# Supplementary material for: Transition from positive to negative indirect CO2 effects on the vegetation carbon uptake
Source: Nat Commun. 2024 Feb 19;15:1500. doi: 10.1038/s41467-024-45957-x (PMC10876672; doi:10.1038/s41467-024-45957-x)
Supplement: Supplementary file 3 — Source Data [file 41467_2024_45957_MOESM3_ESM.zip]

Archive with 23 entries (22 files):
- Source Data/
- Source Data/Figure 1.xlsx
- Source Data/Figure 2.xlsx
- Source Data/Figure 3.xlsx
- Source Data/Figure 4.xlsx
- Source Data/Figure S1.xlsx
- Source Data/Figure S10.xlsx
- Source Data/Figure S11.xlsx
- Source Data/Figure S12.xlsx
- Source Data/Figure S13.xlsx
- Source Data/Figure S15.xlsx
- Source Data/Figure S16.xlsx
- Source Data/Figure S17.xlsx
- Source Data/Figure S19.xlsx
- Source Data/Figure S2.xlsx
- Source Data/Figure S23.xlsx
- Source Data/Figure S27.xlsx
- Source Data/Figure S28.xlsx
- Source Data/Figure S3.xlsx
- Source Data/Figure S30.xlsx
- Source Data/Figure S5.xlsx
- Source Data/Figure S6.xlsx
- Source Data/Figure S9.xlsx
