# Supplementary material for: Transition from positive to negative indirect CO2 effects on the vegetation carbon uptake
Source: Nat Commun. 2024 Feb 19;15:1500. doi: 10.1038/s41467-024-45957-x (PMC10876672; doi:10.1038/s41467-024-45957-x)
Supplement: Supplementary file 3 — Source Data [file 41467_2024_45957_MOESM3_ESM.zip › Source Data/Figure 1.xlsx]

## Sheet: panel a
Global eCO2(ind)
period	mean	se
1982-1996	0.24093	0.31887
2000-2014	-0.04065	0.2373

## Sheet: panel b
Frequency distribution of eCO2(ind)
Range	Frequency during 1982-1996	Frequency during 2000-2014
(-6,-5.8)	0.18558	0.14179
(-5,8,-5.6)	0.24396	0.17723
(-5.6,-5.4)	0.2377	0.21268
(-5.4,-5.2)	0.28358	0.20434
(-5.2,-5)	0.32736	0.22311
(-5,-4.8)	0.37324	0.28358
(-4.8,-4.6)	0.34613	0.28566
(-4.6,-4.4)	0.36072	0.34404
(-4.4,-4.2)	0.42745	0.4629
(-4.2,-4)	0.43787	0.53796
(-4,-3.8)	0.48166	0.53587
(-3.8,-3.6)	0.47124	0.70894
(-3.6,-3.4)	0.57549	0.79026
(-3.4,-3.2)	0.67558	0.8549
(-3.2,-3)	0.64013	0.95081
(-3,-2.8)	0.78817	1.176
(-2.8,-2.6)	0.80902	1.20937
(-2.6,-2.4)	0.89034	1.34281
(-2.4,-2.2)	0.87575	1.45958
(-2.2,-2)	1.02379	1.50545
(-2,-1.8)	1.15932	1.76818
(-1.8,-1.6)	1.47001	2.01214
(-1.6,-1.4)	1.5972	2.3666
(-1.4,-1.2)	1.84533	2.86703
(-1.2,-1)	2.04341	3.1652
(-1,-0.8)	2.37078	3.61559
(-0.8,-0.6)	2.83993	4.08682
(-0.6,-0.4)	3.24027	4.58725
(-0.4,-0.2)	3.84078	5.25449
(-0.2,0)	4.95006	6.39088
(0,0.2)	5.41087	6.08019
(0.2,0.4)	4.50593	4.79576
(0.4,0.6)	4.13895	4.00133
(0.6,0.8)	3.59057	3.61976
(0.8,1)	3.49882	3.14644
(1,1.2)	3.15061	2.86078
(1.2,1.4)	3.10474	2.64184
(1.4,1.6)	2.96503	2.40831
(1.6,1.8)	2.72107	2.19354
(1.8,2)	2.55009	2.02673
(2,2.2)	2.3249	1.70979
(2.2,2.4)	2.18728	1.53047
(2.4,2.6)	2.04758	1.32822
(2.6,2.8)	1.79528	1.25315
(2.8,3)	1.70354	0.99251
(3,3.2)	1.60137	0.92996
(3.2,3.4)	1.36366	0.8403
(3.4,3.6)	1.28235	0.6026
(3.6,3.8)	1.10928	0.58592
(3.8,4)	0.9383	0.53796
(4,4.2)	0.87366	0.41285
(4.2,4.4)	0.70685	0.38783
(4.4,4.6)	0.67766	0.3357
(4.6,4.8)	0.50668	0.34821
(4.8,5)	0.44413	0.24396
(5,5.2)	0.41077	0.26481
(5.2,5.4)	0.34821	0.2377
(5.4,5.6)	0.33987	0.22936
(5.6,5.8)	0.26481	0.22102
(5.8,6)	0.25438	0.20017

## Sheet: panel d
Mean difference in eCO2(ind) between the two periods binned across climate space
P T	-12	-10	-8	-6	-4	-2	0	2	4	6	8	10	12	14	16	18	20	22	24	26	28	30
0	-9999	-9999	-9999	-9999	-9999	-9999	-9999	-9999	-9999	-9999	-9999	-9999	-0.08597	-0.15268	-9999	-0.37256	0.08457	-9999	0.50447	0.59212	0.02525	-9999
200	0.04142	-0.84696	-1.95365	-9999	-2.3116	0.45302	2.07656	-1.40393	-2.26563	-1.56864	-0.19568	0.62745	-0.45649	-0.61967	0.11875	-0.21169	-0.36127	-0.5254	-0.52743	-0.05715	-0.29362	-0.23631
400	0.66582	-0.60045	-0.79932	-1.53961	-2.49684	-1.73946	-2.77933	-3.05264	-2.23134	-1.23084	-0.88408	1.00513	0.63676	-0.4827	-0.84779	-0.64012	0.63144	-0.13614	-0.0751	-0.41384	-1.35084	-9999
600	0.39261	-0.26435	-1.96139	-1.15452	-1.2456	-2.26297	-2.28774	-1.68354	-0.38278	-0.24892	-0.85712	-1.02083	-0.60661	0.53324	-0.98814	-1.70861	0.66335	2.7784	1.83953	-0.74716	-1.9289	-9999
800	-9999	-9999	-3.2508	-1.33926	-1.92246	-2.29086	-2.01217	-2.47748	-2.41392	-1.99139	-1.57156	-0.96741	-0.42874	-0.35778	-1.53965	-1.09895	-0.2552	4.38816	-2.78819	0.67122	-1.44091	-9999
1000	-9999	-9999	-9999	-9999	-0.50778	-1.24373	-2.28031	-1.70046	-0.88189	-1.76057	-0.82841	1.44545	0.39428	-0.3495	-2.0925	-1.21862	1.86047	0.0382	-0.84183	0.56673	0.72815	-9999
1200	-9999	-9999	-9999	-9999	-9999	-0.42385	-1.86254	-1.87727	-1.48879	-2.51362	-1.83649	0.55517	0.93595	0.58556	-0.78984	-1.33172	-1.07305	0.11652	1.05487	1.58501	-9999	-9999
1400	-9999	-9999	-9999	-9999	-9999	0.48561	-9999	-1.00319	0.40145	-0.76985	-0.71436	0.67223	0.14193	-0.59926	-0.08742	0.83332	-0.12533	0.49148	2.28052	3.05118	-9999	-9999
1600	-9999	-9999	-9999	-9999	-9999	-9999	0.38442	-9999	-9999	0.31443	-9999	-0.79552	-1.02984	-0.6834	-0.63813	0.33175	0.72802	2.28941	3.04756	0.15043	-9999	-9999
1800	-9999	-9999	-9999	-9999	-9999	-9999	-9999	-9999	-9999	-9999	-1.09335	-0.34317	-9999	-0.77878	0.45056	-0.61761	-0.66969	1.32329	1.09392	-1.0911	-9999	-9999
2000	-9999	-9999	-9999	-9999	-9999	-9999	-9999	-9999	-9999	-9999	-9999	-9999	-1.20316	-9999	-9999	-9999	-9999	1.95541	1.00464	-0.39647	-9999	-9999
2200	-9999	-9999	-9999	-9999	-9999	-9999	-9999	-9999	-9999	-9999	-9999	-9999	-9999	-9999	-9999	-9999	-9999	-0.08231	1.04831	0.1328	-9999	-9999
2400	-9999	-9999	-9999	-9999	-9999	-9999	-9999	-9999	-9999	-9999	-9999	-9999	-9999	-9999	-9999	-9999	1.57935	0.8205	1.85161	1.20626	-9999	-9999
2600	-9999	-9999	-9999	-9999	-9999	-9999	-9999	-9999	-9999	-9999	-9999	-9999	-9999	-9999	-9999	-9999	-9999	2.07505	2.46257	0.74038	-9999	-9999
2800	-9999	-9999	-9999	-9999	-9999	-9999	-9999	-9999	-9999	-9999	-9999	-9999	-9999	-9999	-9999	-9999	-9999	-9999	2.35252	0.52852	-9999	-9999
3000	-9999	-9999	-9999	-9999	-9999	-9999	-9999	-9999	-9999	-9999	-9999	-9999	-9999	-9999	-9999	-9999	-9999	-9999	0.92474	0.64486	-9999	-9999
3200	-9999	-9999	-9999	-9999	-9999	-9999	-9999	-9999	-9999	-9999	-9999	-9999	-9999	-9999	-9999	-9999	-9999	-9999	0.82951	0.80323	-9999	-9999
3400	-9999	-9999	-9999	-9999	-9999	-9999	-9999	-9999	-9999	-9999	-9999	-9999	-9999	-9999	-9999	-9999	-9999	-9999	-0.76752	0.6718	-9999	-9999
3600	-9999	-9999	-9999	-9999	-9999	-9999	-9999	-9999	-9999	-9999	-9999	-9999	-9999	-9999	-9999	-9999	-9999	-9999	0.99856	-9999	-9999	-9999
3800	-9999	-9999	-9999	-9999	-9999	-9999	-9999	-9999	-9999	-9999	-9999	-9999	-9999	-9999	-9999	-9999	-9999	-9999	-9999	-9999	-9999	-9999
4000	-9999	-9999	-9999	-9999	-9999	-9999	-9999	-9999	-9999	-9999	-9999	-9999	-9999	-9999	-9999	-9999	-9999	-9999	-9999	-9999	-9999	-9999

## Sheet: panel e
Mean difference in eCO2(ind)obs between the two periods binned across climate space
P T	-12	-10	-8	-6	-4	-2	0	2	4	6	8	10	12	14	16	18	20	22	24	26	28	30
0	-1.58357	0.60966	-0.92464	-1.54219	-7.27818	-9999	-0.90108	-5.27896	-2.38521	-0.55926	-1.64393	0.80158	0.65148	0.00864	-2.67085	-0.67448	0.3051	1.10661	-1.99592	-1.29134	-9999	-9999
200	0.14937	-0.02292	-0.57953	-0.73945	-1.45361	-0.22509	-6.17354	-0.14186	-4.20134	-0.85956	0.54275	0.85218	-0.5324	-0.29172	-1.13569	0.0346	-0.32365	-0.32889	0.17601	-0.27315	-0.71317	-9999
400	1.09134	0.21134	0.1912	-5.47096	-3.10852	-3.63853	-4.86483	-3.04212	0.85528	1.91273	1.2209	1.8851	-2.1563	1.32568	-0.93234	5.32843	4.00728	0.80731	-0.41276	-1.21288	-2.13913	-9999
600	-9999	-9999	3.29581	0.21271	-5.87256	-3.5144	-2.31284	-3.9434	0.2958	5.8306	-1.93165	1.06538	0.87028	-3.97946	-4.096	1.91649	5.32982	4.65818	2.45137	0.15826	-3.43314	-9999
800	-9999	-9999	-9999	-3.97067	-4.4471	-1.86396	-1.31746	4.92189	2.72848	0.10397	-1.86466	-0.91443	-3.4052	-5.35179	-0.77882	0.22213	6.21856	-0.9731	3.36805	-2.83156	0.69759	-9999
1000	-9999	-9999	-9999	-9999	-9999	-2.15922	-6.27384	-3.02662	-1.44422	4.30074	-4.86702	-2.40828	1.58165	-0.18614	0.0379	0.91203	0.51415	-1.53475	-0.51026	1.13404	-1.12015	-9999
1200	-9999	-9999	-9999	-9999	-9999	-9999	-9999	-2.21815	-2.06924	-7.3831	-4.48448	1.64793	2.07373	4.04051	3.49917	2.05904	0.25253	0.82589	-0.15168	-2.93357	-9999	-9999
1400	-9999	-9999	-9999	-9999	-9999	-9999	-9999	-6.12368	-5.22183	5.3437	10.1676	-9999	-9999	-0.26405	9.64715	2.93511	3.41631	1.92313	1.31176	-1.42862	-9999	-9999
1600	-9999	-9999	-9999	-9999	-9999	-9999	-9999	-9999	-9999	-9999	-9999	-9999	-9999	-9999	2.38938	1.31098	4.42123	3.65058	-0.84975	0.00121	-9999	-9999
1800	-9999	-9999	-9999	-9999	-9999	-9999	-9999	-9999	-9999	-9999	-9999	-9999	-9999	-9999	-9999	3.3133	2.99411	-0.36907	0.14556	0.07548	-9999	-9999
2000	-9999	-9999	-9999	-9999	-9999	-9999	-9999	-9999	-9999	-9999	-9999	-9999	-9999	-9999	-9999	-9999	-0.5023	2.01217	0.06351	-0.18638	-9999	-9999
2200	-9999	-9999	-9999	-9999	-9999	-9999	-9999	-9999	-9999	-9999	-9999	-9999	-9999	-9999	-9999	-9999	-9999	2.81486	0.30248	-0.64855	-9999	-9999
2400	-9999	-9999	-9999	-9999	-9999	-9999	-9999	-9999	-9999	-9999	-9999	-9999	-9999	-9999	-9999	-9999	-9999	7.70945	-0.58938	0.91455	-9999	-9999
2600	-9999	-9999	-9999	-9999	-9999	-9999	-9999	-9999	-9999	-9999	-9999	-9999	-9999	-9999	-9999	-9999	-9999	5.08881	1.48073	2.63637	-9999	-9999
2800	-9999	-9999	-9999	-9999	-9999	-9999	-9999	-9999	-9999	-9999	-9999	-9999	-9999	-9999	-9999	-9999	-9999	12.4643	0.90453	1.9756	-9999	-9999
3000	-9999	-9999	-9999	-9999	-9999	-9999	-9999	-9999	-9999	-9999	-9999	-9999	-9999	-9999	-9999	-9999	-9999	-9999	1.05525	1.03488	-9999	-9999
3200	-9999	-9999	-9999	-9999	-9999	-9999	-9999	-9999	-9999	-9999	-9999	-9999	-9999	-9999	-9999	-9999	-9999	-9999	3.49114	-1.46775	-9999	-9999
3400	-9999	-9999	-9999	-9999	-9999	-9999	-9999	-9999	-9999	-9999	-9999	-9999	-9999	-9999	-9999	-9999	-9999	-9999	-0.84979	1.87903	-9999	-9999
3600	-9999	-9999	-9999	-9999	-9999	-9999	-9999	-9999	-9999	-9999	-9999	-9999	-9999	-9999	-9999	-9999	-9999	-9999	-9999	-9999	-9999	-9999
3800	-9999	-9999	-9999	-9999	-9999	-9999	-9999	-9999	-9999	-9999	-9999	-9999	-9999	-9999	-9999	-9999	-9999	-9999	-9999	-9999	-9999	-9999
4000	-9999	-9999	-9999	-9999	-9999	-9999	-9999	-9999	-9999	-9999	-9999	-9999	-9999	-9999	-9999	-9999	-9999	-9999	-9999	-9999	-9999	-9999

## Sheet: panel f
Cumulative frequency distribution of difference in eCO2(ind), and eCO2(ind)obs between the two periods								Zonal medians of difference in eCO2(ind), and eCO2(ind)obs between the two periods
Range	Frequency of difference in eCO2(ind)	Frequency of difference in eCO2(ind)obs						Latitude	Median	lower quartile range	upper quartile range		Median
-4	14.9016	29.9434						87.5	0	0	0		0
-3.8	16.1492	30.647						82.5	0.01583	0.00832	0.03152		-2.48275
-3.6	17.4138	31.3942						77.5	0.10636	0.0893	0.1227		-0.74443
-3.4	18.9177	32.209						72.5	0.9429	1.01307	1.78301		0.97192
-3.2	20.4555	32.9827						67.5	-0.05769	1.43161	1.26339		-0.25088
-3	22.0393	33.916						62.5	-1.0344	2.1407	1.34552		-1.27128
-2.8	23.6133	34.7212						57.5	-2.53365	1.50015	1.50705		-1.08554
-2.6	25.1753	35.5288						52.5	-2.1334	1.6965	1.85149		-2.53441
-2.4	26.9501	36.392						47.5	-0.52088	1.85652	2.07128		-1.28668
-2.2	28.7465	37.2407						42.5	-0.64036	2.57274	1.68565		-1.67581
-2	30.7413	38.1982						37.5	-0.64606	1.85174	1.4892		-0.03147
-1.8	32.9271	39.221						32.5	-0.4742	1.7311	0.91896		0.2487
-1.6	35.0476	40.1567						27.5	-0.72661	1.70249	1.02608		-0.03321
-1.4	37.3882	41.3318						22.5	-1.4844	2.4995	1.95816		-0.87919
-1.2	39.7771	42.3884						17.5	-0.04009	2.94652	2.36158		-1.1241
-1	42.444	43.5732						12.5	-0.43982	1.80148	1.35621		-1.5061
-0.8	44.9659	44.845						7.5	1.2854	1.6741	2.5813		0.89728
-0.6	47.8747	46.0104						2.5	0.79758	1.49351	2.10822		1.21528
-0.4	50.9043	47.2702						-2.5	0.47806	2.03695	2.37255		-0.23289
-0.2	54.2628	48.6556						-7.5	0.06369	2.26829	2.30041		0.80421
1.27676e-15	57.8485	50.3772						-12.5	0.34796	2.43196	3.09314		-0.08366
0.2	61.3593	51.9295						-17.5	1.7679	2.19788	4.5222		2.69967
0.4	64.4857	53.3101						-22.5	0.56522	1.41195	2.74069		0.35458
0.6	67.201	54.536						-27.5	-0.02704	1.31846	0.95401		-0.3499
0.8	69.8825	55.803						-32.5	0.09832	1.52762	1.05598		-0.90973
1	72.2279	57.0627						-37.5	-0.32302	2.15508	1.1454		-1.42711
1.2	74.4354	58.1846						-42.5	-0.09261	1.28069	0.80033		-0.04023
1.4	76.3552	59.3646						-47.5	0.07059	0.5612	0.39553		-1.3385
1.6	77.9341	60.4841						-52.5	1.389	0.95571	0.6408		1.1988
1.8	79.4744	61.4923						-57.5	1.5842	0.1328	0.0165		0
2	80.9348	62.4788
2.2	82.3226	63.4895
2.4	83.58	64.3745
2.6	84.7454	65.2667
2.8	85.7948	66.2218
3	86.7474	67.085
3.2	87.5768	67.9022
3.4	88.3771	68.7364
3.6	89.1605	69.5488
3.8	89.8109	70.3129
4	90.5169	71.0165
4.2	91.1311	71.7902
4.4	91.7162	72.4286
4.6	92.1442	73.0717
4.8	92.6084	73.7705
5	93.005	74.3967
5.2	93.4112	75.0036
5.4	93.7618	75.5573
5.6	94.0664	76.1231
5.8	94.3421	76.7469
6	94.6806	77.2982
