# Supplementary material for: Transition from positive to negative indirect CO2 effects on the vegetation carbon uptake
Source: Nat Commun. 2024 Feb 19;15:1500. doi: 10.1038/s41467-024-45957-x (PMC10876672; doi:10.1038/s41467-024-45957-x)
Supplement: Supplementary file 3 — Source Data [file 41467_2024_45957_MOESM3_ESM.zip › Source Data/Figure 2.xlsx]

## Sheet: panel a
Global eCO2(ind)				Time-series of GPP
period	mean	se			GPPFULL	se	GPPBGC	se
2011-2025	0.08884	0.24519		2011	-213.858	36.5564	-221.168	32.056
2026-2040	-0.09378	0.13217		2012	-206.038	35.0849	-222.836	31.3086
2041-2055	-0.12917	0.12299		2013	-195.031	35.0477	-211.777	28.6076
2056-2070	-0.08974	0.12756		2014	-192.504	33.5589	-212.325	28.9686
2071-2085	-0.08447	0.09409		2015	-192.829	34.8744	-205.698	27.6763
2086-2100	-0.11902	0.08832		2016	-193.328	36.2873	-207.917	27.4852
				2017	-193.203	34.9495	-202.204	27.3651
				2018	-185.943	34.8504	-194.977	28.6748
				2019	-176.277	32.6724	-182.596	27.6684
				2020	-166.325	30.0986	-186.118	28.3955
				2021	-166.828	33.3895	-182.508	25.0573
				2022	-159.752	31.6977	-180.166	26.6141
				2023	-152.749	32.7643	-169.503	22.6439
				2024	-147.579	30.115	-164.915	20.0633
				2025	-153.899	27.2885	-167.653	21.0637
				2026	-149.518	27.932	-163.047	21.619
				2027	-148.937	23.8904	-161.129	23.0935
				2028	-136.772	22.2986	-152.268	20.6925
				2029	-135.199	19.88	-146.652	22.2054
				2030	-133.851	19.3709	-135.117	17.4195
				2031	-125.003	18.3208	-142.996	19.6124
				2032	-113.578	22.0066	-142.995	21.4872
				2033	-119.3	22.3908	-133.209	18.3243
				2034	-123.478	21.2066	-120.416	14.2712
				2035	-113.188	21.7047	-110.205	13.4512
				2036	-106.816	23.228	-118.737	17.2158
				2037	-109.812	20.0194	-118.096	17.6024
				2038	-102.957	15.3365	-106.963	17.123
				2039	-93.6576	8.99607	-109.15	16.1976
				2040	-83.2899	13.6029	-94.4185	12.1715
				2041	-81.375	16.7736	-88.9734	13.081
				2042	-67.8482	13.9104	-83.6492	13.5773
				2043	-68.192	11.937	-80.4196	11.1944
				2044	-63.8771	11.9869	-75.4267	12.2535
				2045	-57.1052	15.3528	-68.5337	8.19132
				2046	-46.5763	11.0207	-58.1228	8.9808
				2047	-47.561	14.3532	-58.887	9.97439
				2048	-33.7796	12.8297	-49.8084	7.30505
				2049	-27.5737	11.7155	-51.8511	6.31373
				2050	-30.1906	11.4461	-39.4186	5.47734
				2051	-27.2652	8.97663	-43.0831	8.57025
				2052	-25.3144	10.6289	-38.277	4.08492
				2053	-24.4207	5.2661	-20.1247	6.06607
				2054	-10.7684	5.6485	-4.70902	2.78355
				2055	-5.99809	7.18217	-7.93134	3.7314
				2056	-2.20101	8.52229	-9.35558	5.74356
				2057	11.6697	5.56138	10.9414	3.90595
				2058	9.41761	5.1844	3.82176	5.37527
				2059	2.44169	8.50658	0.08672	2.58936
				2060	22.1373	5.39886	22.9655	4.57033
				2061	40.5504	6.74463	35.4879	5.55395
				2062	42.8506	4.69182	26.1775	2.95511
				2063	43.3368	8.93577	28.0535	3.48198
				2064	41.148	10.5098	29.8965	12.2409
				2065	58.5364	12.0086	45.1985	8.40247
				2066	51.4554	11.0349	51.4535	9.74002
				2067	56.5112	8.79411	66.2332	8.33088
				2068	68.419	10.4298	65.4116	7.48838
				2069	68.5296	14.4478	70.6713	10.1832
				2070	63.4121	16.0722	79.509	10.2844
				2071	71.8118	14.9012	78.9063	9.55504
				2072	78.8831	12.6532	82.4641	9.15884
				2073	80.4979	16.2068	84.5	11.2782
				2074	87.9964	20.1133	100.517	12.0959
				2075	114.598	19.1599	100.694	11.7983
				2076	114.11	15.8002	107.549	11.2352
				2077	111.688	22.0015	113.073	11.8402
				2078	127.893	21.7791	129.27	14.2778
				2079	118.145	18.5684	134.439	16.9747
				2080	130.023	23.4887	140.388	19.3788
				2081	141.943	27.6304	142.497	16.4896
				2082	131.615	33.2054	144.673	14.2936
				2083	133.814	21.1716	144.537	13.6174
				2084	133.706	28.7497	162.675	21.3702
				2085	154.643	28.3058	162.246	19.8218
				2086	152.224	30.3551	178.74	23.7836
				2087	157.483	33.2098	187.051	24.026
				2088	165.345	30.1873	181.516	22.243
				2089	166.829	30.1757	182.733	23.2068
				2090	172.788	29.2948	197.835	27.5723
				2091	174.477	32.9897	210.203	31.3228
				2092	187.021	31.5769	213.719	32.2516
				2093	194.351	34.1285	222.011	33.7006
				2094	189.156	35.8427	227.747	37.0973
				2095	196.05	37.8125	227.988	36.2453
				2096	199.827	38.6613	236.603	40.0102
				2097	197.955	42.141	248.584	43.1846
				2098	209.632	44.5367	254.431	48.3794
				2099	211.429	41.1688	255.993	46.0083
				2100	225.195	41.6959	256.843	45.3364

## Sheet: panel c
Zonal medians of difference in eCO2(ind) between 2086-2100 and 1982-1996
Latitude	Median	lower quartile range	upper quartile range
87.5	0	0	0
82.5	-0.048	0.02568	0.0281
77.5	-0.03152	0.25552	0.14521
72.5	-0.02312	0.32736	0.47604
67.5	-0.5476	1.0056	0.81741
62.5	-0.68545	1.41805	0.96759
57.5	-1.4316	1.1429	1.10537
52.5	-1.5426	1.405	1.40176
47.5	-0.57467	1.56023	1.21912
42.5	-0.95005	1.82235	1.35814
37.5	-0.16021	1.53119	1.10037
32.5	-0.67422	1.34528	0.79298
27.5	-0.62582	1.19158	0.74489
22.5	-1.06	1.6142	1.41654
17.5	0.05621	1.88361	2.12649
12.5	0.0306	1.2479	1.169
7.5	1.6785	1.66543	2.2924
2.5	1.17335	1.40132	2.09475
-2.5	0.22683	1.51883	1.77008
-7.5	-0.06264	1.99506	1.96294
-12.5	-0.74497	2.47153	2.00427
-17.5	0.55641	2.26641	2.90099
-22.5	0.20822	1.05878	1.09569
-27.5	0.05115	0.77822	0.7326
-32.5	0.24121	1.0134	1.1197
-37.5	-0.51325	1.46495	0.97789
-42.5	-0.30793	1.92898	0.65114
-47.5	-0.80883	0.75337	0.45996
-52.5	-0.22316	1.28774	0.43267
-57.5	0.37266	0.08056	0.04158

## Sheet: panel d
Global eCO2(ind)-NEP
period	mean	se
1982-2014	-0.0210638	0.0224766
1982-1996	0.0494593	0.119772
2086-2100	-0.0526144	0.0255472

## Sheet: panel e
Zonal medians of difference in eCO2(ind)-NEP between 2086-2100 and 1982-1996
Latitude	Median	lower quartile range	upper quartile range
87.5	0	0	0
82.5	-0.02152	0.01227	0.0105
77.5	-0.02207	0.07611	0.05187
72.5	0.0178	0.14325	0.26877
67.5	-0.23755	0.53102	0.37362
62.5	-0.37218	0.65922	0.48494
57.5	-0.56645	0.49835	0.49427
52.5	-0.4665	0.6395	0.55282
47.5	-0.06734	0.63142	0.46429
42.5	-0.06787	1.08823	0.56698
37.5	-0.0407	0.76458	0.61789
32.5	-0.20036	0.55794	0.37526
27.5	-0.23426	0.55755	0.39148
22.5	-0.51988	0.84672	0.63381
17.5	0.15059	0.60894	1.07061
12.5	0.01145	0.51096	0.56785
7.5	0.56422	0.62234	1.01488
2.5	0.54475	0.641	0.91036
-2.5	0.71608	0.77557	0.74242
-7.5	0.20468	0.91518	0.85302
-12.5	-0.27127	0.85203	0.96532
-17.5	0.00729	0.99802	0.77394
-22.5	-0.09418	0.50259	0.43134
-27.5	-0.04859	0.45349	0.32419
-32.5	0.11388	0.39658	0.50477
-37.5	0.01766	0.48844	0.4377
-42.5	-0.28702	0.50113	0.44575
-47.5	-0.28261	0.22132	0.23932
-52.5	-0.07024	0.22252	0.3786
-57.5	0.31997	0.11873	0.02432
