# Supplementary material for: Transition from positive to negative indirect CO2 effects on the vegetation carbon uptake
Source: Nat Commun. 2024 Feb 19;15:1500. doi: 10.1038/s41467-024-45957-x (PMC10876672; doi:10.1038/s41467-024-45957-x)
Supplement: Supplementary file 3 — Source Data [file 41467_2024_45957_MOESM3_ESM.zip › Source Data/Figure 3.xlsx]

## Sheet: panel a
	Global eCO2(dir)
	1982-1996	2000-2014	2086-2100
obs	1.5283	0.3321
obs-RM	2.46261	0.81324
CanESM5-FE	1.9999	0.61583
CMIP6SMA	1.93216	1.49085	0.64642
	0.27897	0.11649	0.11747	se

## Sheet: panel b
Global eCO2(dir)					Relative contribution (%)
period	mean	se			period	eCO2(ind)/eCO2(net)	eCO2(dir)/eCO2(net)
1982-1996	1.93216	0.27897			1982-1996	11.087	88.913
2011-2025	2.15751	0.2678			2011-2025	3.95495	96.0451
2026-2040	1.57526	0.23109			2026-2040	-6.32986	106.33
2041-2055	1.16093	0.16703			2041-2055	-12.5195	112.519
2056-2070	0.98088	0.1433			2056-2070	-10.0707	110.071
2071-2085	0.73839	0.12836			2071-2085	-12.9172	112.917
2086-2100	0.64642	0.11747			2086-2100	-22.5676	122.568

## Sheet: panel d
Class "– –"				Class "– +"				Class "+ –"				Class "+ +"				Globe
eCO2(ind)	eCO2(dir)	eCO2(net)		eCO2(ind)	eCO2(dir)	eCO2(net)		eCO2(ind)	eCO2(dir)	eCO2(net)		eCO2(ind)	eCO2(dir)	eCO2(net)		eCO2(ind)	eCO2(dir)	eCO2(net)
-0.07272	-0.01038	-0.0831		-0.33011	0.40662	0.07651		0.28606	-0.01246	0.2736		0.58478	0.71309	1.29787		0.58478	0.71309	1.29787
-1.2515	-0.07395	-1.32545		-0.82723	0.10279	-0.72444		0.48262	-0.35207	0.13055		0.65356	0.50128	1.15484		0.65356	0.50128	1.15484
-0.15644	-0.20239	-0.35883		-1.484	0.4185	-1.0655		0.51808	-0.10147	0.41661		0.73248	0.46533	1.19781		0.73248	0.46533	1.19781
-0.69479	-0.38738	-1.08217		-1.392	0.5785	-0.8135		0.50049	-0.2243	0.27619		0.19403	0.34857	0.5426		0.19403	0.34857	0.5426
-1.3536	-0.21516	-1.56876		-0.27531	0.28434	0.00903		4.0621	-2.0854	1.9767		0.30127	0.1365	0.43777		0.30127	0.1365	0.43777
-0.26558	-0.43809	-0.70367		-0.33878	0.18239	-0.15639		2.3943	-0.03135	2.36295		0.57564	0.70953	1.28517		-0.33011	0.40662	0.07651
-1.465	-0.34886	-1.81386		-0.95882	0.09774	-0.86108		0.6473	-1.2793	-0.632		0.11167	0.32233	0.434		-0.82723	0.10279	-0.72444
-1.1767	-0.07744	-1.25414		-1.1399	0.08433	-1.05557		0.50809	-1.6277	-1.11961		0.23173	0.32871	0.56044		-1.484	0.4185	-1.0655
-0.43235	-0.54953	-0.98188		-0.99671	0.31655	-0.68016		0.12255	-0.27232	-0.14977		0.08018	0.30465	0.38483		-1.392	0.5785	-0.8135
-1.4217	-0.54134	-1.96304		-0.74703	0.0157	-0.73133		0.01357	-0.46863	-0.45506		0.47787	0.61247	1.09034		0.57564	0.70953	1.28517
-1.2212	-0.13116	-1.35236		-0.00601	0.02033	0.01432		0.0443	-0.69124	-0.64694		0.79487	0.41373	1.2086		0.11167	0.32233	0.434
-0.54326	-0.69665	-1.23991		-1.3664	0.88449	-0.48191		0.08789	-0.75994	-0.67205		0.24906	0.2873	0.53636		0.23173	0.32871	0.56044
-1.2034	-0.79903	-2.00243		-0.85411	2.6322	1.77809		0.09075	-0.93762	-0.84687		0.00866	0.2798	0.28846		0.08018	0.30465	0.38483
-1.5135	-0.61184	-2.12534		-0.71902	1.7883	1.06928		0.38193	-1.0551	-0.67317		0.40233	0.55169	0.95402		-0.27531	0.28434	0.00903
-1.4548	-0.20859	-1.66339		-2.6096	0.49441	-2.11519		0.18875	-0.91517	-0.72642		0.31932	0.23962	0.55894		0.47787	0.61247	1.09034
-0.33398	-0.8695	-1.20348		-0.78544	0.14902	-0.63642		0.00569	-0.31458	-0.30889		0.01375	0.1731	0.18685		0.79487	0.41373	1.2086
-1.2285	-0.91447	-2.14297		-0.77905	0.51558	-0.26347		0.60861	-0.93077	-0.32216		0.17322	0.01644	0.18965		0.24906	0.2873	0.53636
-1.6379	-0.64724	-2.28514		-1.6232	0.04437	-1.57883		0.35478	-1.0083	-0.65352		0.35879	0.12436	0.48315		0.00866	0.2798	0.28846
-1.5263	-0.27302	-1.79932		-0.74972	0.82044	0.07072		0.68815	-1.0691	-0.38095		0.43642	0.03033	0.46675		-0.33878	0.18239	-0.15639
-1.7804	-0.71735	-2.49775		-0.8514	1.1502	0.2988		0.56762	-1.0097	-0.44208		1.6627	1.5952	3.2579		-0.95882	0.09774	-0.86108
-3.5181	-0.57566	-4.09376		-1.2802	0.75881	-0.52139		0.08116	-0.78533	-0.70417		1.1122	0.7222	1.8344		0.40233	0.55169	0.95402
-4.3431	-0.99859	-5.34169		-0.9133	0.87157	-0.04173		0.04964	-1.2474	-1.19776		0.45198	0.85525	1.30723		0.28606	-0.01246	0.2736
-3.9961	-1.1737	-5.1698		-0.33584	1.2288	0.89296		0.61614	-1.1811	-0.56496		0.76799	0.12033	0.88832		0.31932	0.23962	0.55894
-2.0924	-0.73694	-2.82934		-1.2936	0.07452	-1.21908		0.44733	-1.0996	-0.65227		0.96278	0.22628	1.18906		0.01375	0.1731	0.18685
-3.329	-0.79415	-4.12315		-1.3021	0.92132	-0.38078		0.44345	-0.54058	-0.09713		0.55285	0.41656	0.96941		-1.1399	0.08433	-1.05557
-3.8007	-0.93555	-4.73625		-0.92014	0.92768	0.00754		0.29508	-0.925	-0.62992		1.4511	0.00041	1.45151		-0.99671	0.31655	-0.68016
-4.7589	-1.7203	-6.4792		-2.0684	0.1631	-1.9053		0.27348	-0.1829	0.09058		1.0699	0.71803	1.78793		0.17322	0.01644	0.18965
-1.9906	-1.1644	-3.155		-0.06036	0.54961	0.48925		0.03715	-0.32774	-0.29059		1.8485	0.97802	2.82652		0.48262	-0.35207	0.13055
-2.2422	-0.83943	-3.08163		-1.3261	0.14758	-1.17852		0.13784	-0.4036	-0.26576		1.9277	0.55606	2.48376		0.35879	0.12436	0.48315
-3.7252	-0.91267	-4.63787		-1.804	0.01386	-1.79014		0.32586	-0.13186	0.194		1.3567	0.68632	2.04302		-0.07272	-0.01038	-0.0831
-3.8497	-1.0932	-4.9429		-1.0825	0.67563	-0.40687		0.36131	-1.1919	-0.83059		1.3993	0.98914	2.38844		-1.2515	-0.07395	-1.32545
-3.9164	-1.2822	-5.1986		-1.3153	0.28877	-1.02653		0.32545	-1.0622	-0.73675		1.4368	0.52047	1.95727		-0.74703	0.0157	-0.73133
-2.5708	-1.5014	-4.0722		-0.79013	0.70161	-0.08852		0.20445	-0.2238	-0.01935		0.65334	0.57816	1.2315		0.43642	0.03033	0.46675
-2.8317	-1.0883	-3.92		-0.97336	0.4728	-0.50056		0.13323	-0.41252	-0.27929		0.33086	0.58896	0.91982		-0.15644	-0.20239	-0.35883
-3.929	-1.0535	-4.9825		-1.2182	0.18204	-1.03616		0.62259	-0.13905	0.48354		1.1233	0.0317	1.155		-0.69479	-0.38738	-1.08217
-4.0825	-1.1968	-5.2793		-1.1408	0.04259	-1.09821		0.71043	-0.93599	-0.22556		0.08107	0.09631	0.17738		-1.3536	-0.21516	-1.56876
-3.3268	-2.0036	-5.3304		-2.7667	0.67783	-2.08887		0.3981	-0.8371	-0.439		0.22083	0.52404	0.74487		0.51808	-0.10147	0.41661
-3.6606	-1.5286	-5.1892		-2.3857	0.32737	-2.05833		0.70027	-0.31238	0.38789		0.25993	0.3071	0.56703		-0.26558	-0.43809	-0.70367
-4.1715	-1.2116	-5.3831		-2.3178	0.26203	-2.05577		0.62048	-0.13581	0.48467		1.1201	0.1637	1.2838		-1.465	-0.34886	-1.81386
-4.2324	-1.3245	-5.5569		-2.5983	0.44327	-2.15503		0.64756	-1.0311	-0.38354		0.71671	0.0687	0.78541		-1.1767	-0.07744	-1.25414
-3.2956	-1.9247	-5.2203		-2.6189	1.0208	-1.5981		0.45513	-0.9898	-0.53467		0.52422	0.18871	0.71293		0.50049	-0.2243	0.27619
-3.6304	-1.724	-5.3544		-2.4248	0.71996	-1.70484		0.64916	-0.215	0.43416		0.61272	0.0653	0.67802		-0.43235	-0.54953	-0.98188
-4.3816	-1.4159	-5.7975		-1.9283	0.0374	-1.8909		0.46778	-0.1333	0.33448		0.88923	0.0845	0.97373		-1.4217	-0.54134	-1.96304
-4.1765	-1.4907	-5.6672		-2.1576	0.25267	-1.90493		0.54139	-0.72875	-0.18736		1.1026	0.45214	1.55474		-1.2212	-0.13116	-1.35236
-3.6899	-1.7877	-5.4776		-2.1675	0.66487	-1.50263		0.65268	-1.2194	-0.56672		1.2809	0.42919	1.71009		-0.54326	-0.69665	-1.23991
-3.9856	-1.695	-5.6806		-0.60654	0.15005	-0.45649		0.27386	-1.1614	-0.88754		1.2609	0.12299	1.38389		-1.2034	-0.79903	-2.00243
-2.3062	-0.58203	-2.88823		-2.4171	0.34906	-2.06804		0.3693	-0.5706	-0.2013		1.3058	0.42116	1.72696		-1.5135	-0.61184	-2.12534
-3.9552	-1.9903	-5.9455		-2.2685	0.47274	-1.79576		0.42171	-1.2403	-0.81859		1.7258	0.38504	2.11084		-1.4548	-0.20859	-1.66339
-4.0606	-1.8308	-5.8914		-0.17448	0.2301	0.05562		0.59411	-1.6385	-1.04439		0.97498	0.36084	1.33582		-0.00601	0.02033	0.01432
-1.5187	-0.15768	-1.67638		-0.61114	0.12195	-0.48919		0.41503	-0.63327	-0.21824		2.8281	1.4326	4.2607		-0.33398	-0.8695	-1.20348
-1.9461	-0.50651	-2.45261		-2.3615	0.30881	-2.05269		0.34706	-1.646	-1.29894		1.1384	0.48777	1.62617		-1.2285	-0.91447	-2.14297
-4.071	-2.6318	-6.7028		-2.1254	0.4054	-1.72		0.06308	-1.5759	-1.51283		1.8398	0.86732	2.70712		-1.6379	-0.64724	-2.28514
-3.7725	-3.4002	-7.1727		-1.2982	0.06859	-1.22961		0.48043	-1.7244	-1.24397		1.3916	0.85673	2.24833		-1.5263	-0.27302	-1.79932
-3.7864	-3.6247	-7.4111		-1.1881	0.08117	-1.10693		0.66252	-2.0671	-1.40458		0.30562	0.43641	0.74203		-1.7804	-0.71735	-2.49775
-0.29525	-0.21024	-0.50549		-0.67705	0.30258	-0.37447		0.04149	-1.5321	-1.49062		0.14841	0.53307	0.68148		-3.5181	-0.57566	-4.09376
-1.3879	-2.5518	-3.9397		-0.38783	0.16798	-0.21985		0.01741	-0.95505	-0.93764		1.1234	0.68912	1.81252		-4.3431	-0.99859	-5.34169
-1.5562	-3.029	-4.5852		-1.1272	0.18208	-0.94512		0.14976	-0.0979	0.05186		2.0354	1.4364	3.4718		-3.9961	-1.1737	-5.1698
-7.2178	-7.6739	-14.8917		-0.60413	0.40369	-0.20044		0.10232	-0.42791	-0.32559		1.8149	1.2837	3.0986		-2.0924	-0.73694	-2.82934
-3.5794	-2.4449	-6.0243		-0.34294	0.21743	-0.12551		0.01784	-1.7484	-1.73056		0.67427	0.74902	1.42329		-3.329	-0.79415	-4.12315
-1.8816	-3.4368	-5.3184		-1.3005	0.23954	-1.06096		0.60543	-1.6546	-1.04917		0.11921	0.5211	0.64031		-3.8007	-0.93555	-4.73625
-1.64	-3.038	-4.678		-1.1329	0.08435	-1.04855		0.92962	-1.8956	-0.96598		1.614	0.81685	2.43085		-4.7589	-1.7203	-6.4792
-2.4547	-4.0525	-6.5072		-0.58768	0.7535	0.16582		0.59938	-0.90168	-0.3023		2.2198	1.383	3.6028		-1.9906	-1.1644	-3.155
-7.8912	-8.8206	-16.7118		-1.2719	0.37404	-0.89786		1.3075	-0.00555	1.30195		2.049	1.0066	3.0556		-2.2422	-0.83943	-3.08163
-9.5898	-6.0252	-15.615		-1.5532	0.23213	-1.32107		0.28564	-0.2317	0.05394		1.0063	0.41712	1.42342		-3.7252	-0.91267	-4.63787
-3.9872	-2.9099	-6.8971		-0.79469	0.08419	-0.7105		0.61929	-1.5473	-0.92801		0.18996	0.0325	0.22246		-3.8497	-1.0932	-4.9429
-3.0297	-2.4188	-5.4485		-0.09416	0.56691	0.47275		0.29914	-1.2688	-0.96966		0.28769	0.42242	0.71011		-3.9164	-1.2822	-5.1986
-3.3679	-3.9654	-7.3333		-0.86841	0.24108	-0.62733		0.27137	-1.2823	-1.01093		1.9016	0.76755	2.66915		-2.5708	-1.5014	-4.0722
-3.5222	-3.1124	-6.6346		-1.7958	0.11227	-1.68353		0.69668	-1.1518	-0.45512		2.1002	1.2439	3.3441		-2.8317	-1.0883	-3.92
-3.2596	-3.653	-6.9126		-0.90193	0.28307	-0.61886		0.7876	-0.7758	0.0118		2.2134	0.62581	2.83921		-3.929	-1.0535	-4.9825
-1.6455	-2.9703	-4.6158		-1.4517	0.3492	-1.1025		0.4595	-0.4868	-0.0273		0.16849	0.13909	0.30758		-4.0825	-1.1968	-5.2793
-1.5112	-0.53508	-2.04628		-1.3473	0.01176	-1.33554		0.06415	-0.98675	-0.9226		2.063	0.68683	2.74983		-3.3268	-2.0036	-5.3304
-4.1351	-3.139	-7.2741		-1.3156	0.50495	-0.81065		0.32416	-1.0807	-0.75654		2.8088	1.3351	4.1439		-3.6606	-1.5286	-5.1892
-3.2565	-3.3877	-6.6442		-0.33795	0.32303	-0.01492		0.09817	-1.3373	-1.23913		2.3719	0.63023	3.00213		-4.1715	-1.2116	-5.3831
-3.3665	-3.0824	-6.4489		-1.1906	0.44215	-0.74845		0.91375	-0.9308	-0.01705		1.7921	0.35437	2.14647		-4.2324	-1.3245	-5.5569
-3.4933	-3.6488	-7.1421		-0.31084	0.7927	0.48186		1.4643	-0.57722	0.88708		0.85707	0.0245	0.88157		-3.2956	-1.9247	-5.2203
-1.5296	-0.26006	-1.78966		-1.0058	0.41839	-0.58741		1.1332	-0.36289	0.77031		2.0031	0.47933	2.48243		-3.6304	-1.724	-5.3544
-3.1692	-3.4075	-6.5767		-0.16573	0.75107	0.58534		0.15472	-0.22299	-0.06827		2.4337	1.1913	3.625		-4.3816	-1.4159	-5.7975
-2.9486	-3.8753	-6.8239		-0.20358	0.31406	0.11048		0.19722	-1.4827	-1.28548		2.657	1.0871	3.7441		-4.1765	-1.4907	-5.6672
-3.2029	-2.9841	-6.187		-0.02139	0.00161	-0.01978		0.18089	-0.85077	-0.66988		2.1307	0.27648	2.40718		4.0621	-2.0854	1.9767
-5.0879	-5.6645	-10.7524		-0.19048	0.19133	0.00085		0.39694	-0.78406	-0.38712		1.6728	0.38357	2.05637		-3.6899	-1.7877	-5.4776
-3.8733	-3.6822	-7.5555		-0.64458	0.32723	-0.31735		0.25829	-0.65717	-0.39888		1.4378	0.17806	1.61586		-3.9856	-1.695	-5.6806
-3.9219	-3.5345	-7.4564		-0.09419	0.14298	0.04879		1.2161	-0.68553	0.53057		1.9138	0.4052	2.319		-2.3062	-0.58203	-2.88823
-4.2666	-3.562	-7.8286		-0.28283	0.43979	0.15696		0.66005	-0.29174	0.36831		0.44304	0.41343	0.85647		-3.9552	-1.9903	-5.9455
-4.0087	-2.5611	-6.5698		-0.43584	0.28	-0.15584		0.16751	-0.18966	-0.02215		1.5608	0.27674	1.83754		-4.0606	-1.8308	-5.8914
-2.2318	-1.8123	-4.0441		-0.68467	0.27543	-0.40924		0.68182	-0.05095	0.63087		0.19654	0.04395	0.24049		-1.5187	-0.15768	-1.67638
-2.0477	-2.1856	-4.2333		-0.61285	0.06079	-0.55206		0.19159	-0.675	-0.48341		1.7966	0.35823	2.15483		-1.9461	-0.50651	-2.45261
-2.863	-3.1689	-6.0319		-0.69294	0.07935	-0.61359		0.03002	-0.55845	-0.52843		1.6595	0.23016	1.88966		-4.071	-2.6318	-6.7028
-3.1623	-4.0851	-7.2474		-0.16771	0.10617	-0.06154		0.89493	-0.81762	0.07731		2.1863	0.44472	2.63102		-3.7725	-3.4002	-7.1727
-2.3825	-2.0986	-4.4811		-0.02168	0.03227	0.01059		1.0541	-0.81788	0.23622		1.382	0.22106	1.60306		-3.7864	-3.6247	-7.4111
-2.2761	-3.1138	-5.3899		-1.4436	0.42076	-1.02284		0.42431	-0.31913	0.10518		1.5241	0.0297	1.5538		-0.29525	-0.21024	-0.50549
-2.391	-2.2911	-4.6821		-0.1417	0.04789	-0.09381		1.4995	-0.01726	1.48224		0.5143	0.08465	0.59895		-1.3879	-2.5518	-3.9397
-3.5622	-3.3722	-6.9344		-0.10973	0.09013	-0.0196		0.17177	-0.28275	-0.11098		1.4149	0.01981	1.43471		-1.5562	-3.029	-4.5852
-2.9748	-2.5394	-5.5142		-0.21256	0.29743	0.08487		0.3027	-0.10471	0.19799		1.3492	0.04663	1.39583		-7.2178	-7.6739	-14.8917
-2.9215	-2.4319	-5.3534		-0.05356	0.04006	-0.0135		0.13113	-0.67075	-0.53962		1.4072	0.07203	1.47923		-3.5794	-2.4449	-6.0243
-3.1811	-2.4486	-5.6297		-0.05374	0.15971	0.10597		1.0433	-0.65076	0.39254		1.3557	0.41516	1.77086		-1.8816	-3.4368	-5.3184
-2.029	-2.9578	-4.9868		-0.45021	0.30571	-0.1445		1.7565	-0.38804	1.36846		0.48231	0.04552	0.52783		-1.64	-3.038	-4.678
-2.6616	-2.6938	-5.3554		-0.18895	0.0685	-0.12045		0.09763	-0.09708	0.000554		1.4761	0.38428	1.86038		-2.4547	-4.0525	-6.5072
-2.4247	-1.8382	-4.2629		-0.39254	0.00408	-0.38846		1.6503	-0.20778	1.44252		1.0358	0.43199	1.46779		-7.8912	-8.8206	-16.7118
-2.4461	-2.6387	-5.0848		-0.43467	0.05504	-0.37963		0.30717	-0.11925	0.18792		1.3576	0.2484	1.606		-9.5898	-6.0252	-15.615
-2.4923	-3.7688	-6.2611		-0.11917	0.0708	-0.04837		0.49235	-0.3644	0.12795		1.8667	0.84997	2.71667		-1.3664	0.88449	-0.48191
-2.5625	-3.0049	-5.5674		-0.75743	0.09136	-0.66607		0.3673	-0.60273	-0.23543		1.881	0.55798	2.43898		-0.85411	2.6322	1.77809
-2.1928	-2.7247	-4.9175		-0.53252	1.1308	0.59828		0.38314	-1.0668	-0.68366		0.02172	0.01553	0.03725		-3.9872	-2.9099	-6.8971
-2.4229	-3.6288	-6.0517		-2.8119	0.74219	-2.06971		0.21477	-0.42011	-0.20534		1.2115	0.21795	1.42945		-3.0297	-2.4188	-5.4485
-2.9699	-2.2603	-5.2302		-0.37447	0.02893	-0.34554		0.76159	-0.73558	0.02601		1.5047	0.51978	2.02448		-3.3679	-3.9654	-7.3333
-2.8425	-2.2247	-5.0672		-0.91096	2.8041	1.89314		1.1129	-0.78905	0.32385		1.5693	0.25947	1.82877		-3.5222	-3.1124	-6.6346
-2.6984	-2.1053	-4.8037		-0.7064	2.3206	1.6142		1.2301	-0.20787	1.02223		0.5136	0.27287	0.78647		-3.2596	-3.653	-6.9126
-2.8702	-2.1273	-4.9975		-0.94248	1.948	1.00552		0.20137	-0.69467	-0.4933		0.92015	0.03221	0.95236		-1.6455	-2.9703	-4.6158
-2.7358	-2.2167	-4.9525		-0.43872	2.1869	1.74818		1.4177	-0.21022	1.20748		1.1802	0.09681	1.27701		-1.5112	-0.53508	-2.04628
-1.3252	-1.4481	-2.7733		-0.32839	0.06173	-0.26666		0.64484	-0.17806	0.46678		1.2533	0.40289	1.65619		-0.71902	1.7883	1.06928
-2.4431	-2.2785	-4.7216		-1.1356	2.0644	0.9288		0.46353	-0.14169	0.32184		1.0262	0.09843	1.12463		-4.1351	-3.139	-7.2741
-2.4445	-3.5516	-5.9961		-0.93393	2.283	1.34907		0.8883	-0.1186	0.7697		0.70715	0.2055	0.91265		-3.2565	-3.3877	-6.6442
-2.646	-2.3639	-5.0099		-0.09928	0.04467	-0.05461		0.86761	-0.78487	0.08274		1.976	0.69799	2.67399		-3.3665	-3.0824	-6.4489
-2.7327	-2.3036	-5.0363		-0.74627	0.12805	-0.61822		0.2797	-0.57118	-0.29148		1.9125	0.35763	2.27013		-3.4933	-3.6488	-7.1421
-2.7257	-3.8265	-6.5522		-0.04683	0.05371	0.00688		0.48649	-0.84842	-0.36193		1.0318	0.49467	1.52647		-2.6096	0.49441	-2.11519
-3.0649	-2.2371	-5.302		-0.73594	0.56677	-0.16917		0.35668	-0.94468	-0.588		0.7767	0.59571	1.37241		-1.5296	-0.26006	-1.78966
-2.8105	-2.213	-5.0235		-1.5788	1.2908	-0.288		0.97207	-0.19628	0.77579		1.1928	0.04037	1.23317		-3.1692	-3.4075	-6.5767
-2.4822	-2.0777	-4.5599		-0.68138	6.8	6.11862		0.28274	-0.21463	0.06811		1.8108	0.31064	2.12144		-2.9486	-3.8753	-6.8239
-2.5363	-1.9925	-4.5288		-1.2225	0.5006	-0.7219		0.06137	-0.60832	-0.54695		2.0374	0.35661	2.39401		-3.2029	-2.9841	-6.187
-2.4109	-2.1651	-4.576		-4.4243	0.11503	-4.30927		1.2561	-0.19063	1.06547		1.9573	0.52887	2.48617		-5.0879	-5.6645	-10.7524
-3.1735	-3.2092	-6.3827		-1.6098	0.49671	-1.11309		1.0305	-0.08985	0.94065		2.034	0.15501	2.18901		-3.8733	-3.6822	-7.5555
-1.263	-2.3065	-3.5695		-1.3267	0.21835	-1.10835		1.3351	-0.13836	1.19674		1.7429	0.04976	1.79266		-3.9219	-3.5345	-7.4564
-2.6535	-2.1111	-4.7646		-0.10304	0.83588	0.73284		0.93223	-0.3538	0.57843		0.31671	0.37728	0.69399		-4.2666	-3.562	-7.8286
-2.6792	-1.7154	-4.3946		-0.61044	0.0628	-0.54764		1.2643	-1.0317	0.2326		0.82398	0.42522	1.2492		-4.0087	-2.5611	-6.5698
-1.4548	-1.215	-2.6698		-1.838	2.2008	0.3628		0.82174	-1.605	-0.78326		1.5697	0.09533	1.66503		-2.2318	-1.8123	-4.0441
-1.654	-0.67965	-2.33365		-0.65404	4.7661	4.11206		0.16483	-1.7615	-1.59667		2.8722	0.27734	3.14954		-2.0477	-2.1856	-4.2333
-2.446	-3.2807	-5.7267		-0.22331	4.2639	4.04059		0.03073	-0.89636	-0.86562		0.5848	0.02532	0.61012		-2.863	-3.1689	-6.0319
-2.6249	-3.3222	-5.9471		-0.27325	0.06558	-0.20767		0.26382	-0.78257	-0.51875		1.8783	0.17956	2.05786		-3.1623	-4.0851	-7.2474
-2.7623	-3.0791	-5.8414		-3.6103	0.23684	-3.37346		0.13151	-0.85165	-0.72014		2.2782	0.29072	2.56892		-2.3825	-2.0986	-4.4811
-3.1578	-4.001	-7.1588		-3.5652	0.46568	-3.09952		0.12592	-0.87205	-0.74613		2.2039	0.20843	2.41233		-2.2761	-3.1138	-5.3899
-3.0944	-2.0185	-5.1129		-0.98008	0.00531	-0.97477		0.08293	-0.69225	-0.60932		0.21787	0.06117	0.27904		-2.391	-2.2911	-4.6821
-2.5764	-2.0063	-4.5827		-3.0823	2.2502	-0.8321		0.1297	-0.66595	-0.53625		0.61881	0.20095	0.81976		-3.5622	-3.3722	-6.9344
-2.0581	-1.9129	-3.971		-2.274	0.24495	-2.02905		0.15786	-0.92954	-0.77168		2.9608	0.32083	3.28163		-2.9748	-2.5394	-5.5142
-2.0732	-1.817	-3.8902		-2.5465	0.00534	-2.54116		1.0252	-0.23749	0.78771		3.274	0.34159	3.61559		-2.9215	-2.4319	-5.3534
-2.3526	-1.6959	-4.0485		-0.7886	2.5409	1.7523		0.57542	-0.226	0.34942		2.7801	0.08277	2.86287		-3.1811	-2.4486	-5.6297
-2.5643	-2.7906	-5.3549		-0.25981	4.0732	3.81339		0.59266	-0.24462	0.34804		0.7514	0.18628	0.93768		-2.029	-2.9578	-4.9868
-1.2761	-1.3087	-2.5848		-1.6916	3.3505	1.6589		1.3558	-0.28556	1.07024		1.9723	0.09815	2.07045		1.6627	1.5952	3.2579
-2.8148	-1.8251	-4.6399		-0.26032	0.04526	-0.21506		0.05536	-0.19959	-0.14423		2.1972	0.2467	2.4439		-2.6616	-2.6938	-5.3554
-1.3882	-1.0833	-2.4715		-2.7144	0.98132	-1.73308		0.94526	-0.04874	0.89652		1.8876	0.38248	2.27008		-2.4247	-1.8382	-4.2629
-1.4785	-1.1827	-2.6612		-3.1006	0.53161	-2.56899		1.3933	-0.62598	0.76732		1.7645	0.33339	2.09789		-2.4461	-2.6387	-5.0848
-2.3958	-1.6638	-4.0596		-2.4601	2.1772	-0.2829		1.6844	-0.19328	1.49112		0.55845	0.16965	0.7281		-2.4923	-3.7688	-6.2611
-2.0276	-1.4583	-3.4859		-0.34991	2.6763	2.32639		1.6094	-1.4556	0.1538		2.6383	0.19561	2.83391		-2.5625	-3.0049	-5.5674
-2.6933	-4.0132	-6.7065		-0.70046	1.5571	0.85664		1.2014	-1.6721	-0.4707		3.1682	0.6119	3.7801		-2.1928	-2.7247	-4.9175
-2.6972	-3.4094	-6.1066		-0.25893	0.01533	-0.2436		0.50399	-1.6084	-1.10441		3.1165	0.87718	3.99368		-2.4229	-3.6288	-6.0517
-3.0099	-3.4487	-6.4586		-1.6015	0.25852	-1.34298		0.25772	-0.8889	-0.63118		2.2983	0.59761	2.89591		-2.9699	-2.2603	-5.2302
-3.3612	-4.1328	-7.494		-0.14636	0.46568	0.31932		0.31835	-0.85765	-0.5393		0.06871	0.23944	0.30815		-2.8425	-2.2247	-5.0672
-3.7584	-2.8822	-6.6406		-2.2273	0.05581	-2.17149		0.17991	-0.1549	0.02501		1.7842	0.07556	1.85976		-2.6984	-2.1053	-4.8037
-3.1553	-1.7193	-4.8746		-2.4561	0.40611	-2.04999		1.1227	-0.00015	1.12255		2.0143	0.03313	2.04743		-2.8702	-2.1273	-4.9975
-2.5911	-1.677	-4.2681		-1.0738	0.45693	-0.61687		0.26023	-0.97064	-0.71041		1.7666	0.04913	1.81573		-2.7358	-2.2167	-4.9525
-1.9002	-1.7049	-3.6051		-1.2677	0.35863	-0.90907		0.97492	-0.48033	0.49459		1.6634	0.22165	1.88505		-1.3252	-1.4481	-2.7733
-1.7221	-1.6141	-3.3362		-0.74447	0.06299	-0.68148		0.35246	-0.48797	-0.13551		1.0978	0.03565	1.13345		-2.4431	-2.2785	-4.7216
-1.584	-1.6833	-3.2673		-0.54308	0.07752	-0.46556		0.32434	-0.94081	-0.61647		1.9938	0.02905	2.02285		-2.4445	-3.5516	-5.9961
-2.0086	-2.2253	-4.2339		-2.5305	0.69809	-1.83241		2.0012	-0.48964	1.51156		2.7564	0.65327	3.40967		-2.646	-2.3639	-5.0099
-4.0812	-1.2284	-5.3096		-1.7754	0.51247	-1.26293		2.3704	-0.58192	1.78848		3.2626	1.1825	4.4451		-2.7327	-2.3036	-5.0363
-1.8663	-1.5285	-3.3948		-0.13876	0.29409	0.15533		2.0334	-1.0998	0.9336		2.6909	0.97259	3.66349		-2.7257	-3.8265	-6.5522
-1.1843	-1.2057	-2.39		-3.1374	0.47596	-2.66144		1.4642	-1.2885	0.1757		0.91702	0.02236	0.93938		-3.0649	-2.2371	-5.302
-2.1276	-1.2647	-3.3923		-2.0678	0.84884	-1.21896		0.636	-1.2635	-0.6275		0.68807	0.26976	0.95783		-2.8105	-2.213	-5.0235
-2.3163	-1.715	-4.0313		-1.8403	0.88099	-0.95931		0.26222	-0.80174	-0.53952		2.0557	0.10077	2.15647		-2.4822	-2.0777	-4.5599
-2.4277	-2.7352	-5.1629		-1.464	0.84896	-0.61504		0.6384	-0.72235	-0.08395		0.39481	0.06995	0.46476		-2.5363	-1.9925	-4.5288
-2.539	-2.1019	-4.6409		-1.2816	0.50246	-0.77914		0.02445	-0.75543	-0.73098		2.3544	0.39937	2.75377		-2.4109	-2.1651	-4.576
-2.779	-3.4573	-6.2363		-1.4864	0.34851	-1.13789		0.65622	-0.3111	0.34512		1.7258	0.33893	2.06473		-3.1735	-3.2092	-6.3827
-3.0611	-3.52	-6.5811		-2.0506	0.57169	-1.47891		1.2454	-0.2307	1.0147		2.9485	0.87904	3.82754		-1.263	-2.3065	-3.5695
-3.5642	-2.0667	-5.6309		-1.5558	0.03816	-1.51764		0.60781	-0.2459	0.36191		2.7938	0.72701	3.52081		-2.6535	-2.1111	-4.7646
-3.2182	-1.3799	-4.5981		-0.94579	0.05437	-0.89142		0.33327	-0.92897	-0.5957		2.1588	0.0156	2.1744		-2.6792	-1.7154	-4.3946
-2.6389	-2.0006	-4.6395		-0.73724	0.29679	-0.44045		1.0396	-0.4944	0.5452		1.6576	0.55598	2.21358		-1.4548	-1.215	-2.6698
-1.8542	-1.3636	-3.2178		-1.3639	0.03897	-1.32493		1.3224	-0.08876	1.23364		0.83304	0.0002	0.83324		-1.654	-0.67965	-2.33365
-1.5828	-1.2365	-2.8193		-3.0362	0.34147	-2.69473		0.43076	-0.85359	-0.42283		1.5002	0.12119	1.62139		-2.446	-3.2807	-5.7267
-1.3844	-1.1364	-2.5208		-2.4113	0.75641	-1.65489		3.0701	-0.00903	3.06107		0.8812	0.1009	0.9821		-2.6249	-3.3222	-5.9471
-0.94033	-1.4559	-2.39623		-1.8405	0.84373	-0.99677		2.425	-0.62791	1.79709		0.8237	0.05189	0.87559		-2.7623	-3.0791	-5.8414
-4.5774	-3.9273	-8.5047		-1.4543	0.79536	-0.65894		1.6005	-0.92139	0.67911		2.6248	0.62334	3.24814		-3.1578	-4.001	-7.1588
-5.9855	-5.545	-11.5305		-1.0565	0.50937	-0.54713		0.64533	-0.96418	-0.31885		2.8225	0.52783	3.35033		-3.0944	-2.0185	-5.1129
-4.4292	-4.1479	-8.5771		-0.094	0.2408	0.1468		0.64937	-0.59186	0.05751		1.1384	0.33764	1.47604		-2.5764	-2.0063	-4.5827
-5.0802	-1.939	-7.0192		-2.0462	0.1496	-1.8966		0.67321	-0.52133	0.15188		2.9026	1.0051	3.9077		-2.0581	-1.9129	-3.971
-1.8023	-1.1563	-2.9586		-1.3378	0.1974	-1.1404		0.42885	-0.38201	0.04684		2.2967	0.79566	3.09236		-2.0732	-1.817	-3.8902
-1.0918	-0.82616	-1.91796		-2.2265	0.13978	-2.08672		0.93651	-0.30609	0.63042		1.5058	0.4705	1.9763		-2.3526	-1.6959	-4.0485
-1.2258	-1.0371	-2.2629		-2.7906	0.22584	-2.56476		1.3068	-0.44916	0.85764		1.0068	0.11791	1.12471		-2.5643	-2.7906	-5.3549
-2.4068	-1.0701	-3.4769		-2.4797	0.33123	-2.14847		1.2927	-0.25538	1.03732		2.4808	0.67481	3.15561		1.1122	0.7222	1.8344
-1.5298	-1.7506	-3.2804		-1.3716	0.49564	-0.87596		0.42513	-0.86185	-0.43672		2.594	0.61736	3.21136		-1.2761	-1.3087	-2.5848
-2.4136	-2.6362	-5.0498		-0.74144	0.36319	-0.37825		0.34549	-0.80897	-0.46348		0.57722	0.32172	0.89894		-2.8148	-1.8251	-4.6399
-2.6506	-3.3465	-5.9971		-0.0083	0.23075	0.22245		0.49863	-0.68684	-0.18821		2.8827	0.53964	3.42234		-1.3882	-1.0833	-2.4715
-2.8177	-3.439	-6.2567		-0.20078	0.51948	0.3187		1.1937	-0.26568	0.92802		2.2573	0.27354	2.53084		-1.4785	-1.1827	-2.6612
-3.0841	-3.4767	-6.5608		-1.0354	0.04957	-0.98583		1.3719	-0.13681	1.23509		1.6629	0.00838	1.67128		-2.3958	-1.6638	-4.0596
-3.6794	-2.0696	-5.749		-0.89	0.60027	-0.28973		0.12032	-0.43364	-0.31332		1.1514	0.11021	1.26161		-2.0276	-1.4583	-3.4859
-3.2877	-1.2732	-4.5609		-2.0454	0.18218	-1.86322		1.5981	-0.13446	1.46364		0.56587	0.05139	0.61726		-2.6933	-4.0132	-6.7065
-2.6105	-1.0807	-3.6912		-2.062	0.34889	-1.71311		1.8824	-0.23059	1.65181		1.2584	0.10806	1.36646		-2.6972	-3.4094	-6.1066
-1.7085	-1.0589	-2.7674		-2.3262	0.02757	-2.29863		0.66166	-0.57989	0.08177		2.4125	0.53396	2.94646		-3.0099	-3.4487	-6.4586
-1.4616	-0.80413	-2.26573		-1.8647	0.17749	-1.68721		0.77107	-0.47554	0.29553		2.4509	0.53048	2.98138		-3.3612	-4.1328	-7.494
-0.97407	-0.60042	-1.57449		-1.0918	0.30287	-0.78893		0.37152	-0.70786	-0.33634		2.6346	0.24185	2.87645		-3.7584	-2.8822	-6.6406
-1.4054	-1.0651	-2.4705		-0.31084	0.17973	-0.13111		0.13743	-0.83197	-0.69454		2.596	0.63626	3.23226		-3.1553	-1.7193	-4.8746
-2.3267	-2.0187	-4.3454		-0.39409	0.37344	-0.02065		0.54969	-0.7504	-0.20071		1.7601	0.45437	2.21447		-2.5911	-1.677	-4.2681
-4.6251	-2.133	-6.7581		-0.60746	0.36486	-0.2426		0.6729	-0.87243	-0.19953		1.2796	0.09148	1.37108		-1.9002	-1.7049	-3.6051
-2.4939	-1.3996	-3.8935		-0.05686	0.01754	-0.03932		1.4728	-0.57088	0.90192		0.2798	0.18627	0.46607		-1.7221	-1.6141	-3.3362
-1.8772	-1.0871	-2.9643		-1.0165	0.18882	-0.82768		0.55664	-0.7882	-0.23156		0.60883	1.567	2.17583		-1.584	-1.6833	-3.2673
-1.298	-0.81769	-2.11569		-0.07508	0.69346	0.61838		1.3745	-0.37314	1.00136		0.74786	0.20631	0.95417		-2.0086	-2.2253	-4.2339
-2.4413	-1.22	-3.6613		-0.05955	0.44222	0.38266		1.5682	-0.20342	1.36478		1.2353	0.64251	1.87781		-4.0812	-1.2284	-5.3096
-1.5029	-1.426	-2.9289		-0.44554	0.39913	-0.04641		1.2952	-0.29046	1.00474		1.0602	0.28171	1.34191		-1.8663	-1.5285	-3.3948
-2.3814	-1.9232	-4.3046		-0.12682	0.0362	-0.09062		0.54073	-0.0411	0.49963		2.4589	0.33082	2.78972		-1.1843	-1.2057	-2.39
-2.3041	-2.652	-4.9561		-0.1633	0.40112	0.23782		1.4266	-0.39215	1.03445		1.7493	0.096	1.8453		-2.1276	-1.2647	-3.3923
-2.4714	-3.2511	-5.7225		-0.23806	0.52934	0.29128		0.71521	-0.20809	0.50712		0.37371	0.2441	0.61781		-2.3163	-1.715	-4.0313
-2.5747	-3.3335	-5.9082		-0.15256	0.06698	-0.08558		0.3522	-0.15167	0.20053		0.40891	0.37916	0.78807		-2.4277	-2.7352	-5.1629
-2.7729	-3.3379	-6.1108		-0.0428	0.22824	0.18544		0.76457	-0.17475	0.58982		2.5551	0.48966	3.04476		-2.539	-2.1019	-4.6409
-3.0852	-3.2841	-6.3693		-1.6672	0.328	-1.3392		0.56096	-0.46438	0.09658		2.5201	0.41687	2.93697		-2.779	-3.4573	-6.2363
-3.1887	-3.3619	-6.5506		-0.39265	0.15703	-0.23562		0.1182	-0.89078	-0.77258		2.1772	0.0221	2.1993		-3.0611	-3.52	-6.5811
-3.3819	-3.2884	-6.6703		-0.51677	0.03448	-0.48229		0.3149	-1.0309	-0.716		1.2689	0.37714	1.64604		-3.5642	-2.0667	-5.6309
-3.6223	-2.9981	-6.6204		-1.2032	1.2452	0.042		1.0002	-0.876	0.1242		1.5482	1.1163	2.6645		-3.2182	-1.3799	-4.5981
-3.8045	-2.3916	-6.1961		-3.0486	0.26892	-2.77968		1.2123	-0.81119	0.40111		0.61638	0.26367	0.88005		-2.6389	-2.0006	-4.6395
-3.3333	-1.4481	-4.7814		-0.05944	0.0747	0.01525		0.6953	-0.69636	-0.00106		0.01191	0.0877	0.09961		-1.8542	-1.3636	-3.2178
-2.6573	-0.98093	-3.63823		-0.2705	0.1307	-0.1398		0.88659	-0.47302	0.41357		0.44039	0.39359	0.83398		-1.5828	-1.2365	-2.8193
-1.959	-0.78924	-2.74824		-2.697	0.11458	-2.58242		1.0046	-0.13589	0.86871		2.5956	0.44155	3.03715		-1.3844	-1.1364	-2.5208
-1.4894	-0.38578	-1.87518		-2.7421	0.14558	-2.59652		0.04403	-0.56877	-0.52474		2.4833	0.59519	3.07849		-0.94033	-1.4559	-2.39623
-1.3579	-0.18269	-1.54059		-1.4647	0.44939	-1.01531		0.2251	-0.98736	-0.76226		1.2069	0.60357	1.81047		-4.5774	-3.9273	-8.5047
-1.9484	-1.2891	-3.2375		-1.5581	0.11184	-1.44626		0.33998	-0.11523	0.22475		1.196	0.22098	1.41698		-5.9855	-5.545	-11.5305
-4.2305	-3.089	-7.3195		-0.39579	0.16174	-0.23405		0.34372	-0.53675	-0.19303		1.6615	0.16128	1.82278		-4.4292	-4.1479	-8.5771
-4.7296	-2.9201	-7.6497		-1.8735	0.08358	-1.78992		0.29982	-1.0704	-0.77058		1.5445	0.55417	2.09867		-5.0802	-1.939	-7.0192
-2.2236	-0.60711	-2.83071		-0.10814	0.05133	-0.05681		0.78041	-0.86723	-0.08682		1.5435	0.7592	2.3027		-1.8023	-1.1563	-2.9586
-2.3742	-1.3648	-3.739		-1.8535	0.40958	-1.44392		1.4152	-0.47059	0.94461		1.6489	1.3569	3.0058		-1.0918	-0.82616	-1.91796
-1.9687	-1.111	-3.0797		-0.75846	0.39887	-0.35959		0.87564	-0.43163	0.44401		2.926	0.04925	2.97525		-1.2258	-1.0371	-2.2629
-1.5125	-0.89972	-2.41222		-1.3697	0.4802	-0.8895		1.4916	-0.15583	1.33577		2.6439	0.38299	3.02689		-2.4068	-1.0701	-3.4769
-1.5752	-1.1755	-2.7507		-1.4105	0.65643	-0.75407		0.98988	-0.55803	0.43185		2.1555	0.70187	2.85737		-1.5298	-1.7506	-3.2804
-1.5875	-1.5587	-3.1462		-0.06095	0.03056	-0.03039		1.293	-0.31397	0.97903		1.9042	0.0363	1.9405		-2.4136	-2.6362	-5.0498
-2.3958	-2.0378	-4.4336		-1.8421	0.13145	-1.71065		0.17362	-0.6115	-0.43788		1.4582	0.93923	2.39743		-2.6506	-3.3465	-5.9971
-1.5664	-2.2704	-3.8368		-0.79609	0.39152	-0.40457		0.1549	-0.39114	-0.23624		1.4622	0.94552	2.40772		-2.8177	-3.439	-6.2567
-2.2656	-3.1622	-5.4278		-0.53712	0.21964	-0.31748		0.19398	-0.1147	0.07928		1.562	0.86588	2.42788		-3.0841	-3.4767	-6.5608
-2.4072	-3.198	-5.6052		-0.39241	0.0987	-0.29371		0.18623	-0.96499	-0.77876		2.0526	1.2923	3.3449		-3.6794	-2.0696	-5.749
-2.6473	-3.1072	-5.7545		-1.6088	0.68373	-0.92507		0.6974	-5e-05	0.69735		1.3058	1.4977	2.8035		-3.2877	-1.2732	-4.5609
-3.0328	-3.0151	-6.0479		-2.741	1.7605	-0.9805		0.75591	-0.23714	0.51877		2.7559	1.4673	4.2232		-2.6105	-1.0807	-3.6912
-3.2482	-3.0623	-6.3105		-1.1034	1.1561	0.0527		0.97467	-0.08728	0.88739		0.63933	0.0079	0.64723		-1.7085	-1.0589	-2.7674
-3.4712	-2.9901	-6.4613		-0.44225	0.03062	-0.41163		0.55098	-0.26032	0.29066		0.64907	0.13631	0.78538		-1.4616	-0.80413	-2.26573
-3.737	-3.0357	-6.7727		-5.3761	0.40639	-4.96971		0.3419	-0.04911	0.29279		3.2824	0.06735	3.34975		-0.97407	-0.60042	-1.57449
-3.8946	-2.7138	-6.6084		-4.4838	0.16378	-4.32002		1.4798	-0.41436	1.06544		3.1454	0.05434	3.19974		-1.4054	-1.0651	-2.4705
-3.3493	-1.712	-5.0613		-0.52304	0.01409	-0.50895		1.7729	-0.1514	1.6215		2.8029	0.12652	2.92942		-2.3267	-2.0187	-4.3454
-2.5576	-1.163	-3.7206		-0.22293	0.05056	-0.17237		1.7414	-0.1142	1.6272		2.6873	0.5688	3.2561		-4.6251	-2.133	-6.7581
-2.1018	-0.55441	-2.65621		-2.0576	0.29752	-1.76008		0.29845	-0.99295	-0.6945		2.4714	0.21578	2.68718		-2.4939	-1.3996	-3.8935
-1.9662	-0.33143	-2.29763		-3.1643	1.0112	-2.1531		0.18819	-0.80601	-0.61782		1.3534	0.10109	1.45449		-1.8772	-1.0871	-2.9643
-1.4437	-0.63384	-2.07754		-4.0345	1.0265	-3.008		0.38405	-0.4507	-0.06665		1.5869	0.58244	2.16934		-1.298	-0.81769	-2.11569
-3.3508	-1.4336	-4.7844		-0.13483	0.01341	-0.12142		0.16337	-0.90249	-0.73912		1.2944	1.2645	2.5589		-2.4413	-1.22	-3.6613
-2.7881	-1.4043	-4.1924		-0.11995	0.19566	0.07571		0.98732	-0.22687	0.76045		1.2982	1.1858	2.484		-1.5029	-1.426	-2.9289
-2.3539	-1.2523	-3.6062		-0.73852	0.61664	-0.12188		0.48325	-0.34041	0.14284		1.4429	0.75769	2.20059		-2.3814	-1.9232	-4.3046
-2.134	-1.1545	-3.2885		-0.83029	0.10638	-0.72391		0.26047	-0.86058	-0.60011		1.9415	0.98899	2.93049		-2.3041	-2.652	-4.9561
-2.9668	-1.0352	-4.002		-10.426	0.82252	-9.60348		2.1498	-0.1725	1.9773		3.1194	1.0077	4.1271		-2.4714	-3.2511	-5.7225
-1.7214	-1.3464	-3.0678		-0.08609	0.04081	-0.04529		1.7542	-0.3167	1.4375		1.1598	0.22837	1.38817		-2.5747	-3.3335	-5.9082
-2.6615	-1.4089	-4.0704		-0.9774	0.21953	-0.75787		0.38672	-0.82329	-0.43657		0.67279	0.18642	0.85921		-2.7729	-3.3379	-6.1108
-2.3172	-2.0693	-4.3865		-1.1273	0.01668	-1.11062		0.13357	-1.1664	-1.03283		2.9926	0.02301	3.01561		-3.0852	-3.2841	-6.3693
-2.0602	-2.5682	-4.6284		-0.37502	0.93304	0.55802		1.0844	-0.43135	0.65305		2.7889	0.68904	3.47794		-3.1887	-3.3619	-6.5506
-2.1013	-2.9335	-5.0348		-0.08671	0.08892	0.00221		0.09098	-0.42062	-0.32964		2.3257	0.42746	2.75316		-3.3819	-3.2884	-6.6703
-2.2774	-3.0117	-5.2891		-0.61313	0.12564	-0.48749		0.01113	-0.10287	-0.09174		2.2342	0.02813	2.26233		-3.6223	-2.9981	-6.6204
-2.548	-2.9057	-5.4537		-1.2631	0.28842	-0.97468		0.17551	-0.96241	-0.7869		1.6079	1.1152	2.7231		-3.8045	-2.3916	-6.1961
-3.0206	-2.7781	-5.7987		-1.0433	2.7508	1.7075		0.17622	-0.66105	-0.48483		1.6325	1.4272	3.0597		-3.3333	-1.4481	-4.7814
-3.4136	-2.9741	-6.3877		-0.24726	1.9111	1.66384		0.0456	-0.40926	-0.36366		0.54281	0.75037	1.29318		-2.6573	-0.98093	-3.63823
-3.6534	-2.9787	-6.6321		-0.10973	1.0044	0.89467		0.95279	-0.18997	0.76282		1.0219	1.0416	2.0635		-1.959	-0.78924	-2.74824
-3.8102	-3.0879	-6.8981		-0.61223	0.65063	0.0384		1.4727	-0.46905	1.00365		0.93186	0.44762	1.37948		-1.4894	-0.38578	-1.87518
-3.868	-2.8234	-6.6914		-1.5379	0.00076	-1.53714		1.2204	-0.38742	0.83298		1.164	0.11701	1.28101		-0.78544	0.14902	-0.63642
-3.2212	-1.9749	-5.1961		-0.5027	0.49206	-0.01064		2.2182	-0.1805	2.0377		1.3934	1.1265	2.5199		-0.77905	0.51558	-0.26347
-2.5574	-1.3021	-3.8595		-1.5909	0.40176	-1.18914		1.5978	-0.4596	1.1382		0.43869	0.25155	0.69024		-1.3579	-0.18269	-1.54059
-1.8892	-0.59099	-2.48019		-4.8969	0.63914	-4.25776		1.0287	-0.7396	0.2891		0.08567	0.05231	0.13797		-1.9484	-1.2891	-3.2375
-1.9184	-0.06869	-1.98709		-0.56566	2.1588	1.59314		0.71227	-1.0276	-0.31533		0.69265	0.24984	0.94249		-4.2305	-3.089	-7.3195
-1.4212	-0.2509	-1.6721		-1.4319	3.0487	1.6168		0.26248	-0.68141	-0.41893		0.7666	0.01364	0.78024		-4.7296	-2.9201	-7.6497
-3.6464	-0.92822	-4.57462		-1.4472	2.7178	1.2706		0.99501	-0.49445	0.50056		2.2992	0.45922	2.75842		-2.2236	-0.60711	-2.83071
-3.3777	-1.1388	-4.5165		-0.78427	2.5658	1.78153		0.53562	-0.64859	-0.11297		1.9492	0.30806	2.25726		-2.3742	-1.3648	-3.739
-1.8903	-1.4485	-3.3388		-3.222	0.5709	-2.6511		0.03493	-0.20048	-0.16555		2.1605	0.2041	2.3646		-1.9687	-1.111	-3.0797
-1.6137	-1.7085	-3.3222		-3.0715	0.42485	-2.64665		0.35135	-0.20945	0.1419		1.7216	0.11957	1.84117		-1.5125	-0.89972	-2.41222
-1.4484	-1.8764	-3.3248		-0.4011	0.44351	0.04241		0.459	-0.33942	0.11958		1.2749	0.25206	1.52696		-1.5752	-1.1755	-2.7507
-2.0577	-2.5272	-4.5849		-0.59928	0.71528	0.116		0.95684	-0.23743	0.71941		0.80009	0.72494	1.52503		-1.5875	-1.5587	-3.1462
-2.0884	-2.8928	-4.9812		-1.2023	1.3903	0.188		0.21923	-0.01786	0.20137		0.39054	0.01535	0.40589		-2.3958	-2.0378	-4.4336
-2.3089	-2.9873	-5.2962		-2.3566	0.21789	-2.13871		1.2746	-0.39019	0.88441		1.0606	0.26519	1.32579		-1.5664	-2.2704	-3.8368
-2.6249	-2.9086	-5.5335		-0.51294	2.732	2.21906		2.0165	-0.39777	1.61873		1.6587	0.46191	2.12061		-2.2656	-3.1622	-5.4278
-3.1454	-2.7428	-5.8882		-1.4181	0.311	-1.1071		1.791	-0.4757	1.3153		1.7973	0.49421	2.29151		-2.4072	-3.198	-5.6052
-3.6625	-3.0551	-6.7176		-0.74823	0.66938	-0.07885		1.1617	-0.7565	0.4052		1.3959	0.69053	2.08643		-2.6473	-3.1072	-5.7545
-3.9311	-3.1612	-7.0923		-0.50082	0.31729	-0.18353		0.57179	-1.1237	-0.55191		1.8594	2.9496	4.809		-3.0328	-3.0151	-6.0479
-3.9658	-2.9041	-6.8699		-1.9323	0.13517	-1.79713		0.95117	-0.52173	0.42944		2.4402	0.57549	3.01569		-3.2482	-3.0623	-6.3105
-3.2372	-2.1255	-5.3627		-0.85097	0.44122	-0.40975		1.7899	-0.20712	1.58278		0.01606	0.03263	0.04869		-3.4712	-2.9901	-6.4613
-2.5427	-1.5535	-4.0962		-2.2205	0.07364	-2.14686		0.54168	-0.36979	0.17189		0.63403	0.34757	0.9816		-3.737	-3.0357	-6.7727
-2.0576	-0.63361	-2.69121		-3.0166	1.2752	-1.7414		0.42343	-0.29701	0.12642		0.7842	0.11081	0.89501		-3.8946	-2.7138	-6.6084
-2.9078	-1.3951	-4.3029		-2.1225	0.60607	-1.51643		0.13707	-0.16424	-0.02717		0.8805	0.01117	0.89167		-3.3493	-1.712	-5.0613
-2.3596	-1.1992	-3.5588		-0.33938	0.07022	-0.26916		0.40066	-0.17022	0.23044		1.4347	0.13764	1.57234		-2.5576	-1.163	-3.7206
-2.1538	-1.3057	-3.4595		-0.41833	0.81513	0.3968		0.50774	-0.1144	0.39334		1.5564	0.08551	1.64191		-2.1018	-0.55441	-2.65621
-1.9322	-1.5067	-3.4389		-0.0276	0.41214	0.38454		1.1796	-0.28991	0.88969		1.7075	0.05455	1.76205		-1.6232	0.04437	-1.57883
-1.5912	-1.7038	-3.295		-1.6386	1.5232	-0.1154		1.9801	-0.57265	1.40745		1.5427	0.0314	1.5741		-0.74972	0.82044	0.07072
-1.6072	-1.4552	-3.0624		-0.80372	1.9385	1.13478		1.1711	-0.55474	0.61636		1.1655	0.46245	1.62795		-0.8514	1.1502	0.2988
-2.1043	-2.544	-4.6483		-0.81983	4.4825	3.66267		0.42177	-0.645	-0.22323		1.2358	0.39507	1.63087		-1.9662	-0.33143	-2.29763
-2.195	-2.9475	-5.1425		-1.702	5.8047	4.1027		1.4376	-0.29287	1.14473		2.399	1.4819	3.8809		-1.4437	-0.63384	-2.07754
-2.513	-3.069	-5.582		-2.6843	5.4962	2.8119		1.114	-0.29486	0.81914		2.2022	2.0237	4.2259		-3.3508	-1.4336	-4.7844
-2.9244	-3.0647	-5.9891		-6.0704	2.4865	-3.5839		1.7763	-0.771	1.0053		2.0918	2.5312	4.623		-2.7881	-1.4043	-4.1924
-3.4103	-2.8695	-6.2798		-0.74525	2.3322	1.58695		0.80145	-1.0497	-0.24825		2.8051	0.24313	3.04823		-2.3539	-1.2523	-3.6062
-3.9123	-3.2265	-7.1388		-1.4477	2.3676	0.9199		0.71003	-0.6409	0.06913		3.1406	0.8858	4.0264		-2.134	-1.1545	-3.2885
-4.2024	-3.3065	-7.5089		-3.1186	0.30906	-2.80954		1.5626	-0.35963	1.20297		4.3475	2.1559	6.5034		-2.9668	-1.0352	-4.002
-4.1189	-3.3593	-7.4782		-1.817	0.67951	-1.13749		1.8452	-0.17456	1.67064		5.118	3.5458	8.6638		-1.7214	-1.3464	-3.0678
-4.11	-2.8105	-6.9205		-3.6716	1.2991	-2.3725		0.97446	-0.34866	0.6258		0.54355	0.46611	1.00966		-2.6615	-1.4089	-4.0704
-3.3208	-2.1681	-5.4889		-0.4098	0.12816	-0.28164		0.83809	-0.31721	0.52088		0.75661	0.24915	1.00576		-2.3172	-2.0693	-4.3865
-2.5981	-1.8217	-4.4198		-0.71384	0.46447	-0.24937		0.04188	-0.74898	-0.7071		0.95194	0.23036	1.1823		-2.0602	-2.5682	-4.6284
-1.6626	-0.19208	-1.85468		-0.19345	0.33751	0.14406		0.43931	-0.11357	0.32574		1.1683	0.27817	1.44647		-2.1013	-2.9335	-5.0348
-1.6713	-0.01824	-1.68954		-2.016	1.0454	-0.9706		0.53604	-0.12203	0.41401		1.7145	0.34337	2.05787		-2.2774	-3.0117	-5.2891
-1.6293	-0.10831	-1.73761		-3.2558	3.1394	-0.1164		0.80574	-0.33877	0.46697		1.763	0.21925	1.98225		-2.548	-2.9057	-5.4537
-1.0762	-0.00648	-1.08268		-1.9491	1.2155	-0.7336		0.93613	-0.72758	0.20855		1.4674	0.02335	1.49075		-3.0206	-2.7781	-5.7987
-2.4558	-0.5894	-3.0452		-1.1398	0.53946	-0.60034		1.1526	-1.4211	-0.2685		1.6735	0.08047	1.75397		-3.4136	-2.9741	-6.3877
-2.0921	-0.91243	-3.00453		-0.43553	1.2074	0.77187		1.3425	-1.5492	-0.2067		1.8543	0.14243	1.99673		-3.6534	-2.9787	-6.6321
-2.0793	-1.0812	-3.1605		-2.3354	3.3783	1.0429		1.3554	-0.81713	0.53827		1.5481	0.35073	1.89883		-3.8102	-3.0879	-6.8981
-2.1954	-1.0896	-3.285		-3.3499	4.7336	1.3837		1.1578	-0.35041	0.80739		0.36358	0.05997	0.42355		-3.868	-2.8234	-6.6914
-2.307	-1.121	-3.428		-2.6344	5.9705	3.3361		0.89224	-0.94558	-0.05334		3.2986	0.28325	3.58185		-3.2212	-1.9749	-5.1961
-2.1494	-1.2991	-3.4485		-1.7723	6.8467	5.0744		2.2024	-0.03699	2.16541		1.0787	0.70763	1.78633		-2.5574	-1.3021	-3.8595
-1.8764	-1.4867	-3.3631		-4.9585	3.7881	-1.1704		1.7682	-0.38241	1.38579		1.3956	1.4727	2.8683		-1.8892	-0.59099	-2.48019
-1.4998	-1.6524	-3.1522		-8.0398	0.17132	-7.86848		1.9745	-0.9191	1.0554		0.44563	1.3932	1.83883		-1.2802	0.75881	-0.52139
-1.5215	-1.4563	-2.9778		-1.6298	2.0946	0.4648		1.0917	-0.90498	0.18672		3.0361	1.0265	4.0626		-0.9133	0.87157	-0.04173
-2.1375	-2.6046	-4.7421		-1.0833	4.0549	2.9716		0.28835	-0.88927	-0.60092		4.0882	2.1334	6.2216		-0.33584	1.2288	0.89296
-2.3775	-3.0789	-5.4564		-2.5863	1.1847	-1.4016		1.5246	-0.44986	1.07474		0.73901	0.53831	1.27732		-1.9184	-0.06869	-1.98709
-2.8087	-3.1542	-5.9629		-1.2102	3.0611	1.8509		1.2496	-0.38883	0.86077		0.44879	0.4654	0.91419		-1.2936	0.07452	-1.21908
-3.2403	-3.0982	-6.3385		-1.3517	1.0369	-0.3148		1.0678	-0.23936	0.82844		0.69894	0.35295	1.05189		-1.4212	-0.2509	-1.6721
-3.6066	-2.8495	-6.4561		-2.6867	0.70471	-1.98199		0.50122	-0.06375	0.43747		0.97234	0.38353	1.35587		-3.6464	-0.92822	-4.57462
-3.9276	-3.3733	-7.3009		-0.56322	1.4173	0.85408		0.59568	-0.13962	0.45606		1.1217	0.38913	1.51083		-3.3777	-1.1388	-4.5165
-4.2063	-3.3425	-7.5488		-1.3422	1.5983	0.2561		0.92468	-0.47522	0.44946		1.12	0.28048	1.40048		-1.8903	-1.4485	-3.3388
-4.3493	-2.9304	-7.2797		-4.0376	3.2685	-0.7691		1.1033	-0.79537	0.30793		1.2124	0.24249	1.45489		-1.6137	-1.7085	-3.3222
-4.1443	-2.6296	-6.7739		-8.3222	4.0439	-4.2783		0.2454	-0.53522	-0.28982		3.2046	0.69882	3.90342		-1.4484	-1.8764	-3.3248
-3.3541	-2.2799	-5.634		-3.0099	4.4999	1.49		2.0552	-0.56625	1.48895		0.19295	0.06029	0.25324		-2.0577	-2.5272	-4.5849
-2.1837	-1.3164	-3.5001		-0.23241	4.2653	4.03289		2.0015	-0.12377	1.87773		0.71006	0.59601	1.30607		-2.0884	-2.8928	-4.9812
-1.7602	-0.65875	-2.41895		-2.0914	3.695	1.6036		0.60733	-0.78852	-0.18119		0.24662	0.15086	0.39748		-2.3089	-2.9873	-5.2962
-1.9423	-0.4001	-2.3424		-4.36	3.2476	-1.1124		0.50329	-0.17133	0.33196		1.3588	0.1464	1.5052		-2.6249	-2.9086	-5.5335
-1.1902	-0.33646	-1.52666		-2.3374	2.8395	0.5021		1.1777	-1.1567	0.021		4.0713	1.3963	5.4676		-3.1454	-2.7428	-5.8882
-2.4505	-1.4167	-3.8672		-2.8896	1.35	-1.5396		1.8127	-0.23779	1.57491		3.7245	1.2771	5.0016		-3.6625	-3.0551	-6.7176
-3.3713	-1.5523	-4.9236		-0.16625	6.4749	6.30865		2.2737	-0.69	1.5837		0.41292	0.5482	0.96112		-3.9311	-3.1612	-7.0923
-0.55938	-0.0713	-0.63068		-2.3668	3.0579	0.6911		0.20154	-1.1589	-0.95736		0.33789	0.35015	0.68804		-3.9658	-2.9041	-6.8699
-2.0211	-1.1335	-3.1546		-1.3639	0.29631	-1.06759		1.038	-0.68857	0.34943		0.65951	0.42129	1.0808		-3.2372	-2.1255	-5.3627
-2.1548	-1.0968	-3.2516		-3.0461	0.44946	-2.59664		0.71208	-0.60591	0.10617		1.0249	0.55332	1.57822		-2.5427	-1.5535	-4.0962
-2.2196	-1.0351	-3.2547		-1.763	0.90638	-0.85662		0.57843	-0.0268	0.55163		1.0417	0.49471	1.53641		-2.0576	-0.63361	-2.69121
-2.0521	-1.226	-3.2781		-3.4269	0.90263	-2.52427		0.08829	-0.17928	-0.09099		0.83217	0.2678	1.09997		-1.3021	0.92132	-0.38078
-1.7435	-1.4137	-3.1572		-0.34171	0.25223	-0.08948		0.29077	-0.46449	-0.17372		0.99913	0.18941	1.18854		-0.92014	0.92768	0.00754
-1.3514	-1.5483	-2.8997		-7.5083	1.2455	-6.2628		0.32716	-0.69399	-0.36683		3.3622	1.0394	4.4016		-2.0684	0.1631	-1.9053
-1.306	-1.718	-3.024		-11.053	1.9803	-9.0727		0.58535	-0.00553	0.57982		0.0895	0.44003	0.52953		-0.06036	0.54961	0.48925
-1.7261	-1.7151	-3.4412		-5.5271	2.3025	-3.2246		0.67092	-0.14749	0.52343		0.84035	0.32099	1.16134		-1.3261	0.14758	-1.17852
-2.7656	-3.3738	-6.1394		-0.26885	2.4982	2.22935		0.9306	-0.04769	0.88291		2.2329	0.05984	2.29274		-2.9078	-1.3951	-4.3029
-3.2434	-3.2785	-6.5219		-0.73481	3.3118	2.57699		2.8242	-0.37353	2.45067		1.8649	0.3366	2.2015		-2.3596	-1.1992	-3.5588
-3.5545	-2.9886	-6.5431		-2.0153	5.1474	3.1321		1.0815	-0.66289	0.41861		0.68678	0.48024	1.16702		-2.1538	-1.3057	-3.4595
-3.699	-2.6757	-6.3747		-4.1847	0.1354	-4.0493		0.38534	-1.2129	-0.82756		0.99226	0.58882	1.58108		-1.9322	-1.5067	-3.4389
-3.9476	-3.2171	-7.1647		-1.2304	6.0775	4.8471		1.375	-1.2995	0.0755		0.56058	0.38803	0.94861		-1.5912	-1.7038	-3.295
-4.1291	-3.1177	-7.2468		-3.0127	3.032	0.0193		2.3271	-0.63935	1.68775		0.87292	0.54654	1.41946		-1.6072	-1.4552	-3.0624
-4.1748	-2.7527	-6.9275		-0.96477	0.85218	-0.11259		2.3513	-0.12352	2.22778		0.93072	0.47222	1.40294		-2.1043	-2.544	-4.6483
-3.6257	-2.3045	-5.9302		-0.30306	1.5135	1.21044		2.5737	-0.152	2.4217		0.89892	0.25068	1.1496		-2.195	-2.9475	-5.1425
-3.1219	-2.0472	-5.1691		-1.4512	1.0261	-0.4251		1.2675	-0.71262	0.55488		1.5621	0.27408	1.83618		-2.513	-3.069	-5.582
-2.8722	-2.4993	-5.3715		-1.5113	1.0821	-0.4292		0.54672	-0.9159	-0.36918		0.24796	0.42445	0.67241		-2.9244	-3.0647	-5.9891
-2.4421	-1.8585	-4.3006		-0.04884	0.10944	0.0606		1.5371	-0.52944	1.00766		0.97966	0.13693	1.11659		-3.4103	-2.8695	-6.2798
-2.1948	-0.8534	-3.0482		-0.61415	0.06053	-0.55362		1.3179	-0.44948	0.86842		1.0666	0.75823	1.82483		-3.9123	-3.2265	-7.1388
-1.6914	-0.21638	-1.90778		-2.5618	2.4849	-0.0769		0.40077	-0.34622	0.05455		0.12233	0.05534	0.17767		-4.2024	-3.3065	-7.5089
-1.3359	-0.46954	-1.80544		-1.4642	5.0906	3.6264		0.71286	-0.10671	0.60615		0.21185	0.02657	0.23842		-4.1189	-3.3593	-7.4782
-2.8287	-1.4401	-4.2688		-5.344	0.90999	-4.43401		2.5427	-0.31758	2.22512		0.34165	0.19974	0.54139		-4.11	-2.8105	-6.9205
-2.9665	-1.1136	-4.0801		-2.6594	0.17093	-2.48847		1.2975	-0.55802	0.73948		0.46436	0.27627	0.74063		-3.3208	-2.1681	-5.4889
-0.67327	-0.8258	-1.49907		-0.12893	0.65245	0.52352		0.01182	-0.93114	-0.91932		0.75064	0.28529	1.03593		-2.5981	-1.8217	-4.4198
-1.9836	-1.1947	-3.1783		-0.24528	2.4903	2.24502		0.22297	-1.2398	-1.01683		1.2045	0.26815	1.47265		-1.6626	-0.19208	-1.85468
-2.1148	-1.1197	-3.2345		-1.7518	0.74903	-1.00277		0.23411	-1.4511	-1.21699		2.6282	0.18454	2.81274		-1.804	0.01386	-1.79014
-2.2882	-0.57501	-2.86321		-1.2635	0.0627	-1.2008		1.4568	-1.1351	0.3217		2.8456	0.36854	3.21414		-1.0825	0.67563	-0.40687
-1.9179	-1.1102	-3.0281		-3.5911	0.6827	-2.9084		2.5217	-0.65714	1.86456		2.4927	0.34545	2.83815		-1.6713	-0.01824	-1.68954
-1.5753	-1.2906	-2.8659		-0.69701	0.94743	0.25042		3.0361	-0.20997	2.82613		0.51064	0.0615	0.57214		-1.6293	-0.10831	-1.73761
-1.1702	-1.3918	-2.562		-1.1055	1.8313	0.7258		1.4395	-0.52525	0.91425		0.4032	0.30391	0.70711		-1.0762	-0.00648	-1.08268
-1.2228	-1.6342	-2.857		-0.07235	0.40278	0.33043		1.0873	-0.5784	0.5089		1.9054	0.2484	2.1538		-2.4558	-0.5894	-3.0452
-1.6374	-2.0363	-3.6737		-1.4517	0.02438	-1.42732		2.163	-0.1947	1.9683		0.25879	0.1961	0.45489		-2.0921	-0.91243	-3.00453
-3.0923	-3.5813	-6.6736		-3.8891	1.2206	-2.6685		1.2696	-0.32738	0.94222		4.0408	6.5379	10.5787		-2.0793	-1.0812	-3.1605
-2.876	-1.9852	-4.8612		-0.92222	4.0767	3.15448		0.73117	-0.06451	0.66666		3.9939	2.4065	6.4004		-2.1954	-1.0896	-3.285
-3.8031	-2.8139	-6.617		-1.1844	0.42889	-0.75551		0.71071	-0.34535	0.36536		1.1433	0.43207	1.57537		-2.307	-1.121	-3.428
-3.7655	-2.4669	-6.2324		-8.084	0.23755	-7.84645		1.3515	-0.17954	1.17196		2.1162	0.33321	2.44941		-2.1494	-1.2991	-3.4485
-3.8286	-2.9974	-6.826		-7.743	1.6407	-6.1023		1.9815	-0.72206	1.25944		0.64812	0.59248	1.2406		-1.8764	-1.4867	-3.3631
-3.9147	-2.8744	-6.7891		-1.2086	1.2254	0.0168		2.2085	-0.57077	1.63773		4.8101	4.8243	9.6344		-1.4998	-1.6524	-3.1522
-4.0114	-2.6454	-6.6568		-2.0189	0.49973	-1.51917		2.1112	-0.15706	1.95414		0.10453	0.00358	0.10811		-1.5215	-1.4563	-2.9778
-3.9756	-2.7952	-6.7708		-4.3317	0.0209	-4.3108		0.98448	-0.49603	0.48845		0.09452	0.04267	0.13719		-2.1375	-2.6046	-4.7421
-3.5121	-3.0274	-6.5395		-1.9857	1.455	-0.5307		0.06832	-0.6899	-0.62158		0.54459	0.13784	0.68243		-2.3775	-3.0789	-5.4564
-3.0514	-2.8942	-5.9456		-0.31043	8.2849	7.97447		0.27771	-0.86922	-0.59151		1.3194	0.22774	1.54714		-2.8087	-3.1542	-5.9629
-2.6567	-2.3097	-4.9664		-0.7852	1.3876	0.6024		0.07264	-1.2603	-1.18766		3.5964	0.11826	3.71466		-3.2403	-3.0982	-6.3385
-2.0216	-0.85874	-2.88034		-6.5863	12.399	5.8127		0.46616	-1.3996	-0.93344		3.7079	0.95334	4.66124		-3.6066	-2.8495	-6.4561
-2.0669	-0.75983	-2.82673		-0.46965	0.10387	-0.36578		0.99335	-0.83232	0.16103		3.3759	0.76268	4.13858		-3.9276	-3.3733	-7.3009
-1.6494	-0.34961	-1.99901		-0.91081	0.60813	-0.30268		2.3834	-0.5982	1.7852		0.5335	0.65971	1.19321		-4.2063	-3.3425	-7.5488
-1.3991	-0.25777	-1.65687		-0.42196	0.24655	-0.17541		3.0181	-0.29014	2.72796		1.3802	0.85874	2.23894		-4.3493	-2.9304	-7.2797
-1.3584	-0.29204	-1.65044		-2.2112	2.4588	0.2476		1.7183	-0.27669	1.44161		1.5639	4.5902	6.1541		-4.1443	-2.6296	-6.7739
-2.8438	-1.3927	-4.2365		-0.17317	4.9891	4.81593		0.12116	-1.3763	-1.25514		2.2553	6.9064	9.1617		-3.3541	-2.2799	-5.634
-2.7006	-0.86588	-3.56648		-1.4757	0.29576	-1.17994		1.3933	-0.70147	0.69183		2.5771	0.28014	2.85724		-2.1837	-1.3164	-3.5001
-2.6141	-0.98991	-3.60401		-1.9156	0.15788	-1.75772		2.3618	-0.1262	2.2356		2.1619	0.58132	2.74322		-1.7602	-0.65875	-2.41895
-0.04755	-0.03126	-0.07881		-0.98767	0.54465	-0.44302		1.5355	-0.06632	1.46918		0.3769	0.32132	0.69822		-1.9423	-0.4001	-2.3424
-1.9088	-1.1929	-3.1017		-0.20919	0.34846	0.13927		1.3138	-0.13018	1.18362		1.5755	0.78504	2.36054		-1.3153	0.28877	-1.02653
-2.0089	-1.0695	-3.0784		-2.4349	0.90095	-1.53395		0.76884	-0.20094	0.5679		0.37365	2.4678	2.84145		-0.79013	0.70161	-0.08852
-1.9956	-0.82983	-2.82543		-2.6584	1.6613	-0.9971		1.4672	-1.0004	0.4668		4.4063	5.5007	9.907		-0.97336	0.4728	-0.50056
-1.8021	-0.97319	-2.77529		-3.2822	3.0247	-0.2575		1.4946	-0.93448	0.56012		4.8773	4.5075	9.3848		-1.1902	-0.33646	-1.52666
-1.4343	-1.1467	-2.581		-2.7745	0.41065	-2.36385		1.4302	-0.88164	0.54856		0.17442	0.16706	0.34148		-2.4505	-1.4167	-3.8672
-1.0207	-1.2224	-2.2431		-0.45876	0.44946	-0.0093		1.3341	-0.17697	1.15713		0.29482	0.04137	0.33619		-3.3713	-1.5523	-4.9236
-1.1419	-1.5263	-2.6682		-0.77846	0.92225	0.14379		0.69256	-0.43634	0.25622		1.0849	0.04986	1.13476		-0.55938	-0.0713	-0.63068
-1.6674	-2.0176	-3.685		-0.33045	0.42638	0.09593		0.04301	-0.74739	-0.70438		4.0049	0.45073	4.45563		-2.0211	-1.1335	-3.1546
-3.273	-3.6407	-6.9137		-3.1229	1.2873	-1.8356		0.09842	-0.67024	-0.57182		4.0065	0.49632	4.50282		-2.1548	-1.0968	-3.2516
-3.7775	-3.1889	-6.9664		-1.1601	1.874	0.7139		0.21841	-1.0164	-0.79799		4.2447	0.80932	5.05402		-2.2196	-1.0351	-3.2547
-3.9873	-2.5958	-6.5831		-0.14184	3.6406	3.49876		0.3953	-1.0612	-0.6659		3.8387	0.43859	4.27729		-2.0521	-1.226	-3.2781
-3.8092	-2.2536	-6.0628		-0.4923	0.59126	0.09896		1.0917	-0.63956	0.45214		1.1836	0.62006	1.80366		-1.7435	-1.4137	-3.1572
-3.6882	-2.7111	-6.3993		-1.1617	1.4469	0.2852		2.0252	-0.27592	1.74928		0.1289	0.30748	0.43638		-1.3514	-1.5483	-2.8997
-3.6902	-2.6056	-6.2958		-1.7005	1.7409	0.0404		2.4384	-0.28625	2.15215		0.29577	2.0741	2.36987		-1.306	-1.718	-3.024
-3.6338	-2.4976	-6.1314		-1.8362	0.60285	-1.23335		2.0471	-0.02832	2.01878		0.00468	2.7621	2.76678		-1.7261	-1.7151	-3.4412
-3.8988	-3.0165	-6.9153		-1.4495	0.81897	-0.63053		2.2033	-0.20856	1.99474		0.77105	0.54249	1.31354		-2.7656	-3.3738	-6.1394
-3.5162	-3.4091	-6.9253		-0.87467	0.80364	-0.07103		1.8869	-0.61244	1.27446		0.98642	0.19937	1.18579		-3.2434	-3.2785	-6.5219
-3.1568	-3.2617	-6.4185		-0.42487	0.76749	0.34262		1.9478	-0.70537	1.24243		0.37775	0.48529	0.86304		-3.5545	-2.9886	-6.5431
-2.8197	-2.6841	-5.5038		-0.86944	0.63905	-0.23039		0.94656	-0.95876	-0.0122		3.3038	3.9961	7.2999		-3.699	-2.6757	-6.3747
-2.4815	-1.1718	-3.6533		-1.4772	0.95568	-0.52152		1.9712	-0.51998	1.45122		1.8301	4.6254	6.4555		-3.9476	-3.2171	-7.1647
-2.3429	-1.1649	-3.5078		-0.39299	0.75949	0.3665		2.055	-0.5049	1.5501		0.59227	2.4016	2.99387		-4.1291	-3.1177	-7.2468
-1.9657	-0.72797	-2.69367		-0.66481	1.1546	0.48979		2.4703	-0.34553	2.12477		2.6754	0.77342	3.44882		-4.1748	-2.7527	-6.9275
-1.4007	-0.15725	-1.55795		-0.68779	0.36591	-0.32188		1.7978	-0.64082	1.15698		4.3285	0.90477	5.23327		-3.6257	-2.3045	-5.9302
-1.4441	-0.43001	-1.87411		-4.8254	0.72003	-4.10537		1.7652	-0.57229	1.19291		4.4884	0.86657	5.35497		-3.1219	-2.0472	-5.1691
-1.4764	-0.65379	-2.13019		-5.6534	0.53788	-5.11552		1.0958	-0.16737	0.92843		4.8705	0.85846	5.72896		-2.8722	-2.4993	-5.3715
-1.6042	-0.9007	-2.5049		-0.10683	3.4317	3.32487		0.60635	-0.49437	0.11198		4.4395	0.31159	4.75109		-2.4421	-1.8585	-4.3006
-1.418	-0.7119	-2.1299		-1.5595	2.5717	1.0122		0.14388	-0.61834	-0.47446		1.2905	0.0198	1.3103		-2.1948	-0.8534	-3.0482
-1.2535	-0.71937	-1.97287		-0.50789	2.3198	1.81191		0.45834	-0.40508	0.05326		0.23417	0.27023	0.5044		-1.6914	-0.21638	-1.90778
-1.5516	-0.79701	-2.34861		-1.8671	0.10459	-1.76251		0.56382	-0.53214	0.03168		0.11174	0.10601	0.21775		-1.2182	0.18204	-1.03616
-1.576	-0.59664	-2.17264		-2.3756	0.03403	-2.34157		0.71022	-0.54433	0.16589		0.11685	0.00664	0.12349		-1.1408	0.04259	-1.09821
-1.7369	-0.87628	-2.61318		-1.7165	0.45884	-1.25766		1.3251	-0.23185	1.09325		1.3547	0.08347	1.43817		-1.3359	-0.46954	-1.80544
-1.3799	-1.0447	-2.4246		-1.6492	0.54064	-1.10856		1.9041	-0.08813	1.81597		1.1602	0.19539	1.35559		-2.8287	-1.4401	-4.2688
-0.98733	-1.0906	-2.07793		-1.7711	0.4834	-1.2877		2.5035	-0.48222	2.02128		0.6083	0.54712	1.15542		-2.9665	-1.1136	-4.0801
-1.9803	-1.8655	-3.8458		-0.04498	0.73421	0.68924		1.5432	-0.35666	1.18654		0.63694	0.19407	0.83101		-0.67327	-0.8258	-1.49907
-1.8498	-1.6453	-3.4951		-1.1322	1.0699	-0.0623		2.0316	-0.39058	1.64102		0.59529	0.26414	0.85943		-1.9836	-1.1947	-3.1783
-3.2149	-3.3712	-6.5861		-2.8041	0.72957	-2.07453		2.1114	-0.5244	1.587		0.16266	0.10093	0.26359		-2.1148	-1.1197	-3.2345
-3.6992	-2.9827	-6.6819		-0.30193	0.74177	0.43984		1.8849	-0.69486	1.19004		1.0927	0.70447	1.79717		-2.2882	-0.57501	-2.86321
-3.8857	-2.5166	-6.4023		-0.57514	1.1864	0.61126		1.8001	-0.70339	1.09671		0.56564	0.27218	0.83782		-1.9179	-1.1102	-3.0281
-3.712	-2.2247	-5.9367		-0.87946	0.42077	-0.45869		0.73124	-0.99402	-0.26278		0.96595	3.3118	4.27775		-1.5753	-1.2906	-2.8659
-3.2839	-2.636	-5.9199		-0.23769	0.51182	0.27413		1.3197	-0.74378	0.57592		3.5575	7.9353	11.4928		-1.1702	-1.3918	-2.562
-3.4	-2.2973	-5.6973		-2.6946	2.0885	-0.6061		0.33851	-0.77704	-0.43853		0.15818	4.938	5.09618		-1.2228	-1.6342	-2.857
-3.277	-2.0687	-5.3457		-0.45684	2.3626	1.90576		0.36799	-0.06697	0.30102		0.42761	4.0625	4.49011		-1.6374	-2.0363	-3.6737
-3.3244	-2.2434	-5.5678		-2.7406	0.5036	-2.237		0.08972	-0.26983	-0.18011		0.28394	0.3008	0.58474		-3.0923	-3.5813	-6.6736
-3.0589	-2.464	-5.5229		-0.28076	1.8161	1.53534		0.25258	-0.20321	0.04937		1.2745	0.17909	1.45359		-2.876	-1.9852	-4.8612
-2.9723	-2.479	-5.4513		-0.66747	0.19928	-0.46819		0.21308	-0.51516	-0.30208		4.2277	0.05303	4.28073		-3.8031	-2.8139	-6.617
-2.8041	-2.0551	-4.8592		-1.0911	0.42025	-0.67085		0.49406	-0.51238	-0.01832		2.9013	1.0426	3.9439		-3.7655	-2.4669	-6.2324
-2.6743	-1.248	-3.9223		-0.08754	0.8576	0.77006		5.3091	-3.4624	1.8467		4.92	0.90683	5.82683		-3.8286	-2.9974	-6.826
-2.4079	-0.88827	-3.29617		-0.21328	0.75029	0.53701		7.8491	-3.4613	4.3878		5.6327	1.107	6.7397		-3.9147	-2.8744	-6.7891
-2.0497	-0.69097	-2.74067		-0.45596	2.5526	2.09664		6.4403	-3.4071	3.0332		5.6742	0.8268	6.501		-4.0114	-2.6454	-6.6568
-1.7565	-0.5476	-2.3041		-0.88848	0.61994	-0.26854		3.4524	-0.1519	3.3005		2.0554	0.16924	2.22464		-3.9756	-2.7952	-6.7708
-1.4698	-0.5966	-2.0664		-0.09892	1.2201	1.12118		1.2275	-0.9477	0.2798		1.1533	0.59346	1.74676		-3.5121	-3.0274	-6.5395
-1.7006	-1.0037	-2.7043		-0.82752	0.68693	-0.14059		0.54154	-1.0867	-0.54516		0.16121	0.1061	0.26731		-3.0514	-2.8942	-5.9456
-1.4154	-0.8006	-2.216		-0.95315	0.53897	-0.41418		1.6476	-0.2355	1.4121		0.53535	0.44416	0.97951		-2.6567	-2.3097	-4.9664
-0.02521	-0.52245	-0.54766		-0.20504	1.7462	1.54116		2.1059	-0.24927	1.85663		0.1885	0.34516	0.53366		-2.0216	-0.85874	-2.88034
-1.4052	-0.86103	-2.26623		-0.75657	0.5105	-0.24607		1.1245	-0.41677	0.70773		0.46507	0.13816	0.60323		-2.0669	-0.75983	-2.82673
-1.3905	-0.70624	-2.09674		-1.3638	0.6183	-0.7455		0.41856	-0.59591	-0.17735		0.36951	0.91748	1.28699		-1.6494	-0.34961	-1.99901
-1.4561	-0.51828	-1.97438		-1.2885	0.31429	-0.97421		0.04584	-0.61637	-0.57053		0.4462	0.32134	0.76754		-1.3991	-0.25777	-1.65687
-1.6568	-0.78897	-2.44577		-0.3385	0.44346	0.10496		0.22903	-0.48745	-0.25842		2.3464	1.5705	3.9169		-1.3584	-0.29204	-1.65044
-1.3316	-0.963	-2.2946		-1.9008	0.5082	-1.3926		0.87521	-0.19326	0.68195		0.39231	0.62364	1.01595		-2.8438	-1.3927	-4.2365
-0.4446	-0.35094	-0.79554		-1.0482	0.82126	-0.22694		1.072	-0.1024	0.9696		0.86194	0.20514	1.06708		-2.7006	-0.86588	-3.56648
-1.123	-1.2865	-2.4095		-0.33325	0.99569	0.66244		2.1811	-0.19985	1.98125		0.153	2.938	3.091		-2.6141	-0.98991	-3.60401
-1.6281	-1.7202	-3.3483		-0.27676	1.5327	1.25594		0.91854	-0.40415	0.51439		0.21591	0.23396	0.44987		0.45198	0.85525	1.30723
-3.1377	-3.1694	-6.3071		-0.523	1.0675	0.5445		1.1612	-0.23553	0.92567		0.0198	0.01526	0.03506		-0.04755	-0.03126	-0.07881
-3.5526	-2.937	-6.4896		-2.818	0.01269	-2.80531		1.3869	-0.32098	1.06592		0.35624	0.05578	0.41202		-1.9088	-1.1929	-3.1017
-3.6893	-2.6788	-6.3681		-0.17644	1.1963	1.01986		1.8561	-0.60818	1.24792		1.3839	0.37527	1.75917		-2.0089	-1.0695	-3.0784
-3.5725	-2.4239	-5.9964		-0.78239	0.74419	-0.0382		2.333	-0.625	1.708		4.273	0.51183	4.78483		-1.9956	-0.82983	-2.82543
-3.388	-2.6033	-5.9913		-1.2208	0.34961	-0.87119		1.6725	-0.80908	0.86342		4.7557	0.68734	5.44304		-1.8021	-0.97319	-2.77529
-2.9309	-2.1014	-5.0323		-0.18225	0.44129	0.25904		1.5827	-0.83727	0.74543		5.5653	0.98151	6.54681		-1.4343	-1.1467	-2.581
-2.7722	-1.6518	-4.424		-3.4335	0.42168	-3.01182		1.0896	-0.98261	0.10699		5.843	0.88123	6.72423		-1.0207	-1.2224	-2.2431
-2.7929	-1.6167	-4.4096		-0.54688	0.38235	-0.16453		0.1479	-0.03375	0.11415		0.11483	0.00704	0.12187		-1.1419	-1.5263	-2.6682
-2.5236	-1.6591	-4.1827		-1.519	0.76659	-0.75241		0.0849	-0.14879	-0.06389		2.2596	0.05468	2.31428		-1.6674	-2.0176	-3.685
-2.5311	-1.5327	-4.0638		-0.07797	0.58702	0.50905		0.4523	-0.09964	0.35266		1.8503	0.55924	2.40954		-3.273	-3.6407	-6.9137
-2.6754	-0.98226	-3.65766		-0.19084	0.44688	0.25604		0.49773	-0.21607	0.28166		2.1201	1.3287	3.4488		-3.7775	-3.1889	-6.9664
-2.6561	-0.12862	-2.78472		-0.05902	0.69265	0.63363		0.10605	-0.67305	-0.567		1.8875	0.41143	2.29893		-3.9873	-2.5958	-6.5831
-2.2442	-0.59785	-2.84205		-0.40042	0.47571	0.07529		0.13201	-2.1033	-1.97129		0.67473	0.71512	1.38985		-3.8092	-2.2536	-6.0628
-2.0346	-0.46741	-2.50201		-3.2547	4.0742	0.8195		1.5079	-2.3111	-0.8032		0.03209	0.07928	0.11137		-3.6882	-2.7111	-6.3993
-1.7351	-0.66816	-2.40326		-0.40766	0.76863	0.36097		4.8238	-2.6055	2.2183		0.19675	0.02473	0.22148		-3.6902	-2.6056	-6.2958
-1.5005	-0.78702	-2.28752		-0.82379	0.64056	-0.18323		4.8648	-1.0105	3.8543		0.64737	0.2612	0.90857		-3.6338	-2.4976	-6.1314
-1.5488	-0.91096	-2.45976		-1.2889	0.30505	-0.98385		3.6297	-0.1789	3.4508		1.2671	0.45783	1.72493		-3.8988	-3.0165	-6.9153
-1.4867	-0.92361	-2.41031		-1.4319	0.20998	-1.22192		3.3757	-0.2502	3.1255		3.5111	1.1167	4.6278		-3.5162	-3.4091	-6.9253
-0.01216	-0.7265	-0.73866		-1.5821	0.27091	-1.31119		2.2618	-0.5567	1.7051		4.228	0.57776	4.80576		-3.1568	-3.2617	-6.4185
-13.089	-20.059	-33.148		-0.19557	0.55258	0.35701		1.6791	-0.7094	0.9697		4.0297	0.37768	4.40738		-2.8197	-2.6841	-5.5038
-1.3573	-0.84204	-2.19934		-6.813	15.033	8.22		1.5719	-0.1081	1.4638		4.5379	0.57081	5.10871		-2.4815	-1.1718	-3.6533
-1.318	-0.71249	-2.03049		-0.42048	0.90238	0.4819		1.4757	-0.07581	1.39989		2.495	0.876	3.371		-2.3429	-1.1649	-3.5078
-1.3198	-0.47129	-1.79109		-0.84149	0.69936	-0.14213		1.9888	-0.03405	1.95475		2.3674	0.39264	2.76004		-1.9657	-0.72797	-2.69367
-1.4487	-0.63128	-2.07998		-1.3382	0.30363	-1.03457		1.5343	-1.0157	0.5186		1.4288	0.57848	2.00728		-1.4007	-0.15725	-1.55795
-1.1906	-0.83232	-2.02292		-2.8923	0.61753	-2.27477		0.61484	-1.3073	-0.69246		0.99507	0.76421	1.75928		-1.4441	-0.43001	-1.87411
-0.94169	-0.94738	-1.88907		-1.5247	0.17516	-1.34954		0.18239	-1.1035	-0.92111		2.9258	1.2572	4.183		-1.4764	-0.65379	-2.13019
-1.1275	-1.2579	-2.3854		-1.1144	0.19243	-0.92197		0.14605	-0.88798	-0.74193		1.3343	0.33834	1.67264		-1.6042	-0.9007	-2.5049
-1.615	-1.6641	-3.2791		-3.5419	0.27048	-3.27142		0.01844	-0.78597	-0.76753		3.1782	0.62349	3.80169		-1.418	-0.7119	-2.1299
-3.006	-3.002	-6.008		-0.03539	0.06305	0.02766		0.42482	-0.65617	-0.23135		3.0386	0.51512	3.55372		-1.2535	-0.71937	-1.97287
-3.4005	-2.9828	-6.3833		-0.31885	0.99514	0.67629		0.59034	-1.3701	-0.77976		2.4894	0.20097	2.69037		-1.5516	-0.79701	-2.34861
-3.5546	-2.9536	-6.5082		-0.7582	0.77669	0.01849		0.66198	-1.021	-0.35902		0.6114	4.4036	5.015		-1.576	-0.59664	-2.17264
-3.4722	-2.7159	-6.1881		-1.3134	0.39752	-0.91588		1.3822	-1.0978	0.2844		0.41824	0.06739	0.48563		-1.7369	-0.87628	-2.61318
-3.2573	-2.7277	-5.985		-1.7632	0.11197	-1.65123		1.9543	-1.3625	0.5918		1.5468	0.90622	2.45302		-1.3799	-1.0447	-2.4246
-2.6791	-1.9636	-4.6427		-0.26638	0.3673	0.10092		1.2674	-0.53266	0.73474		1.7287	0.85023	2.57893		-0.98733	-1.0906	-2.07793
-2.2913	-1.382	-3.6733		-0.72583	0.25403	-0.4718		1.3067	-0.29643	1.01027		5.0413	1.9884	7.0297		-1.9803	-1.8655	-3.8458
-2.0607	-1.0421	-3.1028		-0.83317	0.41331	-0.41986		1.1943	-0.93581	0.25849		5.2387	1.6238	6.8625		-1.8498	-1.6453	-3.4951
-2.1514	-0.63468	-2.78608		-4.9651	0.56984	-4.39526		0.81993	-0.3052	0.51473		4.1927	0.74257	4.93527		-3.2149	-3.3712	-6.5861
-2.3206	-0.50295	-2.82355		-0.01317	0.23766	0.22449		0.26619	-1.515	-1.24881		2.8316	0.83911	3.67071		-3.6992	-2.9827	-6.6819
-2.6654	-0.19839	-2.86379		-1.8106	0.66741	-1.14319		0.27982	-0.52494	-0.24512		3.2775	0.1579	3.4354		-3.8857	-2.5166	-6.4023
-1.9416	-0.10642	-2.04802		-0.29207	1.0248	0.73273		0.85018	-1.5194	-0.66922		3.4663	0.27227	3.73857		-3.712	-2.2247	-5.9367
-1.6501	-0.68865	-2.33875		-0.81821	0.856	0.03779		0.12727	-1.4903	-1.36303		4.9116	1.4687	6.3803		-3.2839	-2.636	-5.9199
-1.5656	-0.86269	-2.42829		-1.2709	0.75923	-0.51167		1.0248	-2.0618	-1.037		5.5364	2.7666	8.303		-3.4	-2.2973	-5.6973
-1.4336	-1.2998	-2.7334		-0.60804	0.44936	-0.15868		1.0597	-1.3307	-0.271		1.1913	0.04973	1.24103		-3.277	-2.0687	-5.3457
-6.7949	-14.302	-21.0969		-2.9154	0.18315	-2.73225		0.83694	-1.1093	-0.27236		0.65001	0.01805	0.66806		-3.3244	-2.2434	-5.5678
-1.223	-0.73844	-1.96144		-0.08217	0.03914	-0.04304		2.1698	-2.6354	-0.4656		2.0839	0.23563	2.31953		-3.0589	-2.464	-5.5229
-1.1701	-0.65969	-1.82979		-0.0315	0.03306	0.00155		2.6701	-2.7325	-0.0624		2.8433	0.63421	3.47751		-2.9723	-2.479	-5.4513
-1.1392	-0.3919	-1.5311		-0.35239	1.2948	0.94241		3.6054	-2.3749	1.2305		3.8337	0.98859	4.82229		-2.8041	-2.0551	-4.8592
-3.1235	-0.30005	-3.42355		-0.79962	1.2967	0.49708		3.4377	-2.1956	1.2421		3.6934	0.80166	4.49506		-2.6743	-1.248	-3.9223
-1.0339	-0.66845	-1.70235		-0.58048	1.1286	0.54812		2.6924	-1.5852	1.1072		2.231	0.43946	2.67046		-2.4079	-0.88827	-3.29617
-2.1087	-1.6022	-3.7109		-0.04713	0.01952	-0.02761		2.2097	-1.2875	0.9222		2.1833	0.23812	2.42142		-2.0497	-0.69097	-2.74067
-1.5978	-1.6276	-3.2254		-0.0097	1.7145	1.7048		1.3307	-1.5226	-0.1919		2.0917	4.6794	6.7711		-1.7565	-0.5476	-2.3041
-2.8585	-2.8666	-5.7251		-2.8257	0.12134	-2.70436		0.25977	-1.3938	-1.13403		0.03945	0.03419	0.07364		-1.4698	-0.5966	-2.0664
-3.2229	-3.0462	-6.2691		-0.21648	2.1098	1.89332		3.4758	-0.77308	2.70272		0.12506	0.1351	0.26016		-1.7006	-1.0037	-2.7043
-3.4203	-3.2189	-6.6392		-0.73614	2.9481	2.21196		1.3118	-0.56697	0.74483		0.59751	0.11709	0.7146		-1.4154	-0.8006	-2.216
-3.3848	-2.9754	-6.3602		-1.6266	2.2714	0.6448		2.3259	-1.2257	1.1002		1.1427	0.6836	1.8263		-0.02521	-0.52245	-0.54766
-3.0004	-2.7641	-5.7645		-3.3881	0.81214	-2.57596		1.3322	-1.5966	-0.2644		1.7307	1.0063	2.737		2.3943	-0.03135	2.36295
-2.6585	-1.8546	-4.5131		-1.4823	0.26845	-1.21385		1.3792	-1.2244	0.1548		4.0728	1.6304	5.7032		-1.4052	-0.86103	-2.26623
-1.9165	-1.098	-3.0145		-7.0131	0.45336	-6.55974		0.38802	-1.0054	-0.61738		4.6348	1.5516	6.1864		-1.3905	-0.70624	-2.09674
-1.5867	-0.49462	-2.08132		-2.4925	0.01928	-2.47322		0.25541	-1.387	-1.13159		2.8138	0.88934	3.70314		-1.4561	-0.51828	-1.97438
-1.8586	-0.03017	-1.88877		-0.0615	0.01945	-0.04206		1.4828	-1.4367	0.0461		3.243	0.09919	3.34219		-1.6568	-0.78897	-2.44577
-1.6952	-1.2487	-2.9439		-0.04715	0.01942	-0.02773		0.91571	-1.0625	-0.14679		3.5526	1.2456	4.7982		-1.3316	-0.963	-2.2946
-1.8253	-1.3284	-3.1537		-0.24183	1.202	0.96017		0.9264	-0.59726	0.32914		5.4608	3.2506	8.7114		-0.4446	-0.35094	-0.79554
-0.84729	-0.11954	-0.96683		-0.67877	1.0369	0.35813		0.77756	-1.11	-0.33244		1.9128	0.02457	1.93737		-1.123	-1.2865	-2.4095
-3.0282	-0.34016	-3.36836		-0.52443	0.94097	0.41654		0.56287	-1.3715	-0.80863		1.032	0.03734	1.06934		-1.6281	-1.7202	-3.3483
-2.4402	-1.0452	-3.4854		-0.16819	0.05833	-0.10986		0.82017	-1.0217	-0.20153		3.5077	0.5653	4.073		-3.1377	-3.1694	-6.3071
-1.1336	-1.2714	-2.405		-0.27975	0.14581	-0.13394		0.06692	-0.18444	-0.11752		3.3499	0.54473	3.89463		-3.5526	-2.937	-6.4896
-1.5965	-1.6359	-3.2324		-0.16823	0.02877	-0.13946		0.18812	-2.3263	-2.13818		1.7271	0.79153	2.51863		-3.6893	-2.6788	-6.3681
-2.7713	-2.7432	-5.5145		-3.9165	0.064	-3.8525		0.11864	-1.8264	-1.70776		0.13866	0.31129	0.44995		-3.5725	-2.4239	-5.9964
-3.1228	-2.956	-6.0788		-2.5697	0.79576	-1.77394		2.7167	-2.857	-0.1403		0.29789	0.03011	0.328		-3.388	-2.6033	-5.9913
-3.3423	-3.1576	-6.4999		-3.6575	0.84822	-2.80928		3.5867	-1.8969	1.6898		2.6361	4.6511	7.2872		-2.9309	-2.1014	-5.0323
-2.2638	-2.1405	-4.4043		-2.6597	1.9076	-0.7521		1.192	-1.7691	-0.5771		2.277	3.2919	5.5689		-2.7722	-1.6518	-4.424
-2.9986	-2.5903	-5.5889		-3.3244	1.0617	-2.2627		0.2826	-0.78498	-0.50238		0.16254	0.01922	0.18176		-2.7929	-1.6167	-4.4096
-2.3843	-1.5256	-3.9099		-1.5567	0.0771	-1.4796		0.93682	-0.01727	0.91955		0.81667	0.25596	1.07263		-2.5236	-1.6591	-4.1827
-1.8547	-0.91922	-2.77392		-0.11017	0.09294	-0.01723		2.8844	-0.69394	2.19046		1.161	0.83639	1.99739		-2.5311	-1.5327	-4.0638
-1.6402	-0.55515	-2.19535		-1.3961	1.758	0.3619		0.52384	-0.54499	-0.02115		1.495	1.0841	2.5791		-2.6754	-0.98226	-3.65766
-1.4572	-0.91785	-2.37505		-0.07503	0.00461	-0.07043		0.0861	-2.3523	-2.2662		2.3178	1.6096	3.9274		-2.6561	-0.12862	-2.78472
-1.437	-1.1547	-2.5917		-0.15911	1.038	0.87889		2.0733	-0.66844	1.40486		2.4134	1.2245	3.6379		-2.2442	-0.59785	-2.84205
-1.5604	-1.1809	-2.7413		-0.53182	0.68156	0.14974		2.9158	-0.96792	1.94788		3.3542	0.49798	3.85218		-2.0346	-0.46741	-2.50201
-1.4784	-1.2366	-2.715		-0.41209	0.66158	0.24949		2.1285	-1.212	0.9165		3.2775	0.17186	3.44936		-1.7351	-0.66816	-2.40326
-0.46836	-0.09407	-0.56243		-0.01184	0.89335	0.88151		1.7137	-0.70306	1.01064		1.599	0.1273	1.7263		-1.5005	-0.78702	-2.28752
-1.1195	-0.58097	-1.70047		-0.23369	0.04169	-0.192		1.2722	-0.53568	0.73652		3.8796	0.49527	4.37487		-1.5488	-0.91096	-2.45976
-2.4828	-1.1607	-3.6435		-0.46735	0.20617	-0.26118		0.27006	-1.4104	-1.14034		3.8661	0.1221	3.9882		-1.4867	-0.92361	-2.41031
-1.1221	-1.3256	-2.4477		-0.58729	0.20594	-0.38135		0.1065	-1.6844	-1.5779		3.0469	0.55147	3.59837		-0.01216	-0.7265	-0.73866
-1.6074	-1.7006	-3.308		-4.8993	0.48713	-4.41217		0.76632	-1.2931	-0.52678		0.72384	1.6355	2.35934		-13.089	-20.059	-33.148
-2.7756	-2.7439	-5.5195		-3.8235	0.27213	-3.55137		0.63333	-1.0298	-0.39647		0.59222	0.57872	1.17094		-1.3573	-0.84204	-2.19934
-3.092	-2.8986	-5.9906		-3.9943	0.10195	-3.89235		1.2444	-0.88192	0.36248		2.4179	0.9401	3.358		-1.318	-0.71249	-2.03049
-3.167	-2.8608	-6.0278		-2.2435	0.30231	-1.94119		0.51454	-1.1808	-0.66626		1.2811	0.46789	1.74899		-1.3198	-0.47129	-1.79109
-3.1792	-2.7978	-5.977		-0.61285	1.4224	0.80955		0.48889	-1.4388	-0.94991		0.9273	0.56551	1.49281		-1.4487	-0.63128	-2.07998
-1.6344	-1.4361	-3.0705		-2.9176	1.3079	-1.6097		0.44739	-1.7094	-1.26201		1.7421	1.1786	2.9207		-1.1906	-0.83232	-2.02292
-2.2741	-1.442	-3.7161		-0.42737	3.9291	3.50173		0.26809	-1.5778	-1.30971		1.1673	0.76502	1.93232		-0.94169	-0.94738	-1.88907
-1.9037	-0.98187	-2.88557		-0.09675	0.00337	-0.09338		0.15425	-1.2337	-1.07945		2.7045	0.68987	3.39437		-1.1275	-1.2579	-2.3854
-1.8534	-0.29361	-2.14701		-0.06356	0.06277	-0.000787		2.4656	-0.0443	2.4213		2.8601	0.07397	2.93407		-1.615	-1.6641	-3.2791
-2.0944	-0.6949	-2.7893		-0.38708	0.23463	-0.15245		2.4834	-0.6702	1.8132		3.1295	0.00689	3.13639		-3.006	-3.002	-6.008
-1.7035	-1.446	-3.1495		-0.28994	0.65558	0.36564		0.9755	-1.3907	-0.4152		0.86456	0.11913	0.98369		-3.4005	-2.9828	-6.3833
-0.327	-1.1787	-1.5057		-0.0719	0.84217	0.77026		2.429	-1.9833	0.4457		0.40561	0.28356	0.68917		-3.5546	-2.9536	-6.5082
-0.43443	-0.20595	-0.64038		-0.41075	0.16931	-0.24144		2.9199	-1.8034	1.1165		3.5412	0.42343	3.96463		-3.4722	-2.7159	-6.1881
-1.1284	-0.64035	-1.76875		-0.82144	0.12137	-0.70007		3.6871	-1.1921	2.495		4.8533	1.2952	6.1485		-3.2573	-2.7277	-5.985
-2.4782	-1.1562	-3.6344		-5.1752	0.91446	-4.26074		2.5725	-0.54871	2.02379		2.9349	0.80995	3.74485		-2.6791	-1.9636	-4.6427
-0.82	-0.96868	-1.78868		-3.8518	1.5085	-2.3433		0.0661	-1.6508	-1.5847		0.09329	0.08435	0.17764		-2.2913	-1.382	-3.6733
-1.0665	-1.3725	-2.439		-3.3996	1.3492	-2.0504		4.0146	-0.2288	3.7858		0.14901	0.01323	0.16224		-2.0607	-1.0421	-3.1028
-2.3267	-2.4299	-4.7566		-3.1062	0.71249	-2.39371		2.9498	-0.46733	2.48247		0.50208	0.22165	0.72373		-2.1514	-0.63468	-2.78608
-2.8037	-2.8562	-5.6599		-1.4936	1.6728	0.1792		1.3348	-1.1704	0.1644		1.2967	0.70031	1.99701		-2.3206	-0.50295	-2.82355
-3.045	-2.8764	-5.9214		-0.20638	1.2598	1.05342		0.01576	-2.2313	-2.21554		1.5137	0.81143	2.32513		-2.6654	-0.19839	-2.86379
-3.1255	-2.8734	-5.9989		-0.1471	4.3031	4.156		0.31153	-2.3461	-2.03457		1.6584	0.55068	2.20908		-2.7667	0.67783	-2.08887
-2.9991	-2.6399	-5.639		-0.07912	0.03256	-0.04657		0.43483	-1.4621	-1.02727		2.6865	0.27955	2.96605		-2.3857	0.32737	-2.05833
-2.5947	-1.9162	-4.5109		-0.2932	0.24125	-0.05195		0.73849	-1.223	-0.48451		3.2042	0.70451	3.90871		-1.9416	-0.10642	-2.04802
-2.2479	-1.1597	-3.4076		-0.09798	0.80926	0.71128		0.64036	-1.0328	-0.39244		4.1601	1.4349	5.595		-1.6501	-0.68865	-2.33875
-1.8683	-0.67204	-2.54034		-0.14182	0.85766	0.71584		0.02834	-1.3784	-1.35006		4.0841	0.95896	5.04306		-1.5656	-0.86269	-2.42829
-1.8816	-0.33596	-2.21756		-0.86622	0.00345	-0.86277		0.81043	-1.3066	-0.49617		2.5855	0.33732	2.92282		-1.4336	-1.2998	-2.7334
-2.2282	-0.72085	-2.94905		-1.1206	0.0207	-1.0999		0.47867	-1.8132	-1.33453		0.03177	0.16046	0.19223		-6.7949	-14.302	-21.0969
-1.7844	-1.284	-3.0684		-3.2789	3.1204	-0.1585		1.021	-0.68949	0.33151		0.18712	0.4704	0.65752		-1.223	-0.73844	-1.96144
-1.589	-1.6276	-3.2166		-3.6425	0.74786	-2.89464		0.42039	-1.262	-0.84161		0.86335	1.4353	2.29865		-1.1701	-0.65969	-1.82979
-0.38874	-1.5301	-1.91884		-2.7208	0.54052	-2.18028		0.23537	-1.9838	-1.74843		0.32418	0.30885	0.63303		-1.1392	-0.3919	-1.5311
-0.48741	-1.973	-2.46041		-1.2435	1.2064	-0.0371		2.6691	-2.2947	0.3744		0.06632	0.02567	0.09199		-3.1235	-0.30005	-3.42355
-0.75973	-0.70883	-1.46856		-0.48936	3.1345	2.64514		2.6251	-0.86723	1.75787		0.13203	0.06106	0.19309		-1.0339	-0.66845	-1.70235
-0.488	-0.18337	-0.67137		-0.24167	0.76913	0.52746		5.0726	-1.4865	3.5861		0.16887	0.0276	0.19647		-2.1087	-1.6022	-3.7109
-0.93013	-0.08648	-1.01661		-0.09128	0.01397	-0.07731		3.8734	-1.0981	2.7753		0.24994	0.05132	0.30126		-1.5978	-1.6276	-3.2254
-1.2888	-0.48149	-1.77029		-5.4195	1.974	-3.4455		2.0453	-0.66362	1.38168		0.44305	0.01848	0.46153		-2.8585	-2.8666	-5.7251
-2.4703	-1.2374	-3.7077		-3.3154	0.40354	-2.91186		1.273	-1.0539	0.2191		0.7494	0.20442	0.95382		-3.2229	-3.0462	-6.2691
-0.75171	-0.97837	-1.73008		-2.2311	2.6712	0.4401		0.09034	-0.17173	-0.08139		0.95168	0.06328	1.01496		-3.4203	-3.2189	-6.6392
-0.99646	-1.4353	-2.43176		-0.66447	2.7928	2.12833		3.9739	-0.43203	3.54187		2.4997	0.43389	2.93359		-3.3848	-2.9754	-6.3602
-2.2771	-2.6237	-4.9008		-0.30816	1.6517	1.34354		3.7226	-0.1002	3.6224		2.9168	1.1911	4.1079		-3.0004	-2.7641	-5.7645
-2.7766	-3.0317	-5.8083		-0.63388	0.7577	0.12382		0.34523	-2.4515	-2.10627		3.2092	0.69915	3.90835		-2.6585	-1.8546	-4.5131
-2.915	-2.9143	-5.8293		-0.29981	0.91395	0.61414		0.5732	-2.468	-1.8948		4.0921	1.3371	5.4292		-1.9165	-1.098	-3.0145
-2.8598	-2.7561	-5.6159		-0.07984	0.42203	0.34219		0.63031	-1.6295	-0.99919		2.7941	0.57246	3.36656		-1.5867	-0.49462	-2.08132
-2.7221	-2.5587	-5.2808		-1.1701	3.0266	1.8565		0.57903	-1.2666	-0.68757		1.0825	0.15153	1.23403		-1.8586	-0.03017	-1.88877
-2.4346	-1.8698	-4.3044		-1.1428	0.51685	-0.62595		0.2953	-1.3274	-1.0321		0.27949	0.43688	0.71637		-2.3178	0.26203	-2.05577
-2.1088	-0.99845	-3.10725		-0.10439	0.00723	-0.09716		0.28347	-1.4497	-1.16623		0.12838	0.50677	0.63515		-2.5983	0.44327	-2.15503
-1.7846	-0.65677	-2.44137		-0.36828	0.0061	-0.36218		0.64107	-1.5299	-0.88883		0.08636	0.11616	0.20252		-2.6189	1.0208	-1.5981
-1.7418	-0.40519	-2.14699		-6.6611	1.1435	-5.5176		0.93094	-1.6713	-0.74036		0.12052	0.09474	0.21527		-2.4248	0.71996	-1.70484
-1.6738	-0.0355	-1.7093		-5.145	0.99583	-4.14917		1.3615	-0.9316	0.4299		0.00619	0.02872	0.03491		-1.9283	0.0374	-1.8909
-1.8018	-0.79369	-2.59549		-3.1191	1.8064	-1.3127		0.69294	-1.1422	-0.44926		0.14215	0.1253	0.26745		-1.6952	-1.2487	-2.9439
-1.2862	-0.84931	-2.13551		-1.7803	2.4047	0.6244		0.11987	-1.0717	-0.95183		0.2219	0.02407	0.24597		-1.8253	-1.3284	-3.1537
-1.9647	-1.4809	-3.4456		-0.4676	2.9191	2.4515		0.13846	-0.58797	-0.44951		0.83689	0.20543	1.04232		-0.84729	-0.11954	-0.96683
-0.65995	-1.6488	-2.30875		-1.02	3.8841	2.8641		0.08991	-1.2145	-1.12459		1.1664	0.32524	1.49164		-3.0282	-0.34016	-3.36836
-0.2658	-1.4878	-1.7536		-1.6064	1.8052	0.1988		0.20465	-1.2506	-1.04595		1.7872	0.70654	2.49374		-2.4402	-1.0452	-3.4854
-0.51466	-0.40284	-0.9175		-0.15911	0.15432	-0.00479		0.32393	-0.92632	-0.60239		1.0396	0.06059	1.10019		-1.1336	-1.2714	-2.405
-1.0034	-0.19562	-1.19902		-3.0835	1.5631	-1.5204		0.36301	-1.2254	-0.86239		2.7048	0.17874	2.88354		-1.5965	-1.6359	-3.2324
-1.1977	-0.81355	-2.01125		-2.4768	1.7471	-0.7297		0.15542	-1.565	-1.40958		3.7708	1.3264	5.0972		-2.7713	-2.7432	-5.5145
-2.429	-1.2932	-3.7222		-3.3137	1.1118	-2.2019		0.01754	-0.40719	-0.38965		2.7085	0.69144	3.39994		-3.1228	-2.956	-6.0788
-0.70111	-0.98296	-1.68407		-4.1676	1.9186	-2.249		1.5546	-1.1059	0.4487		1.1805	0.67956	1.86006		-3.3423	-3.1576	-6.4999
-1.8299	-2.1106	-3.9405		-2.8223	1.5679	-1.2544		2.0609	-2.3589	-0.298		2.5813	0.18226	2.76356		-2.2638	-2.1405	-4.4043
-1.6534	-1.9313	-3.5847		-0.10667	0.19187	0.0852		1.6635	-0.66919	0.99431		3.8535	1.3899	5.2434		-2.9986	-2.5903	-5.5889
-2.7465	-3.2092	-5.9557		-0.28289	0.35456	0.07167		5.1814	-1.5082	3.6732		1.8443	0.15272	1.99702		-2.3843	-1.5256	-3.9099
-2.8068	-3.0424	-5.8492		-0.30623	0.32845	0.02222		4.4188	-1.4092	3.0096		2.796	2.2653	5.0613		-1.8547	-0.91922	-2.77392
-2.6585	-2.7963	-5.4548		-1.1377	1.0011	-0.1366		0.92352	-0.52667	0.39685		6.6567	5.1408	11.7975		-1.6402	-0.55515	-2.19535
-2.5026	-2.6417	-5.1443		-3.604	0.88132	-2.72268		2.0932	-1.5806	0.5126		2.8767	2.9601	5.8368		-2.1576	0.25267	-1.90493
-2.2942	-2.1733	-4.4675		-0.19957	0.28565	0.08608		0.15297	-3.2583	-3.10533		0.07924	0.14284	0.22208		-2.1675	0.66487	-1.50263
-2.0022	-1.3434	-3.3456		-1.6756	1.791	0.1154		0.67296	-1.5735	-0.90054		0.16535	0.65467	0.82002		-1.4572	-0.91785	-2.37505
-1.6615	-0.61708	-2.27858		-0.29962	0.19007	-0.10955		0.54937	-1.0546	-0.50523		0.13814	0.94934	1.08748		-1.437	-1.1547	-2.5917
-1.5998	-0.16224	-1.76204		-0.56423	0.43584	-0.12839		0.38134	-1.1933	-0.81196		0.13716	0.29895	0.43611		-1.5604	-1.1809	-2.7413
-1.0205	-0.68113	-1.70163		-0.70587	0.00481	-0.70106		0.26127	-1.4537	-1.19243		0.0986	0.18723	0.28583		-1.4784	-1.2366	-2.715
-0.83547	-0.41878	-1.25425		-3.0932	1.2669	-1.8263		0.49874	-1.6301	-1.13136		0.28506	0.23313	0.51819		0.6473	-1.2793	-0.632
-0.67164	-2.8798	-3.55144		-1.0439	1.03	-0.0139		0.65002	-1.5723	-0.92228		0.11981	0.12581	0.24562		-0.46836	-0.09407	-0.56243
-0.1526	-0.2864	-0.439		-0.54777	0.5934	0.04563		0.74205	-1.1373	-0.39525		0.12863	0.02038	0.14901		-0.60654	0.15005	-0.45649
-0.88665	-0.15759	-1.04424		-0.55448	0.74102	0.18654		0.91852	-0.66894	0.24958		0.67417	0.33345	1.00762		-1.1195	-0.58097	-1.70047
-1.2226	-0.89667	-2.11927		-0.56075	0.37273	-0.18802		0.73697	-0.38077	0.3562		1.3693	0.32606	1.69536		-2.4828	-1.1607	-3.6435
-2.3236	-1.3297	-3.6533		-5.7938	0.64259	-5.15121		0.08912	-0.08802	0.0011		1.8308	0.4722	2.303		-1.1221	-1.3256	-2.4477
-0.63301	-0.95969	-1.5927		-2.7694	1.0532	-1.7162		0.02961	-0.60772	-0.57811		2.2016	0.71973	2.92133		-1.6074	-1.7006	-3.308
-0.94739	-1.5243	-2.47169		-0.13499	0.6344	0.49941		0.03959	-0.03866	0.000925		1.7321	0.36853	2.10063		-2.7756	-2.7439	-5.5195
-1.6336	-2.0369	-3.6705		-0.39781	0.8797	0.48189		0.60302	-0.8938	-0.29078		2.9339	0.58897	3.52287		-3.092	-2.8986	-5.9906
-2.6507	-3.3675	-6.0182		-0.2241	0.88418	0.66008		0.82474	-0.71926	0.10548		4.8267	2.077	6.9037		-3.167	-2.8608	-6.0278
-2.6848	-3.1968	-5.8816		-4.7492	2.0472	-2.702		0.87163	-0.66186	0.20977		3.892	1.3221	5.2141		-3.1792	-2.7978	-5.977
-2.5207	-2.8918	-5.4125		-2.5287	1.7403	-0.7884		0.80077	-0.39974	0.40103		2.6775	0.2098	2.8873		-1.6344	-1.4361	-3.0705
-2.353	-2.7022	-5.0552		-0.55582	0.0526	-0.50322		0.5993	-0.55176	0.04754		2.3935	0.27418	2.66768		-2.2741	-1.442	-3.7161
-2.1627	-2.4487	-4.6114		-0.29867	1.3625	1.06383		0.97175	-2.1658	-1.19405		1.9162	0.27309	2.18929		-1.9037	-0.98187	-2.88557
-1.8737	-1.5653	-3.439		-0.44833	0.88674	0.43841		0.45703	-1.8844	-1.42737		6.4611	4.4033	10.8644		-1.8534	-0.29361	-2.14701
-1.5042	-0.57214	-2.07634		-5.3631	0.91996	-4.44314		1.31	-2.8285	-1.5185		13.91	9.5855	23.4955		-2.4171	0.34906	-2.06804
-1.2952	-0.31217	-1.60737		-4.3869	2.4804	-1.9065		3.7959	-0.82557	2.97033		6.9999	5.3979	12.3978		-2.0944	-0.6949	-2.7893
-1.4155	-0.74079	-2.15629		-2.2529	2.2489	-0.004		0.64082	-0.05377	0.58705		1.4171	1.1365	2.5536		-2.2685	0.47274	-1.79576
-1.3172	-0.60472	-1.92192		-0.30642	0.78448	0.47806		2.4956	-0.05455	2.44106		0.72781	0.69299	1.4208		-1.7035	-1.446	-3.1495
-1.6224	-2.1551	-3.7775		-0.11383	1.665	1.55117		0.86513	-0.12781	0.73732		0.41395	0.31391	0.72786		-0.327	-1.1787	-1.5057
-0.52959	-1.5508	-2.08039		-0.50846	2.0105	1.50204		3.8952	-0.27105	3.62415		0.26889	0.77486	1.04375		0.50809	-1.6277	-1.11961
-0.8011	-0.24168	-1.04278		-8.4903	0.19912	-8.29118		2.4172	-1.8421	0.5751		0.11509	0.2192	0.33429		-0.43443	-0.20595	-0.64038
-1.2463	-0.96962	-2.21592		-4.0814	0.00133	-4.08007		0.21617	-3.8162	-3.60003		0.06651	0.19722	0.26373		-0.17448	0.2301	0.05562
-2.2467	-1.3697	-3.6164		-1.7598	1.6019	-0.1579		0.58251	-1.5078	-0.92529		0.03515	0.11875	0.1539		-0.61114	0.12195	-0.48919
-0.59281	-0.93384	-1.52665		-0.00885	0.00568	-0.00317		0.61507	-0.88911	-0.27404		0.12601	0.15705	0.28306		-1.1284	-0.64035	-1.76875
-0.93924	-1.5485	-2.48774		-2.1841	1.347	-0.8371		0.20905	-1.1491	-0.94005		0.11822	0.11222	0.23044		-2.4782	-1.1562	-3.6344
-2.1385	-2.9511	-5.0896		-0.46006	0.3742	-0.08586		0.54879	-1.6383	-1.08951		1.3102	0.18981	1.50001		-0.82	-0.96868	-1.78868
-2.5749	-3.5128	-6.0877		-0.15038	0.50623	0.35585		0.19334	-1.8898	-1.69646		1.8636	0.36483	2.22843		-1.0665	-1.3725	-2.439
-2.5804	-3.3257	-5.9061		-4.7908	0.23191	-4.55889		0.87975	-1.4339	-0.55415		1.6886	0.28796	1.97656		-2.3267	-2.4299	-4.7566
-2.4031	-2.9663	-5.3694		-0.0011	0.03397	0.03287		0.72267	-1.1763	-0.45363		1.3775	0.1657	1.5432		-2.8037	-2.8562	-5.6599
-2.2115	-2.7068	-4.9183		-0.11715	0.01091	-0.10624		1.2903	-0.20527	1.08503		0.94425	0.09839	1.04264		-3.045	-2.8764	-5.9214
-2.0523	-2.4041	-4.4564		-0.03212	0.19501	0.16289		0.50713	-0.589	-0.08187		2.0413	0.91106	2.95236		-3.1255	-2.8734	-5.9989
-1.7135	-1.6714	-3.3849		-5.9533	0.73422	-5.21908		0.74968	-0.65799	0.09169		4.9361	2.2947	7.2308		-2.9991	-2.6399	-5.639
-1.2973	-0.43197	-1.72927		-0.07121	0.01323	-0.05799		0.98802	-0.54764	0.44038		4.0265	1.4277	5.4542		-2.5947	-1.9162	-4.5109
-1.1425	-0.08261	-1.22511		-0.00958	0.01689	0.00731		0.63231	-2.2388	-1.60649		1.9131	1.8483	3.7614		-2.2479	-1.1597	-3.4076
-1.5793	-2.5282	-4.1075		-6.7826	0.83535	-5.94725		0.7605	-0.98647	-0.22597		6.48	5.3895	11.8695		-1.8683	-0.67204	-2.54034
-1.27	-2.3083	-3.5783		-0.05605	0.02309	-0.03296		0.28249	-0.41747	-0.13498		2.4552	2.9521	5.4073		-1.8816	-0.33596	-2.21756
-0.89977	-1.5304	-2.43017		-1.4672	0.0517	-1.4155		0.0578	-0.05163	0.00617		0.28174	0.95218	1.23392		-2.3615	0.30881	-2.05269
-0.24353	-0.66283	-0.90636		-7.5105	0.91439	-6.59611		0.60503	-0.03409	0.57094		0.10752	0.68262	0.79014		-2.1254	0.4054	-1.72
-0.97143	-0.57451	-1.54594		-4.7875	3.2372	-1.5503		2.0681	-0.52967	1.53843		0.37556	0.81601	1.19157		-2.2282	-0.72085	-2.94905
-1.2535	-1.0233	-2.2768		-0.07368	0.02948	-0.0442		4.0587	-0.84131	3.21739		0.85373	1.2637	2.11743		-1.7844	-1.284	-3.0684
-2.2147	-1.3867	-3.6014		-0.2013	0.79871	0.59741		2.1329	-2.3951	-0.2622		0.86405	1.3222	2.18625		-1.589	-1.6276	-3.2166
-0.97698	-1.6056	-2.58258		-0.37663	0.94834	0.57171		0.47147	-3.1317	-2.66023		0.09495	0.61754	0.71249		-0.38874	-1.5301	-1.91884
-2.1863	-3.1494	-5.3357		-0.53889	0.8974	0.35851		0.74601	-1.6919	-0.94589		0.35328	0.10953	0.46281		-0.48741	-1.973	-2.46041
-2.5958	-3.808	-6.4038		-3.6274	0.4938	-3.1336		0.32573	-0.86905	-0.54332		0.15075	0.21827	0.36902		-0.75973	-0.70883	-1.46856
-2.4954	-3.4998	-5.9952		-7.7903	1.5383	-6.252		0.1864	-1.3622	-1.1758		0.12355	0.13554	0.25909		-0.488	-0.18337	-0.67137
-2.2308	-2.9864	-5.2172		-0.07451	0.02828	-0.04623		0.3991	-1.4985	-1.0994		1.8041	0.4468	2.2509		-0.93013	-0.08648	-1.01661
-1.4625	-1.4992	-2.9617		-0.09493	0.34837	0.25344		0.55897	-1.358	-0.79903		1.5065	0.28436	1.79086		-1.2888	-0.48149	-1.77029
-1.8276	-2.3623	-4.1899		-0.71717	0.6187	-0.09847		1.6775	-0.36362	1.31388		1.4291	0.29709	1.72619		-2.4703	-1.2374	-3.7077
-1.5781	-1.6898	-3.2679		-1.006	0.5024	-0.5036		0.10893	-0.11469	-0.00576		1.0095	0.17431	1.18381		-0.75171	-0.97837	-1.73008
-1.0899	-0.62246	-1.71236		-3.9419	0.9163	-3.0256		0.11164	-1.1457	-1.03406		2.0125	0.90757	2.92007		-0.99646	-1.4353	-2.43176
-1.5713	-1.1443	-2.7156		-6.4562	0.70477	-5.75143		0.02195	-0.95465	-0.9327		4.5838	2.2156	6.7994		-2.2771	-2.6237	-4.9008
-0.41863	-0.91206	-1.33069		-3.7	1.6942	-2.0058		1.1216	-0.5444	0.5772		3.5198	1.198	4.7178		-2.7766	-3.0317	-5.8083
-1.3326	-2.4619	-3.7945		-0.0735	0.026	-0.0475		1.4976	-0.01361	1.48399		2.0026	0.04913	2.05173		-2.915	-2.9143	-5.8293
-1.6334	-1.9805	-3.6139		-0.00154	0.0343	0.03276		0.20595	-1.4737	-1.26775		2.6365	0.11635	2.75285		-2.8598	-2.7561	-5.6159
-0.6309	-1.0129	-1.6438		-4.1311	0.0982	-4.0329		0.04961	-2.1428	-2.09319		0.65341	1.1565	1.80991		-2.7221	-2.5587	-5.2808
-1.1333	-0.83816	-1.97146		-3.4769	0.77156	-2.70534		0.53708	-0.6649	-0.12782		1.6193	1.5789	3.1982		-2.4346	-1.8698	-4.3044
-1.2472	-1.0559	-2.3031		-2.489	1.1355	-1.3535		0.09944	-0.28752	-0.18808		0.44148	0.73595	1.17743		-2.1088	-0.99845	-3.10725
-2.1649	-1.3528	-3.5177		-3.8993	1.5588	-2.3405		4.7431	-0.23755	4.50555		0.02257	0.13827	0.16084		-1.7846	-0.65677	-2.44137
-1.778	-1.3384	-3.1164		-6.305	0.4805	-5.8245		3.304	-1.1806	2.1234		1.0496	0.25011	1.29971		-1.7418	-0.40519	-2.14699
-1.0064	-1.63	-2.6364		-0.01569	0.03468	0.01899		1.9325	-1.3899	0.5426		1.668	0.47991	2.14791		-1.6738	-0.0355	-1.7093
-2.1682	-3.3259	-5.4941		-0.0786	0.04317	-0.03543		0.41462	-1.7216	-1.30698		1.7023	0.42741	2.12971		-1.8018	-0.79369	-2.59549
-2.6277	-4.0596	-6.6873		-4.7052	1.3356	-3.3696		0.37047	-2.4816	-2.11113		1.622	0.36789	1.98989		-1.2862	-0.84931	-2.13551
-2.4152	-3.6355	-6.0507		-3.6012	2.2088	-1.3924		0.44755	-0.89883	-0.45128		1.6292	0.38625	2.01545		-1.9647	-1.4809	-3.4456
-1.917	-2.8602	-4.7772		-2.1546	1.9469	-0.2077		0.36323	-1.3194	-0.95617		1.2052	0.24258	1.44778		-0.65995	-1.6488	-2.30875
-1.7231	-2.4314	-4.1545		-2.8054	1.7101	-1.0953		0.02285	-0.31132	-0.28847		1.8782	0.7439	2.6221		-0.2658	-1.4878	-1.7536
-1.5759	-2.1096	-3.6855		-0.03021	0.01122	-0.01899		0.33714	-1.647	-1.30986		2.8215	0.94219	3.76369		-0.51466	-0.40284	-0.9175
-1.4342	-1.421	-2.8552		-1.0239	1.5248	0.5009		0.80595	-1.0528	-0.24685		4.5175	0.56693	5.08443		-1.0034	-0.19562	-1.19902
-1.043	-0.34131	-1.38431		-1.9392	2.6973	0.7581		1.048	-0.69517	0.35283		3.9548	0.29685	4.25165		-1.1977	-0.81355	-2.01125
-0.4665	-0.7543	-1.2208		-4.4597	4.4364	-0.0233		1.4688	-0.42469	1.04411		1.841	0.10548	1.94648		-2.429	-1.2932	-3.7222
-2.0443	-2.622	-4.6663		-7.3895	4.113	-3.2765		1.0174	-0.24115	0.77625		2.5661	0.40101	2.96711		-0.70111	-0.98296	-1.68407
-0.3644	-0.74709	-1.11149		-8.2327	1.0749	-7.1578		0.2535	-0.17213	0.08137		2.6226	0.34105	2.96365		-1.8299	-2.1106	-3.9405
-0.93804	-0.56936	-1.5074		-0.02886	0.00894	-0.01992		0.5714	-0.06652	0.50488		0.29036	0.951	1.24136		-1.6534	-1.9313	-3.5847
-1.1884	-0.97429	-2.16269		-0.03097	0.06999	0.03902		0.63566	-0.33871	0.29695		0.61989	0.78774	1.40763		-2.7465	-3.2092	-5.9557
-2.1013	-1.2835	-3.3848		-5.3528	6.4221	1.0693		0.89968	-0.4962	0.40348		0.52036	0.25966	0.78002		-2.8068	-3.0424	-5.8492
-1.0248	-1.62	-2.6448		-11.759	7.1521	-4.6069		0.45946	-0.43254	0.02692		0.0255	0.13988	0.16538		-2.6585	-2.7963	-5.4548
-1.634	-2.3714	-4.0054		-12.24	2.764	-9.476		1.8758	-0.40776	1.46804		0.14184	0.24628	0.38812		-2.5026	-2.6417	-5.1443
-2.5706	-4.0354	-6.606		-3.1711	0.96797	-2.20313		1.2585	-0.41685	0.84165		0.29663	0.03198	0.32861		-2.2942	-2.1733	-4.4675
-2.0687	-3.4699	-5.5386		-0.13556	0.04788	-0.08768		1.0577	-1.4964	-0.4387		0.4991	0.03482	0.53392		-2.0022	-1.3434	-3.3456
-1.8722	-2.9347	-4.8069		-0.07105	0.02432	-0.04673		0.14408	-0.23551	-0.09143		0.91438	0.66839	1.58277		-1.6615	-0.61708	-2.27858
-1.4389	-2.2293	-3.6682		-0.03152	0.01298	-0.01854		0.08818	-0.3588	-0.27062		1.4851	0.47747	1.96257		-1.5998	-0.16224	-1.76204
-1.3096	-1.8574	-3.167		-0.0366	0.12933	0.09273		3.7106	-0.49789	3.21271		1.6592	0.46648	2.12568		-1.0205	-0.68113	-1.70163
-1.2331	-1.138	-2.3711		-0.124	0.0922	-0.0318		2.9844	-0.84503	2.13937		0.98089	0.63449	1.61538		-0.83547	-0.41878	-1.25425
-1.465	-0.69874	-2.16374		-1.0637	2.4128	1.3491		3.8393	-0.07831	3.76099		1.8297	0.48201	2.31171		-0.67164	-2.8798	-3.55144
-1.4395	-0.14008	-1.57958		-1.631	5.0418	3.4108		1.1234	-1.3892	-0.2658		1.4022	0.29264	1.69484		-0.1526	-0.2864	-0.439
-0.5569	-0.9306	-1.4875		-4.8476	5.4207	0.5731		0.16799	-1.0105	-0.84251		1.6516	0.45387	2.10547		-0.88665	-0.15759	-1.04424
-1.5419	-2.669	-4.2109		-8.8362	5.0896	-3.7466		0.16073	-1.7764	-1.61567		2.1819	0.82145	3.00335		-1.2226	-0.89667	-2.11927
-0.7207	-0.28192	-1.00262		-9.4449	2.4809	-6.964		0.50767	-1.0555	-0.54783		2.3087	0.71609	3.02479		-2.3236	-1.3297	-3.6533
-1.1473	-0.831	-1.9783		-6.8279	0.0391	-6.7888		0.76063	-0.67642	0.08421		7.7735	1.6181	9.3916		-0.63301	-0.95969	-1.5927
-2.062	-1.2283	-3.2903		-2.9515	1.7718	-1.1797		1.576	-0.46595	1.11005		9.674	6.5325	16.2065		-0.94739	-1.5243	-2.47169
-2.3629	-3.4053	-5.7682		-0.12686	0.05536	-0.0715		1.288	-0.64436	0.64364		7.2083	3.66	10.8683		-1.6336	-2.0369	-3.6705
-2.7097	-4.2151	-6.9248		-0.04009	0.02631	-0.01377		0.17741	-0.0289	0.14851		1.0822	0.366	1.4482		-2.6507	-3.3675	-6.0182
-2.3034	-3.6735	-5.9769		-2.0992	0.47716	-1.62204		0.07069	-0.71763	-0.64694		1.2609	0.62408	1.88498		-2.6848	-3.1968	-5.8816
-1.8343	-2.9306	-4.7649		-3.0804	5.661	2.5806		0.47078	-0.36623	0.10455		2.3572	0.86011	3.21731		-2.5207	-2.8918	-5.4125
-1.3203	-1.9806	-3.3009		-4.2526	4.4076	0.155		0.1039	-1.2659	-1.162		0.15566	0.19222	0.34788		-2.353	-2.7022	-5.0552
-1.2165	-1.7566	-2.9731		-5.8772	2.427	-3.4502		0.82746	-0.41114	0.41632		0.18587	0.23413	0.42		-2.1627	-2.4487	-4.6114
-0.9521	-1.2642	-2.2163		-6.6421	0.79042	-5.85168		1.4857	-0.09315	1.39255		0.05754	0.12291	0.18046		-1.8737	-1.5653	-3.439
-1.4465	-0.33833	-1.78483		-5.504	0.52766	-4.97634		1.1625	-0.63496	0.52754		0.138	0.25716	0.39516		-1.5042	-0.57214	-2.07634
-1.8861	-0.94757	-2.83367		-2.5266	1.0526	-1.474		0.00438	-0.08496	-0.08058		0.09856	0.21107	0.30962		-1.2952	-0.31217	-1.60737
-1.4616	-0.72215	-2.18375		-1.0832	0.81317	-0.27003		0.02409	-0.0461	-0.02201		0.16987	0.17489	0.34476		-1.2982	0.06859	-1.22961
-0.28573	-0.01073	-0.29646		-1.3022	5.1787	3.8765		0.00977	-0.03659	-0.02683		0.34113	0.08316	0.42429		-1.4155	-0.74079	-2.15629
-0.96247	-1.191	-2.15347		-2.3266	3.3872	1.0606		0.21105	-0.21406	-0.00301		0.85974	0.35298	1.21272		-1.3172	-0.60472	-1.92192
-1.4401	-2.1693	-3.6094		-3.8351	1.844	-1.9911		0.32095	-0.37336	-0.05241		1.3889	0.52648	1.91538		-1.6224	-2.1551	-3.7775
-0.49419	-0.13572	-0.62991		-4.9637	0.68197	-4.28173		0.07549	-0.35924	-0.28375		1.6489	0.53935	2.18825		-0.52959	-1.5508	-2.08039
-1.1375	-0.76451	-1.90201		-4.4069	0.62013	-3.78677		2.5903	-0.71523	1.87507		1.8068	0.51976	2.32656		0.12255	-0.27232	-0.14977
-1.0201	-0.86664	-1.88674		-2.1396	1.0196	-1.12		3.2918	-0.87441	2.41739		1.998	0.54422	2.54222		-0.8011	-0.24168	-1.04278
-1.8542	-2.4372	-4.2914		-0.03172	0.04196	0.01024		1.9856	-0.29387	1.69173		1.5607	0.31065	1.87135		-1.2463	-0.96962	-2.21592
-2.4426	-3.4093	-5.8519		-0.49224	0.01626	-0.47598		0.28525	-2.1052	-1.81995		1.3858	0.17419	1.55999		-2.2467	-1.3697	-3.6164
-2.6953	-4.1708	-6.8661		-0.29835	2.9768	2.67845		0.06259	-1.6854	-1.62281		1.287	0.12659	1.41359		-0.59281	-0.93384	-1.52665
-2.1887	-3.5342	-5.7229		-1.9502	1.7888	-0.1614		1.4811	-1.0478	0.4333		0.93366	0.1157	1.04936		-0.93924	-1.5485	-2.48774
-1.4776	-2.6906	-4.1682		-3.4411	1.0502	-2.3909		1.4293	-0.89854	0.53076		10.015	2.3741	12.3891		-2.1385	-2.9511	-5.0896
-1.1872	-1.8662	-3.0534		-3.6889	0.6032	-3.0857		1.326	-0.82645	0.49955		11.535	8.3781	19.9131		-2.5749	-3.5128	-6.0877
-1.0706	-1.87	-2.9406		-1.4639	1.9058	0.4419		0.54568	-0.84617	-0.30049		8.4479	5.0557	13.5036		-2.5804	-3.3257	-5.9061
-1.1516	-0.78325	-1.93485		-0.07382	0.05516	-0.01866		0.16851	-0.80501	-0.6365		4.8021	0.87965	5.68175		-2.4031	-2.9663	-5.3694
-1.4286	-0.72486	-2.15346		-0.05112	0.04579	-0.00533		0.15367	-0.66432	-0.51065		1.8432	0.46451	2.30771		-2.2115	-2.7068	-4.9183
-1.9572	-0.20593	-2.16313		-0.08895	0.14902	0.06007		0.65616	-0.25042	0.40574		2.1381	0.98154	3.11964		-2.0523	-2.4041	-4.4564
-1.0052	-0.56341	-1.56861		-0.29697	1.092	0.79503		0.5727	-0.33177	0.24093		2.2237	1.2412	3.4649		-1.7135	-1.6714	-3.3849
-0.9359	-0.25566	-1.19156		-0.59943	1.5613	0.96187		1.0042	-0.01618	0.98802		1.0123	1.1966	2.2089		-1.2973	-0.43197	-1.72927
-0.23626	-0.05056	-0.28682		-0.69441	2.1832	1.48879		0.16446	-0.203	-0.03854		0.2478	0.30663	0.55443		-1.1425	-0.08261	-1.22511
-1.1224	-0.7221	-1.8445		-2.1022	1.1878	-0.9144		1.0849	-0.14425	0.94065		0.05525	0.05289	0.10814		-1.1881	0.08117	-1.10693
-1.0802	-0.9037	-1.9839		-2.8446	0.4537	-2.3909		0.25426	-0.56686	-0.3126		0.15138	0.21455	0.36593		-0.67705	0.30258	-0.37447
-1.2041	-1.7107	-2.9148		-1.3715	1.9902	0.6187		0.49274	-0.43183	0.06091		0.49894	0.0335	0.53244		-0.38783	0.16798	-0.21985
-2.4591	-3.3862	-5.8453		-3.2809	0.60493	-2.67597		0.27542	-0.42232	-0.1469		0.47872	0.03614	0.51486		-1.5793	-2.5282	-4.1075
-2.6159	-4.036	-6.6519		-0.05409	0.04956	-0.00453		2.1043	-0.24567	1.85863		0.46845	0.08416	0.55261		-1.27	-2.3083	-3.5783
-2.0204	-3.2685	-5.2889		-0.09969	0.02967	-0.07002		1.5724	-0.95598	0.61642		0.82668	0.38029	1.20697		-0.89977	-1.5304	-2.43017
-1.4297	-2.4091	-3.8388		-0.34941	0.11976	-0.22965		1.2205	-1.7281	-0.5076		1.2484	0.49074	1.73914		-0.24353	-0.66283	-0.90636
-1.0383	-1.7361	-2.7744		-0.97693	0.46255	-0.51438		1.6525	-1.3713	0.2812		1.5145	0.50643	2.02093		-0.97143	-0.57451	-1.54594
-0.96145	-1.68	-2.64145		-1.0154	1.5266	0.5112		0.33901	-1.5511	-1.21209		1.728	0.45576	2.18376		-1.2535	-1.0233	-2.2768
-1.219	-0.80989	-2.02889		-0.24263	2.2902	2.04757		0.86262	-0.66458	0.19804		1.3963	0.21041	1.60671		-2.2147	-1.3867	-3.6014
-0.36775	-0.59297	-0.96072		-0.31648	1.9615	1.64502		1.6726	-0.95152	0.72108		1.5546	0.28072	1.83532		-0.97698	-1.6056	-2.58258
-2.0229	-0.40529	-2.42819		-1.2546	0.68469	-0.56991		1.1411	-1.1343	0.0068		9.8293	0.54972	10.379		-2.1863	-3.1494	-5.3357
-0.99817	-0.56545	-1.56362		-0.46814	0.19701	-0.27113		0.43022	-0.46715	-0.03693		9.1945	4.6035	13.798		-2.5958	-3.808	-6.4038
-0.91292	-0.29141	-1.20433		-0.93733	1.7362	0.79887		0.60868	-1.1964	-0.58772		5.942	2.6939	8.6359		-2.4954	-3.4998	-5.9952
-0.08794	-0.07973	-0.16767		-2.4452	0.81782	-1.62738		0.0339	-1.3311	-1.2972		3.1346	0.68815	3.82275		-2.2308	-2.9864	-5.2172
-1.0588	-0.67655	-1.73535		-3.5199	2.0858	-1.4341		0.11937	-0.69144	-0.57207		1.0628	0.19436	1.25716		-1.4625	-1.4992	-2.9617
-1.9856	-2.4856	-4.4712		-0.05363	0.05446	0.000823		0.5685	-0.16168	0.40682		1.8089	1.2821	3.091		-1.8276	-2.3623	-4.1899
-2.4137	-3.3191	-5.7328		-0.04262	0.09817	0.05555		1.0345	-0.113	0.9215		2.0081	1.9425	3.9506		-1.5781	-1.6898	-3.2679
-2.5085	-3.8165	-6.325		-0.7241	0.02137	-0.70273		0.97645	-0.14382	0.83263		1.9944	1.8892	3.8836		-1.0899	-0.62246	-1.71236
-1.8625	-2.9643	-4.8268		-1.2015	0.60701	-0.59449		0.06553	-0.27537	-0.20984		0.07271	0.68942	0.76213		-1.5713	-1.1443	-2.7156
-1.2412	-2.1636	-3.4048		-1.3996	1.3847	-0.0149		0.10485	-0.41165	-0.3068		0.06376	0.13863	0.20239		-1.1272	0.18208	-0.94512
-0.9381	-1.5717	-2.5098		-1.2727	1.5878	0.3151		2.6452	-0.1334	2.5118		0.05614	0.28255	0.33869		-0.60413	0.40369	-0.20044
-0.91943	-1.5589	-2.47833		-1.1441	1.1582	0.0141		3.2909	-0.2896	3.0013		0.143	0.25614	0.39914		-0.34294	0.21743	-0.12551
-1.5231	-0.99636	-2.51946		-1.1874	0.85163	-0.33577		0.21961	-0.33639	-0.11678		0.32991	0.22038	0.55029		-0.41863	-0.91206	-1.33069
-0.72157	-0.59094	-1.31251		-1.6383	0.2048	-1.4335		0.39886	-0.98677	-0.58791		0.51946	0.03359	0.55305		-1.3326	-2.4619	-3.7945
-1.4705	-0.33933	-1.80983		-0.07538	0.05574	-0.01964		0.06973	-0.07011	-0.000381		0.77111	0.39562	1.16673		-1.6334	-1.9805	-3.6139
-1.9854	-1.1401	-3.1255		-0.05229	0.05856	0.00627		0.28577	-0.48934	-0.20357		1.0827	0.4505	1.5332		-0.6309	-1.0129	-1.6438
-2.0027	-0.97768	-2.98038		-0.39112	0.04632	-0.3448		0.6674	-0.54651	0.12089		1.3729	0.50331	1.87621		-1.1333	-0.83816	-1.97146
-0.81641	-0.21554	-1.03195		-0.7387	0.49679	-0.24191		2.0457	-0.3378	1.7079		0.94255	0.60623	1.54878		-1.2472	-1.0559	-2.3031
-0.17363	-0.25514	-0.42877		-1.2333	0.64469	-0.58861		0.97615	-0.82204	0.15411		2.0146	0.50467	2.51927		-2.1649	-1.3528	-3.5177
-0.91909	-0.622	-1.54109		-1.7756	1.1037	-0.6719		0.29525	-1.9386	-1.64335		7.079	1.2127	8.2917		-1.778	-1.3384	-3.1164
-0.99593	-1.1818	-2.17773		-2.0119	1.236	-0.7759		0.09841	-3.1192	-3.02079		4.0527	0.72396	4.77666		-1.0064	-1.63	-2.6364
-1.9649	-2.459	-4.4239		-1.8482	0.51636	-1.33184		0.596	-2.8863	-2.2903		1.2954	0.67207	1.96747		-2.1682	-3.3259	-5.4941
-2.3377	-3.1857	-5.5234		-1.2413	0.31768	-0.92362		3.0302	-0.14342	2.88678		2.1851	1.0949	3.28		-2.6277	-4.0596	-6.6873
-2.3772	-3.5056	-5.8828		-0.05093	0.06291	0.01198		0.0528	-1.41	-1.3572		2.9684	0.33194	3.30034		-2.4152	-3.6355	-6.0507
-1.688	-2.6519	-4.3399		-0.03819	0.06672	0.02853		0.4731	-1.4716	-0.9985		2.0974	1.8347	3.9321		-1.917	-2.8602	-4.7772
-1.029	-1.9309	-2.9599		-0.07738	0.01827	-0.05911		1.1535	-1.083	0.0705		2.7435	2.4404	5.1839		-1.7231	-2.4314	-4.1545
-0.84534	-1.4196	-2.26494		-0.71011	0.59857	-0.11154		1.2484	-0.90575	0.34265		1.6394	2.3238	3.9632		-1.5759	-2.1096	-3.6855
-0.9161	-1.4671	-2.3832		-0.45946	0.9866	0.52714		1.0232	-1.3128	-0.2896		1.5046	1.0889	2.5935		-1.4342	-1.421	-2.8552
-1.286	-1.1112	-2.3972		-1.6167	0.67049	-0.94621		0.51141	-1.3829	-0.87149		0.04721	0.29259	0.3398		-1.043	-0.34131	-1.38431
-1.7211	-1.0053	-2.7264		-2.2035	0.79134	-1.41216		0.40617	-1.5577	-1.15153		0.14556	0.28368	0.42924		-1.3005	0.23954	-1.06096
-2.0644	-0.49568	-2.56008		-2.3368	0.71197	-1.62483		0.54395	-1.3851	-0.84115		0.36267	0.28923	0.6519		-1.1329	0.08435	-1.04855
-1.8061	-0.30825	-2.11435		-2.8952	0.1877	-2.7075		0.44401	-0.06897	0.37504		0.63122	0.17098	0.8022		-0.58768	0.7535	0.16582
-0.29405	-0.40338	-0.69743		-0.04397	0.05994	0.01597		0.19678	-1.2384	-1.04162		0.63472	0.11269	0.74741		-0.4665	-0.7543	-1.2208
-0.74271	-0.57722	-1.31993		-0.03297	0.06381	0.03084		0.78205	-0.25684	0.52521		0.5501	0.11932	0.66942		-2.0443	-2.622	-4.6663
-0.88637	-0.88413	-1.7705		-0.13655	0.13371	-0.00284		1.4412	-0.057	1.3842		0.4904	0.36725	0.85765		-0.3644	-0.74709	-1.11149
-0.96189	-1.1219	-2.08379		-0.76332	0.68568	-0.07764		2.3385	-0.20908	2.12942		0.6418	0.3754	1.0172		-0.93804	-0.56936	-1.5074
-1.1457	-1.6266	-2.7723		-1.5762	0.86049	-0.71571		2.23	-0.028	2.202		0.86382	0.38937	1.25319		-1.1884	-0.97429	-2.16269
-2.2958	-3.0881	-5.3839		-2.1784	0.51839	-1.66001		0.69787	-0.53211	0.16576		1.0802	0.52099	1.60119		-2.1013	-1.2835	-3.3848
-1.9281	-3.1284	-5.0565		-2.8075	0.128	-2.6795		0.00634	-0.00698	-0.0006418		1.3854	0.58481	1.97021		-1.0248	-1.62	-2.6448
-1.6294	-2.4814	-4.1108		-3.9377	0.55388	-3.38382		0.10202	-0.01952	0.0825		1.9099	0.6035	2.5134		-1.634	-2.3714	-4.0054
-0.93277	-1.7505	-2.68327		-0.01667	0.05276	0.0361		0.23784	-0.64024	-0.4024		1.5109	0.45913	1.97003		-2.5706	-4.0354	-6.606
-0.72041	-1.2051	-1.92551		-0.36669	0.00593	-0.36076		0.58066	-0.76666	-0.186		10.923	0.1255	11.0485		-2.0687	-3.4699	-5.5386
-0.83167	-1.3423	-2.17397		-1.2201	0.34312	-0.87698		0.55415	-0.53573	0.01842		9.8008	2.5821	12.3829		-1.8722	-2.9347	-4.8069
-0.8801	-1.2123	-2.0924		-2.1945	0.36196	-1.83254		1.7954	-0.51448	1.28092		5.9543	2.0622	8.0165		-1.4389	-2.2293	-3.6682
-0.95481	-0.84289	-1.7977		-3.7649	0.5427	-3.2222		0.62981	-0.86662	-0.23681		2.0026	0.73875	2.74135		-1.3096	-1.8574	-3.167
-1.5696	-1.7141	-3.2837		-0.048	0.04865	0.000646		1.6841	-0.36303	1.32107		0.371	0.51678	0.88778		-1.2331	-1.138	-2.3711
-1.8143	-0.5163	-2.3306		-0.37508	0.00013	-0.37495		0.06442	-1.4798	-1.41538		0.56102	1.8628	2.42382		-1.2719	0.37404	-0.89786
-1.594	-0.14707	-1.74107		-0.69729	0.22174	-0.47555		0.79516	-1.3235	-0.52834		0.52744	0.82497	1.35241		-1.465	-0.69874	-2.16374
-0.82182	-0.49276	-1.31458		-0.01347	0.07775	0.06428		1.0123	-1.1346	-0.1223		0.80353	0.16504	0.96857		-1.5532	0.23213	-1.32107
-0.72278	-0.46827	-1.19105		-0.03514	0.0378	0.00266		0.17597	-0.34101	-0.16504		1.7687	2.2299	3.9986		-1.4395	-0.14008	-1.57958
-1.8153	-1.1335	-2.9488		-0.02131	0.04194	0.02062		1.09	-1.2978	-0.2078		1.8286	2.6546	4.4832		-0.79469	0.08419	-0.7105
-1.727	-1.166	-2.893		-0.01953	0.0429	0.02337		0.7072	-1.0839	-0.3767		1.7157	1.3842	3.0999		-0.09416	0.56691	0.47275
-0.92793	-1.0683	-1.99623		-0.30868	0.04048	-0.2682		0.01148	-1.614	-1.60252		1.8828	0.97232	2.85512		-0.5569	-0.9306	-1.4875
-1.9435	-2.3272	-4.2707		-2.822	0.0999	-2.7221		0.39261	-0.46767	-0.07506		1.6057	0.68377	2.28947		-1.5419	-2.669	-4.2109
-2.418	-3.0144	-5.4324		-1.754	1.7912	0.0372		0.43623	-1.3628	-0.92657		0.1823	0.24328	0.42558		-0.7207	-0.28192	-1.00262
-2.0938	-3.005	-5.0988		-0.46914	0.66214	0.193		1.7147	-0.36515	1.34955		1.9988	1.053	3.0518		-1.1473	-0.831	-1.9783
-1.6176	-2.4189	-4.0365		-1.998	0.1814	-1.8166		1.9407	-0.4164	1.5243		2.7084	1.4237	4.1321		-2.062	-1.2283	-3.2903
-0.74594	-1.6074	-2.35334		-0.02362	0.0203	-0.00332		3.0756	-0.02843	3.04717		0.29469	0.092	0.38669		-2.3629	-3.4053	-5.7682
-0.45882	-0.96932	-1.42814		-0.0216	0.0284	0.0068		0.06314	-0.00832	0.05482		0.02985	0.07881	0.10867		-2.7097	-4.2151	-6.9248
-0.45795	-1.0116	-1.46955		-0.01748	0.03779	0.02031		1.1336	-0.96148	0.17212		0.10528	0.33623	0.44151		-2.3034	-3.6735	-5.9769
-0.5535	-1.0704	-1.6239		-0.50386	0.09701	-0.40685		0.00146	-0.10079	-0.09933		0.04008	0.27829	0.31837		-1.8343	-2.9306	-4.7649
-0.56327	-0.84428	-1.40755		-3.0392	0.95359	-2.08561		0.00987	-0.14646	-0.13659		0.64433	0.29213	0.93646		-1.3203	-1.9806	-3.3009
-1.1548	-1.3533	-2.5081		-3.174	1.597	-1.577		0.25922	-0.58512	-0.3259		1.2124	0.22797	1.44037		-1.2165	-1.7566	-2.9731
-1.4441	-0.46197	-1.90607		-0.08768	0.8008	0.71312		0.36572	-0.78921	-0.42349		0.72438	0.23735	0.96173		-0.9521	-1.2642	-2.2163
-1.2434	-0.48797	-1.73137		-0.01074	0.02396	0.01322		0.3224	-0.55522	-0.23282		0.37311	0.12021	0.49332		-0.86841	0.24108	-0.62733
-2.5021	-1.9635	-4.4656		-1.4792	0.51053	-0.96867		0.43488	-0.07208	0.3628		0.53347	0.37609	0.90956		-1.4465	-0.33833	-1.78483
-1.1358	-0.54095	-1.67675		-0.61429	0.15217	-0.46212		1.2148	-0.14084	1.07396		0.69146	0.3702	1.06166		-1.7958	0.11227	-1.68353
-0.51761	-0.6938	-1.21141		-4.8687	0.21606	-4.65264		2.7474	-0.39125	2.35615		0.82477	0.56946	1.39423		-1.8861	-0.94757	-2.83367
-0.70771	-0.84877	-1.55648		-4.7927	0.81154	-3.98116		1.9857	-0.44698	1.53872		1.0981	0.62298	1.72108		-1.4616	-0.72215	-2.18375
-0.91433	-1.0365	-1.95083		-1.146	5.1001	3.9541		1.4622	-0.27631	1.18589		1.1935	0.36809	1.56159		-0.28573	-0.01073	-0.29646
-1.9494	-2.2262	-4.1756		-2.7981	0.38994	-2.40816		0.50188	-0.94617	-0.44429		1.5441	0.58635	2.13045		-0.96247	-1.191	-2.15347
-2.3341	-2.7223	-5.0564		-4.1253	0.3792	-3.7461		1.5303	-0.26937	1.26093		12.31	1.7217	14.0317		-1.4401	-2.1693	-3.6094
-2.626	-3.163	-5.789		-7.2451	0.0244	-7.2207		1.512	-0.4345	1.0775		11.222	3.5944	14.8164		0.76799	0.12033	0.88832
-1.5926	-2.3718	-3.9644		-2.0251	5.3622	3.3371		0.31542	-1.7764	-1.46098		7.2087	3.2133	10.422		-0.49419	-0.13572	-0.62991
-0.54465	-1.5	-2.04465		-3.2475	0.12259	-3.12491		0.6509	-1.7329	-1.082		1.9308	1.2876	3.2184		-1.1375	-0.76451	-1.90201
-0.17612	-0.75993	-0.93605		-3.1418	1.1579	-1.9839		0.60752	-1.1221	-0.51458		0.75172	1.1081	1.85982		-1.0201	-0.86664	-1.88674
-0.15429	-0.77299	-0.92728		-3.9282	0.86589	-3.06231		0.88947	-1.5516	-0.66213		1.0951	0.70041	1.79551		-1.8542	-2.4372	-4.2914
-0.22986	-0.9063	-1.13616		-0.1084	0.65056	0.54216		1.2543	-1.3481	-0.0938		0.13815	0.53399	0.67214		-2.4426	-3.4093	-5.8519
-0.39153	-0.64557	-1.0371		-0.00532	0.04704	0.04172		0.86636	-1.7137	-0.84734		0.78189	2.2933	3.07519		-2.6953	-4.1708	-6.8661
-0.58732	-0.82479	-1.41211		-0.86992	1.0708	0.20088		0.23541	-1.7359	-1.50049		2.5386	2.2921	4.8307		-2.1887	-3.5342	-5.7229
-1.0663	-0.3177	-1.384		-3.0543	0.47223	-2.58207		0.0679	-1.3593	-1.2914		2.3403	0.99929	3.33959		-1.4776	-2.6906	-4.1682
-0.76603	-0.50655	-1.27258		-3.7892	0.88498	-2.90422		0.08224	-1.5032	-1.42096		3.237	1.145	4.382		-1.1872	-1.8662	-3.0534
-0.68155	-0.8297	-1.51125		-4.5353	0.47676	-4.05854		0.46983	-0.77828	-0.30845		2.3902	0.96021	3.35041		-1.0706	-1.87	-2.9406
-1.3167	-1.0606	-2.3773		-0.52452	1.083	0.55848		2.5818	-0.46894	2.11286		0.88274	0.52953	1.41227		-1.1516	-0.78325	-1.93485
-1.2071	-1.517	-2.7241		-1.2417	0.97543	-0.26627		3.1559	-0.23065	2.92525		0.39261	0.69171	1.08432		-0.90193	0.28307	-0.61886
-0.62583	-1.252	-1.87783		-2.5216	1.1535	-1.3681		0.41789	-0.8406	-0.42271		0.20307	1.1654	1.36847		-1.4286	-0.72486	-2.15346
-0.72747	-1.6634	-2.39087		-2.7508	0.98003	-1.77077		0.00529	-0.04617	-0.04088		5.3016	8.0693	13.3709		-1.9572	-0.20593	-2.16313
-0.271	-1.5957	-1.8667		-4.4064	0.66389	-3.74251		0.26124	-0.53351	-0.27227		5.9475	8.2456	14.1931		-1.0052	-0.56341	-1.56861
-0.39002	-1.4939	-1.88392		-3.8261	0.61266	-3.21344		0.22422	-0.75233	-0.52811		2.6241	3.9221	6.5462		-0.9359	-0.25566	-1.19156
-0.00504	-0.75658	-0.76162		-3.7876	0.0219	-3.7657		0.17725	-0.5215	-0.34425		0.48502	0.0482	0.53322		0.96278	0.22628	1.18906
-0.84906	-0.39948	-1.24854		-0.40339	0.75181	0.34842		0.23767	-0.17378	0.06389		0.05496	0.09578	0.15074		-0.23626	-0.05056	-0.28682
-0.51845	-0.37295	-0.8914		-0.97072	0.96345	-0.00727		0.2385	-0.0179	0.2206		0.03714	0.27077	0.30791		-1.1224	-0.7221	-1.8445
-0.30074	-0.4493	-0.75004		-1.8862	1.2184	-0.6678		1.4802	-0.171	1.3092		0.13482	0.25492	0.38974		-1.0802	-0.9037	-1.9839
-0.65058	-0.81424	-1.46482		-2.5813	1.5434	-1.0379		1.6802	-0.1557	1.5245		0.35149	0.28139	0.63288		0.01357	-0.46863	-0.45506
-0.80538	-0.76432	-1.5697		-2.7551	0.76955	-1.98555		1.3778	-0.07635	1.30145		0.56341	0.27239	0.8358		-1.2041	-1.7107	-2.9148
-0.32981	-0.706	-1.03581		-4.3053	0.14372	-4.16158		1.3538	-0.97472	0.37908		0.70017	0.19923	0.8994		-2.4591	-3.3862	-5.8453
-0.41648	-1.7017	-2.11818		-4.9657	0.57816	-4.38754		0.0747	-1.9256	-1.8509		0.73673	0.12448	0.86121		-2.6159	-4.036	-6.6519
-0.09513	-0.98784	-1.08297		-5.6157	0.15017	-5.46553		0.8611	-1.4408	-0.5797		0.59754	0.38546	0.983		-2.0204	-3.2685	-5.2889
-0.20242	-1.3012	-1.50362		-0.0986	0.0196	-0.079		0.85366	-1.489	-0.63534		0.69225	0.43626	1.12851		-1.4297	-2.4091	-3.8388
-0.11452	-1.3867	-1.50122		-2.2528	0.27335	-1.97945		1.3088	-1.1487	0.1601		0.7878	0.62869	1.41649		-1.0383	-1.7361	-2.7744
-0.54203	-0.23834	-0.78037		-4.5195	0.00771	-4.51179		0.93555	-1.696	-0.76045		1.0337	0.6081	1.6418		-0.96145	-1.68	-2.64145
-0.41317	-0.71224	-1.12541		-5.6273	0.10829	-5.51901		1.2966	-1.0039	0.2927		1.1671	0.35263	1.51973		-1.219	-0.80989	-2.02889
-1.0181	-0.65852	-1.67662		-0.20968	0.1347	-0.07498		0.26489	-1.6921	-1.42721		1.5497	0.67348	2.22318		-0.36775	-0.59297	-0.96072
-0.10034	-2.0327	-2.13304		-3.0857	0.36867	-2.71703		0.35252	-0.69791	-0.34539		0.79379	0.15714	0.95093		-1.4517	0.3492	-1.1025
-0.23285	-1.3261	-1.55895		-3.9095	0.81133	-3.09817		0.98499	-0.64794	0.33705		8.74	0.76596	9.50596		-2.0229	-0.40529	-2.42819
-0.52062	-1.942	-2.46262		-0.3238	0.4196	0.0958		2.3637	-0.62203	1.74167		9.5909	2.2696	11.8605		-0.99817	-0.56545	-1.56362
-0.33176	-1.895	-2.22676		-0.09357	0.19487	0.1013		3.2013	-0.40928	2.79202		5.9921	2.0978	8.0899		-0.91292	-0.29141	-1.20433
-0.15245	-0.93717	-1.08962		-1.3404	27.735	26.3946		2.3703	-0.72793	1.64237		0.95769	1.4272	2.38489		-0.08794	-0.07973	-0.16767
-0.27903	-0.11458	-0.39361		-5.4388	2.3899	-3.0489		0.2673	-0.55532	-0.28802		0.07571	3.2881	3.36381		-1.0588	-0.67655	-1.73535
-0.33942	-0.3431	-0.68252		-6.8251	4.1544	-2.6707		0.28037	-0.38717	-0.1068		1.3581	0.48349	1.84159		-1.9856	-2.4856	-4.4712
-0.71978	-0.61396	-1.33374		-0.85468	1.525	0.67032		0.50299	-0.05065	0.45234		2.5315	0.6642	3.1957		-2.4137	-3.3191	-5.7328
-0.89833	-1.1366	-2.03493		-0.91818	0.18058	-0.7376		1.2537	-0.20892	1.04478		1.8094	0.79241	2.60181		-2.5085	-3.8165	-6.325
-0.94201	-0.68736	-1.62937		-0.45332	0.01644	-0.43688		1.289	-0.13911	1.14989		0.81108	0.93188	1.74296		-1.8625	-2.9643	-4.8268
-0.1279	-0.27289	-0.40079		-0.58248	1.4954	0.91292		0.19385	-2.4834	-2.28955		0.39812	1.8445	2.24262		-1.2412	-2.1636	-3.4048
-0.43002	-2.1173	-2.54732		-0.6577	0.08671	-0.57099		0.15672	-1.9303	-1.77358		0.11226	2.2153	2.32756		-0.9381	-1.5717	-2.5098
-0.1991	-1.8537	-2.0528		-1.6381	3.4294	1.7913		0.33388	-1.7896	-1.45572		0.02557	0.05191	0.07748		-0.91943	-1.5589	-2.47833
-0.77365	-1.8094	-2.58305		-0.31199	0.0016	-0.31039		0.39719	-2.0558	-1.65861		0.05704	0.07401	0.13105		-1.5231	-0.99636	-2.51946
-0.59141	-2.1645	-2.75591		-0.06092	0.01481	-0.04612		0.54641	-1.7769	-1.23049		0.03355	0.25933	0.29288		-0.72157	-0.59094	-1.31251
-0.84045	-0.2404	-1.08085		-0.00724	0.02707	0.01983		0.33948	-1.6727	-1.33322		0.11815	0.22115	0.3393		-1.4705	-0.33933	-1.80983
-0.92787	-1.3662	-2.29407		-0.02548	0.02887	0.0034		1.1675	-0.74725	0.42025		0.29107	0.21022	0.50129		-1.9854	-1.1401	-3.1255
-0.52585	-0.76319	-1.28904		-1.2741	0.08558	-1.18852		0.34705	-0.57357	-0.22652		0.46808	0.17916	0.64724		-2.0027	-0.97768	-2.98038
-0.95892	-0.84296	-1.80188		-0.05735	0.17283	0.11548		1.9464	-1.3011	0.6453		0.70679	0.08467	0.79146		-0.81641	-0.21554	-1.03195
-0.35643	-0.3625	-0.71893		-0.20241	0.0068	-0.19561		2.1828	-0.59063	1.59217		0.75923	0.42454	1.18377		-0.17363	-0.25514	-0.42877
-0.1749	-2.582	-2.7569		-1.269	0.71245	-0.55655		0.19136	-0.00515	0.18621		0.79341	0.59644	1.38985		-0.91909	-0.622	-1.54109
-0.28599	-2.1091	-2.39509		-0.85958	1.798	0.93842		0.2425	-0.59619	-0.35369		0.81237	0.70769	1.52006		-0.99593	-1.1818	-2.17773
-0.99589	-2.8619	-3.85779		-0.52307	0.41405	-0.10902		1.141	-0.09514	1.04586		0.97414	0.60299	1.57713		-1.9649	-2.459	-4.4239
-0.64905	-2.4682	-3.11725		-0.0124	0.00357	-0.00883		0.91592	-0.05317	0.86275		1.0978	0.37019	1.46799		-2.3377	-3.1857	-5.5234
-0.81143	-0.01272	-0.82415		-0.00461	0.11039	0.10578		0.47566	-1.6277	-1.15204		1.5121	0.70758	2.21968		-2.3772	-3.5056	-5.8828
-0.68394	-1.0637	-1.74764		-0.11484	0.04686	-0.06798		0.03738	-2.4075	-2.37012		0.82687	0.30481	1.13168		-1.688	-2.6519	-4.3399
-0.45239	-0.81405	-1.26644		-1.2427	0.01831	-1.22439		0.35905	-2.2439	-1.88485		7.4754	0.21961	7.69501		-1.029	-1.9309	-2.9599
-0.58834	-0.80584	-1.39418		-0.68398	0.52196	-0.16202		0.43748	-1.6833	-1.24582		8.7218	0.61642	9.33822		-0.84534	-1.4196	-2.26494
-1.0538	-1.1344	-2.1882		-0.03232	0.05044	0.01812		0.29174	-1.7592	-1.46746		6.2887	1.4266	7.7153		-0.9161	-1.4671	-2.3832
-0.67599	-0.59754	-1.27353		-0.00226	0.00618	0.00392		0.17298	-0.99463	-0.82165		0.61225	1.2957	1.90795		-1.286	-1.1112	-2.3972
-0.19908	-1.5579	-1.75698		-0.65595	0.09284	-0.56311		0.28153	-0.93691	-0.65538		0.82759	0.33498	1.16257		-1.7211	-1.0053	-2.7264
-0.33707	-2.8838	-3.22087		-0.11379	0.03874	-0.07505		2.8113	-0.30141	2.50989		0.03428	0.89272	0.927		-2.0644	-0.49568	-2.56008
-0.38425	-1.7349	-2.11915		-0.05789	0.08934	0.03145		2.684	-0.2123	2.4717		0.27964	1.8235	2.10314		-1.8061	-0.30825	-2.11435
-0.71634	-1.9695	-2.68584		-0.05136	0.01564	-0.03572		2.5472	-0.22758	2.31962		0.68534	0.52206	1.2074		-0.29405	-0.40338	-0.69743
-0.61766	-2.1446	-2.76226		-0.20507	0.01012	-0.19495		0.14366	-0.06497	0.07869		0.34805	2.7682	3.11625		-0.74271	-0.57722	-1.31993
-0.47084	-0.77412	-1.24496		-0.15809	0.34	0.18191		0.28596	-0.04665	0.23931		0.0686	0.05118	0.11978		-0.88637	-0.88413	-1.7705
-0.6452	-0.81924	-1.46444		-2.4057	0.35334	-2.05236		0.18166	-0.0189	0.16276		0.11414	0.19514	0.30928		-0.96189	-1.1219	-2.08379
-1.09	-1.2084	-2.2984		-0.55698	0.14356	-0.41342		0.18554	-0.61524	-0.4297		0.40871	0.13081	0.53952		-1.1457	-1.6266	-2.7723
-0.94511	-0.80967	-1.75478		-0.03223	0.16161	0.12938		0.59316	-0.45724	0.13592		0.58777	0.1047	0.69247		-2.2958	-3.0881	-5.3839
-0.75902	-0.28341	-1.04243		-1.7628	0.0395	-1.7233		0.0734	-2.2023	-2.1289		1.1475	0.19904	1.34654		-1.9281	-3.1284	-5.0565
-0.93	-0.53477	-1.46477		-2.684	0.60687	-2.07713		0.08997	-2.2427	-2.15273		0.93281	0.43958	1.37239		-1.6294	-2.4814	-4.1108
-0.69902	-1.6764	-2.37542		-1.5087	0.97098	-0.53772		0.08964	-2.8636	-2.77396		0.88011	0.74574	1.62585		-0.93277	-1.7505	-2.68327
-0.67385	-2.2208	-2.89465		-0.60017	0.0576	-0.54257		0.00261	-3.4684	-3.46579		0.80096	0.75433	1.55529		-0.72041	-1.2051	-1.92551
-0.2528	-1.8078	-2.0606		-1.8492	0.62647	-1.22273		0.23103	-3.0526	-2.82157		0.86166	0.57653	1.43819		-0.83167	-1.3423	-2.17397
-0.83561	-2.2669	-3.10251		-1.9024	0.71148	-1.19092		0.87131	-2.5957	-1.72439		1.566	0.72628	2.29228		-0.8801	-1.2123	-2.0924
-0.76258	-1.9966	-2.75918		-0.29685	0.13717	-0.15968		1.0235	-2.0777	-1.0542		1.4303	0.69887	2.12917		-0.95481	-0.84289	-1.7977
-1.3171	-1.1785	-2.4956		-1.4976	1.2226	-0.275		1.1683	-1.8765	-0.7082		0.41057	0.06953	0.4801		-1.5696	-1.7141	-3.2837
-0.64615	-0.73966	-1.38581		-2.0538	0.06948	-1.98432		0.58268	-1.5493	-0.96662		7.0766	0.4727	7.5493		-1.8143	-0.5163	-2.3306
-1.171	-1.2464	-2.4174		-2.8626	0.21147	-2.65113		0.5695	-1.4334	-0.8639		6.1186	0.0739	6.1925		-1.594	-0.14707	-1.74107
-1.2078	-1.1947	-2.4025		-0.85107	0.01165	-0.83942		0.9696	-1.2	-0.2304		9.2882	0.54601	9.83421		-0.82182	-0.49276	-1.31458
-0.8995	-0.96457	-1.86407		-1.1247	1.8713	0.7466		1.7516	-0.1428	1.6088		5.7878	0.25784	6.04564		-0.72278	-0.46827	-1.19105
-1.5857	-1.6614	-3.2471		-0.67396	0.94892	0.27496		0.80028	-0.57183	0.22845		3.8061	0.64168	4.44778		-1.8153	-1.1335	-2.9488
-1.2921	-1.8049	-3.097		-0.80883	0.26473	-0.5441		2.4321	-0.24083	2.19127		0.74282	1.0113	1.75412		-1.727	-1.166	-2.893
-0.53304	-2.0957	-2.62874		-1.1575	0.73902	-0.41848		1.2563	-0.76472	0.49158		1.2121	0.20225	1.41435		-0.92793	-1.0683	-1.99623
-0.39461	-1.0162	-1.41081		-1.7288	1.1642	-0.5646		1.5362	-0.4772	1.059		0.34412	0.08525	0.42937		-1.9435	-2.3272	-4.2707
-0.86703	-1.8558	-2.72283		-3.4786	0.91172	-2.56688		0.72056	-0.50659	0.21397		0.48035	1.1154	1.59575		-2.418	-3.0144	-5.4324
-0.861	-1.6123	-2.4733		-2.7789	0.72977	-2.04913		0.48458	-0.18755	0.29703		2.6037	1.6641	4.2678		-2.0938	-3.005	-5.0988
-0.35214	-1.296	-1.64814		-0.00262	0.00162	-0.001		0.19955	-0.57826	-0.37871		2.8749	0.89766	3.77256		-1.6176	-2.4189	-4.0365
-0.7417	-0.2103	-0.952		-1.8643	0.92229	-0.94201		0.65953	-0.24762	0.41191		0.95328	1.8478	2.80108		-0.74594	-1.6074	-2.35334
-1.1294	-0.29643	-1.42583		-2.3967	1.3503	-1.0464		0.35994	-0.36198	-0.00204		0.21165	0.27648	0.48813		-0.45882	-0.96932	-1.42814
-0.69076	-0.82388	-1.51464		-2.0455	0.01243	-2.03307		0.05584	-2.8891	-2.83325		0.22903	0.21372	0.44275		-0.45795	-1.0116	-1.46955
-1.2294	-1.2039	-2.4333		-3.2013	0.35925	-2.84205		0.2379	-2.7732	-2.5353		0.09156	0.09327	0.18483		-0.5535	-1.0704	-1.6239
-1.456	-1.5254	-2.9814		-0.10735	0.04897	-0.05838		0.34329	-3.1998	-2.85651		0.11369	0.07064	0.18432		-0.56327	-0.84428	-1.40755
-1.8889	-2.2454	-4.1343		-0.7411	0.82683	0.08573		1.5934	-2.4818	-0.8884		0.11996	0.17922	0.29918		-1.1548	-1.3533	-2.5081
-2.1812	-2.6998	-4.881		-0.40072	0.19674	-0.20398		2.3886	-1.7808	0.6078		0.25174	0.1483	0.40004		-1.4441	-0.46197	-1.90607
-1.2498	-2.101	-3.3508		-0.32633	2.5041	2.17777		1.9373	-1.7263	0.211		0.38406	0.11951	0.50357		-1.3473	0.01176	-1.33554
-0.67406	-1.145	-1.81906		-0.37562	1.5617	1.18608		0.29571	-2.1969	-1.90119		0.57378	0.11353	0.68731		-1.2434	-0.48797	-1.73137
-0.25029	-0.56881	-0.8191		-1.1428	1.4936	0.3508		0.7265	-1.8105	-1.084		1.5782	0.09899	1.67719		-2.5021	-1.9635	-4.4656
-0.57959	-1.4788	-2.05839		-1.7329	1.5868	-0.1461		0.10843	-1.8711	-1.76267		1.3017	0.51828	1.81998		-1.1358	-0.54095	-1.67675
-0.92549	-1.7459	-2.67139		-3.8325	1.1549	-2.6776		0.37405	-1.0903	-0.71625		0.75247	0.67775	1.43022		-0.51761	-0.6938	-1.21141
-0.52708	-1.4192	-1.94628		-3.4901	0.78761	-2.70249		1.6705	-0.32791	1.34259		0.72332	0.47855	1.20187		-0.70771	-0.84877	-1.55648
-0.12172	-0.4693	-0.59102		-0.0199	0.00701	-0.01289		1.5773	-0.45702	1.12028		0.8182	0.36206	1.18026		-0.91433	-1.0365	-1.95083
-0.93415	-0.3853	-1.31945		-0.03168	0.01894	-0.01274		0.59719	-0.89046	-0.29327		1.3553	0.69049	2.04579		-1.9494	-2.2262	-4.1756
-1.1953	-0.68302	-1.87832		-3.1329	0.07263	-3.06027		0.216	-0.0143	0.2017		0.93265	0.47866	1.41131		-2.3341	-2.7223	-5.0564
-0.56938	-0.24519	-0.81457		-3.002	1.0307	-1.9713		0.31152	-0.62001	-0.30849		0.52133	0.15312	0.67445		-2.626	-3.163	-5.789
-0.64329	-0.49264	-1.13593		-2.6337	0.90819	-1.72551		0.63317	-0.32462	0.30855		6.522	0.35777	6.87977		-1.5926	-2.3718	-3.9644
-1.1988	-0.96788	-2.16668		-0.76607	0.1483	-0.61777		0.33068	-0.43585	-0.10517		8.5908	0.09849	8.68929		-0.54465	-1.5	-2.04465
-1.427	-1.3531	-2.7801		-0.45904	0.47095	0.01191		0.02247	-2.2337	-2.21123		9.5225	0.21599	9.73849		-0.17612	-0.75993	-0.93605
-1.8646	-2.1031	-3.9677		-0.7879	0.24512	-0.54278		0.78195	-1.8432	-1.06125		4.1604	1.4367	5.5971		-0.15429	-0.77299	-0.92728
-2.1139	-2.3771	-4.491		-0.05263	0.14589	0.09326		1.3447	-2.5014	-1.1567		0.0643	2.7501	2.8144		-0.22986	-0.9063	-1.13616
-1.4271	-1.568	-2.9951		-0.30612	0.46978	0.16366		2.593	-2.3257	0.2673		0.7721	1.5499	2.322		-0.39153	-0.64557	-1.0371
-0.60118	-0.82782	-1.429		-0.91545	2.8876	1.97215		2.7663	-3.2424	-0.4761		0.25782	0.07625	0.33407		-0.58732	-0.82479	-1.41211
-0.08964	-0.99799	-1.08763		-1.2624	1.9317	0.6693		2.0321	-3.7919	-1.7598		0.86475	3.1402	4.00495		-1.0663	-0.3177	-1.384
-0.4474	-1.6014	-2.0488		-1.6413	1.0652	-0.5761		2.3302	-2.9991	-0.6689		3.2384	4.4962	7.7346		-1.3156	0.50495	-0.81065
-0.32852	-1.3886	-1.71712		-1.3588	1.3655	0.0067		4.0209	-1.0003	3.0206		5.0067	3.1622	8.1689		-0.33795	0.32303	-0.01492
-0.27949	-0.1317	-0.41119		-0.96447	1.4662	0.50173		1.09	-1.8458	-0.7558		2.7861	0.1033	2.8894		-0.76603	-0.50655	-1.27258
-0.72769	-0.58753	-1.31522		-2.6486	1.4515	-1.1971		1.426	-1.7031	-0.2771		2.3618	2.5416	4.9034		-0.68155	-0.8297	-1.51125
-0.42278	-0.15124	-0.57402		-4.3015	0.61031	-3.69119		0.53594	-1.491	-0.95506		0.17726	3.1617	3.33896		-1.3167	-1.0606	-2.3773
-0.66489	-0.17868	-0.84357		-0.02236	0.00634	-0.01602		0.14852	-1.6153	-1.46678		0.57431	0.4675	1.04181		-1.2071	-1.517	-2.7241
-1.4303	-0.74602	-2.17632		-0.01405	0.0238	0.00975		0.05633	-1.4711	-1.41477		0.36588	0.07215	0.43803		-0.62583	-1.252	-1.87783
-1.1769	-0.75973	-1.93663		-0.06341	0.01261	-0.0508		0.67812	-1.0583	-0.38018		0.06531	0.19907	0.26438		-0.72747	-1.6634	-2.39087
-1.3787	-1.1653	-2.544		-0.01144	0.02413	0.01269		1.0445	-0.00538	1.03912		0.14229	0.28421	0.4265		-0.271	-1.5957	-1.8667
-1.7738	-1.8524	-3.6262		-2.9747	0.22652	-2.74818		0.46303	-0.03201	0.43102		0.1162	0.18799	0.30419		-0.39002	-1.4939	-1.88392
-1.9748	-1.9269	-3.9017		-3.1509	1.0962	-2.0547		0.29908	-0.58172	-0.28264		0.21874	0.14817	0.36691		0.0443	-0.69124	-0.64694
-1.2813	-1.243	-2.5243		-2.8168	0.84408	-1.97272		0.83677	-0.39104	0.44573		0.32381	0.11303	0.43684		0.08789	-0.75994	-0.67205
-0.22467	-0.10798	-0.33265		-0.61526	0.15473	-0.46053		0.08087	-2.0134	-1.93253		1.5402	0.22351	1.76371		0.09075	-0.93762	-0.84687
-0.00265	-0.54459	-0.54724		-0.56422	0.13075	-0.43347		0.89324	-2.0362	-1.14296		1.3709	0.57597	1.94687		-0.00504	-0.75658	-0.76162
-0.17829	-0.35461	-0.5329		-0.2426	1.0356	0.793		3.4324	-1.6129	1.8195		1.0866	0.35988	1.44648		-0.84906	-0.39948	-1.24854
-0.7535	-0.32017	-1.07367		-1.231	0.6032	-0.6278		7.2757	-1.8777	5.398		0.86749	0.58717	1.45466		-1.1906	0.44215	-0.74845
-0.67231	-0.27628	-0.94859		-2.1878	0.3104	-1.8774		6.9964	-2.897	4.0994		0.60683	0.34646	0.95329		-0.31084	0.7927	0.48186
-1.1864	-0.6619	-1.8483		-3.6911	0.81646	-2.87464		5.3295	-3.7052	1.6243		0.5213	0.24472	0.76602		-0.51845	-0.37295	-0.8914
-1.3654	-1.0901	-2.4555		-0.70765	2.7634	2.05575		5.7059	-3.2689	2.437		0.91455	0.56978	1.48433		-0.30074	-0.4493	-0.75004
-1.7097	-1.7529	-3.4626		-0.02686	0.01449	-0.01237		3.7224	-0.18357	3.53883		0.22014	0.05903	0.27917		-0.65058	-0.81424	-1.46482
-1.8439	-1.7049	-3.5488		-0.06453	0.000253	-0.06427		2.3333	-1.3662	0.9671		0.52898	0.13943	0.66841		-0.80538	-0.76432	-1.5697
-0.64055	-0.31111	-0.95166		-3.0011	0.54183	-2.45927		1.3012	-1.2013	0.0999		0.48589	4.7594	5.24529		-0.32981	-0.706	-1.03581
-0.47571	-0.24377	-0.71948		-3.146	0.93874	-2.20726		0.17269	-1.055	-0.88231		1.7766	4.9625	6.7391		0.55285	0.41656	0.96941
-0.19337	-0.44159	-0.63496		-2.855	0.6369	-2.2181		1.036	-1.3163	-0.2803		0.87595	2.773	3.64895		1.4511	0.00041	1.45151
-0.72652	-0.25187	-0.97839		-0.33082	0.3649	0.03408		0.5327	-0.97499	-0.44229		1.2297	2.6799	3.9096		0.38193	-1.0551	-0.67317
-0.73241	-0.25725	-0.98966		-0.15277	0.01638	-0.13639		0.35398	-0.59566	-0.24168		3.9122	4.2033	8.1155		-0.41648	-1.7017	-2.11818
-1.3792	-0.76504	-2.14424		-0.81797	0.1274	-0.69057		0.88754	-0.02255	0.86499		6.0252	3.0004	9.0256		-0.09513	-0.98784	-1.08297
-1.474	-1.1533	-2.6273		-0.01956	0.01099	-0.00857		0.1965	-0.21341	-0.01691		6.3295	1.6086	7.9381		-0.20242	-1.3012	-1.50362
-1.669	-1.734	-3.403		-1.5426	1.1339	-0.4087		0.21431	-0.16337	0.05094		3.2396	2.4079	5.6475		-0.11452	-1.3867	-1.50122
-1.6539	-1.6253	-3.2792		-0.29149	1.6442	1.35271		0.55994	-0.97408	-0.41414		0.07037	0.29907	0.36945		0.18875	-0.91517	-0.72642
-0.94997	-0.67245	-1.62242		-0.81902	2.8508	2.03178		0.46982	-0.03696	0.43286		0.05112	0.27225	0.32337		-0.54203	-0.23834	-0.78037
-0.30958	-0.23779	-0.54737		-2.7194	0.38719	-2.33221		0.43702	-0.01672	0.4203		0.15009	0.15094	0.30103		-1.0058	0.41839	-0.58741
-0.39515	-0.33416	-0.72931		-3.1068	0.54012	-2.56668		0.34131	-0.61259	-0.27128		0.2083	0.09665	0.30495		-0.16573	0.75107	0.58534
-0.70357	-0.18527	-0.88884		-2.8702	0.33693	-2.53327		0.91848	-0.03088	0.8876		0.42448	0.11936	0.54384		1.0699	0.71803	1.78793
-1.5504	-0.82101	-2.37141		-0.05658	0.47254	0.41596		0.07616	-1.9342	-1.85804		1.3883	0.37934	1.76764		-0.41317	-0.71224	-1.12541
-1.5499	-0.89361	-2.44351		-0.40887	0.07013	-0.33874		1.189	-1.5238	-0.3348		1.1804	0.4529	1.6333		-1.0181	-0.65852	-1.67662
-1.6075	-1.2936	-2.9011		-0.81653	0.03677	-0.77976		4.4301	-0.6852	3.7449		1.0144	0.29194	1.30634		0.00569	-0.31458	-0.30889
-1.6342	-1.7946	-3.4288		-0.80473	1.5134	0.70867		8.8094	-1.0716	7.7378		0.85627	0.51824	1.37451		1.8485	0.97802	2.82652
-1.4828	-1.7221	-3.2049		-0.00746	0.04908	0.04162		8.5014	-2.5057	5.9957		0.68125	0.46816	1.14941		1.9277	0.55606	2.48376
-0.78339	-0.92191	-1.7053		-2.4389	0.05759	-2.38131		8.9915	-3.6875	5.304		0.53651	0.231	0.76751		0.60861	-0.93077	-0.32216
-0.19687	-0.61583	-0.8127		-0.50464	0.35188	-0.15276		8.3666	-3.3226	5.044		0.12273	0.21928	0.34201		-0.10034	-2.0327	-2.13304
-0.22413	-1.3512	-1.57533		-0.22452	1.3227	1.09818		2.9362	-0.52128	2.41492		0.39787	0.02518	0.42305		-0.23285	-1.3261	-1.55895
-1.0523	-0.47531	-1.52761		-0.87255	1.1435	0.27095		2.5079	-0.78771	1.72019		0.56857	4.6001	5.16867		-0.52062	-1.942	-2.46262
-1.46	-0.9322	-2.3922		-0.82902	0.502	-0.32702		1.4323	-0.70482	0.72748		2.1395	4.1591	6.2986		-0.33176	-1.895	-2.22676
-1.6734	-1.3802	-3.0536		-0.4793	1.0496	0.5703		1.4759	-0.76519	0.71071		0.09376	1.6137	1.70746		0.35478	-1.0083	-0.65352
-1.4856	-1.7624	-3.248		-1.0537	0.3265	-0.7272		1.7216	-0.7975	0.9241		1.6467	1.7841	3.4308		-0.15245	-0.93717	-1.08962
-1.2014	-1.7878	-2.9892		-2.3533	0.37852	-1.97478		1.4599	-0.62674	0.83316		2.9772	1.0407	4.0179		-0.27903	-0.11458	-0.39361
-0.60181	-1.161	-1.76281		-2.6418	0.11369	-2.52811		0.09375	-0.20289	-0.10914		6.2396	1.4802	7.7198		-0.20358	0.31406	0.11048
-0.1161	-0.9536	-1.0697		-0.06775	0.0711	0.00335		0.17102	-1.0163	-0.84528		2.894	1.7206	4.6146		-0.33942	-0.3431	-0.68252
-0.40393	-1.5699	-1.97383		-0.6595	0.1746	-0.4849		0.62832	-0.49993	0.12839		0.56462	0.08488	0.6495		-0.71978	-0.61396	-1.33374
-0.14544	-1.4183	-1.56374		-0.75199	0.4368	-0.31519		0.44646	-0.01964	0.42682		0.17452	0.35136	0.52588		1.3567	0.68632	2.04302
-0.1025	-0.8202	-0.9227		-0.00924	0.0039	-0.00534		0.64884	-0.34722	0.30162		0.08654	0.22859	0.31513		-0.89833	-1.1366	-2.03493
-0.27134	-0.24699	-0.51833		-0.69457	3.0012	2.30663		0.77303	-0.31498	0.45805		0.08785	0.1524	0.24025		-0.94201	-0.68736	-1.62937
-0.54927	-0.27854	-0.82781		-0.09966	0.1984	0.09874		0.25479	-0.43596	-0.18117		0.32732	0.11084	0.43816		-0.1279	-0.27289	-0.40079
-1.6061	-1.3902	-2.9963		-0.68127	0.35948	-0.32179		1.0723	-1.1172	-0.0449		0.58517	0.19294	0.77811		1.3993	0.98914	2.38844
-1.2424	-1.6783	-2.9207		-0.36963	1.4505	1.08087		3.1421	-0.3981	2.744		1.2009	0.31988	1.52078		1.4368	0.52047	1.95727
-0.86367	-1.8673	-2.73097		-1.169	0.52839	-0.64061		4.9878	-0.7741	4.2137		0.60973	0.28679	0.89652		0.68815	-1.0691	-0.38095
-0.39984	-1.4419	-1.84174		-1.6445	0.34687	-1.29763		5.4473	-2.2007	3.2466		1.4152	0.66411	2.07931		-0.43002	-2.1173	-2.54732
-0.00551	-1.2755	-1.28101		-1.1279	1.1947	0.0668		8.4308	-3.1457	5.2851		0.94876	0.23984	1.1886		-0.1991	-1.8537	-2.0528
-0.11862	-1.5571	-1.67572		-1.9782	1.6243	-0.3539		10.252	-3.0639	7.1881		0.86269	0.41865	1.28134		-0.77365	-1.8094	-2.58305
-0.54651	-1.7311	-2.27761		-2.3186	1.1688	-1.1498		2.2296	-0.4381	1.7915		0.70424	0.36054	1.06478		-0.59141	-2.1645	-2.75591
-0.19358	-1.6461	-1.83968		-0.26983	0.57252	0.30269		1.6768	-0.5985	1.0783		0.51362	0.12466	0.63828		0.56762	-1.0097	-0.44208
-0.44914	-1.0078	-1.45694		-0.20517	0.24395	0.03878		2.484	-0.16935	2.31465		1.2705	4.335	5.6055		0.08116	-0.78533	-0.70417
-0.06198	-0.04223	-0.10421		-1.9846	1.0587	-0.9259		1.9952	-0.36354	1.63166		2.2802	3.4613	5.7415		-0.02139	0.00161	-0.01978
-1.676	-0.96216	-2.63816		-2.618	0.69592	-1.92208		0.0735	-0.72244	-0.64894		0.70665	0.25769	0.96434		-0.84045	-0.2404	-1.08085
-0.90908	-0.88504	-1.79412		-0.4065	0.19205	-0.21445		0.73228	-0.28237	0.44991		5.4981	1.4875	6.9856		-0.19048	0.19133	0.00085
-0.30629	-0.49785	-0.80414		-0.11385	0.02448	-0.08937		0.96043	-0.33608	0.62435		6.2895	1.6821	7.9716		-0.92787	-1.3662	-2.29407
-0.85435	-1.4905	-2.34485		-0.97306	3.4622	2.48914		0.76822	-0.4103	0.35792		0.97877	1.1424	2.12117		-0.52585	-0.76319	-1.28904
-0.66519	-1.8693	-2.53449		-0.22322	1.1218	0.89858		0.99459	-0.08834	0.90625		0.09444	0.2668	0.36124		-0.95892	-0.84296	-1.80188
-0.32496	-1.7197	-2.04466		-0.49788	0.18278	-0.3151		0.44752	-0.64942	-0.2019		0.0624	0.14359	0.20599		-0.35643	-0.3625	-0.71893
-0.37436	-1.6462	-2.02056		-0.22338	0.3576	0.13422		0.3523	-1.3832	-1.0309		0.07032	0.05644	0.12676		0.65334	0.57816	1.2315
-0.35858	-0.5973	-0.95588		-0.42972	0.17269	-0.25703		0.97691	-1.5042	-0.52729		1.0065	0.20338	1.20988		0.33086	0.58896	0.91982
-0.49	-0.8332	-1.3232		-0.31062	0.13749	-0.17313		1.83	-0.1253	1.7047		0.88756	0.12487	1.01243		0.04964	-1.2474	-1.19776
-0.69163	-1.4782	-2.16983		-0.37687	0.15974	-0.21713		1.9436	-0.1988	1.7448		0.88315	0.16539	1.04854		-0.1749	-2.582	-2.7569
-0.81148	-2.0184	-2.82988		-0.2473	0.40671	0.15941		3.5626	-1.1403	2.4223		0.91021	0.22391	1.13412		-0.28599	-2.1091	-2.39509
-0.5075	-1.9706	-2.4781		-0.22695	1.2211	0.99415		6.3344	-2.5553	3.7791		0.86358	0.3527	1.21628		-0.99589	-2.8619	-3.85779
-0.19859	-1.6087	-1.80729		-0.94328	1.4069	0.46362		11.74	-2.4897	9.2503		0.63143	0.21327	0.8447		-0.64905	-2.4682	-3.11725
-0.29789	-1.2064	-1.50429		-0.9015	1.5601	0.6586		9.6791	-0.7677	8.9114		1.1328	4.4598	5.5926		0.61614	-1.1811	-0.56496
-0.7694	-0.94052	-1.70992		-1.816	1.8949	0.0789		0.61878	-0.63596	-0.01718		1.4221	2.7875	4.2096		1.1233	0.0317	1.155
-0.74618	-0.94229	-1.68847		-2.4365	1.6778	-0.7587		1.1675	-0.20519	0.96231		0.72544	0.14492	0.87036		0.08107	0.09631	0.17738
-0.62042	-1.2476	-1.86802		-0.94746	1.5	0.55254		0.68941	-0.43359	0.25582		1.4065	1.1891	2.5956		-0.81143	-0.01272	-0.82415
-0.11272	-0.71935	-0.83207		-1.3397	1.4657	0.126		0.56319	-0.67214	-0.10895		2.0988	2.0128	4.1116		-0.64458	0.32723	-0.31735
-1.0247	-2.1761	-3.2008		-0.20723	0.16231	-0.04492		0.08416	-0.09265	-0.00849		0.62649	1.133	1.75949		-0.68394	-1.0637	-1.74764
-0.76	-2.2039	-2.9639		-0.03927	0.10788	0.06861		0.97095	-0.01944	0.95151		0.22054	0.37028	0.59082		-0.45239	-0.81405	-1.26644
-0.1352	-1.8705	-2.0057		-0.23673	0.16382	-0.07291		0.82252	-0.083	0.73952		0.0922	0.42755	0.51975		-0.58834	-0.80584	-1.39418
-0.00841	-0.05378	-0.06219		-0.02733	0.05356	0.02623		0.5494	-1.6578	-1.1084		0.03821	0.30668	0.34489		-1.0538	-1.1344	-2.1882
-0.39042	-0.21488	-0.6053		-1.0829	0.25756	-0.82534		0.19491	-1.9201	-1.72519		0.04744	0.22092	0.26836		-0.67599	-0.59754	-1.27353
-0.93339	-1.1241	-2.05749		-2.257	0.1732	-2.0838		0.14465	-2.2662	-2.12155		0.0345	0.12617	0.16067		0.22083	0.52404	0.74487
-0.83754	-1.3014	-2.13894		-0.03795	0.23212	0.19417		0.82321	-0.4863	0.33691		0.21325	0.07524	0.28849		0.25993	0.3071	0.56703
-0.92031	-1.6918	-2.61211		-1.3945	0.10472	-1.28978		3.034	-0.0654	2.9686		0.85464	0.19232	1.04696		-0.19908	-1.5579	-1.75698
-1.2328	-2.3839	-3.6167		-0.53005	0.03874	-0.49131		4.5815	-0.3247	4.2568		0.74914	0.10854	0.85768		-0.33707	-2.8838	-3.22087
-0.63275	-1.6068	-2.23955		-0.21681	0.34444	0.12763		7.0542	-0.582	6.4722		0.8729	0.26297	1.13587		-0.38425	-1.7349	-2.11915
-0.35129	-2.0595	-2.41079		-0.02831	0.32966	0.30135		7.4568	-1.8607	5.5961		0.88446	0.34775	1.23221		-0.71634	-1.9695	-2.68584
-1.8628	-1.0538	-2.9166		-0.03123	1.3201	1.28887		11.561	-1.6124	9.9486		0.56392	0.18516	0.74908		-0.61766	-2.1446	-2.76226
-3.1431	-2.4518	-5.5949		-0.56017	1.4309	0.87073		0.68384	-0.57961	0.10423		0.25325	0.33949	0.59274		0.44733	-1.0996	-0.65227
-0.12278	-0.61331	-0.73609		-1.5385	1.1134	-0.4251		0.7848	-0.54343	0.24137		6.5293	1.1946	7.7239		1.1201	0.1637	1.2838
-0.84385	-1.7878	-2.63165		-3.2631	1.8831	-1.38		1.4738	-0.09013	1.38367		2.0732	2.4328	4.506		-0.09419	0.14298	0.04879
-1.2282	-2.5378	-3.766		-1.8319	1.4784	-0.3535		1.0335	-0.17975	0.85375		1.1599	5.0713	6.2312		-0.28283	0.43979	0.15696
-1.1477	-2.7241	-3.8718		-1.3437	1.541	0.1973		0.75054	-0.03162	0.71892		1.4885	4.694	6.1825		0.44345	-0.54058	-0.09713
-0.53918	-2.2237	-2.76288		-0.06962	0.93509	0.86547		0.80235	-2.0867	-1.28435		0.7747	2.0452	2.8199		-0.47084	-0.77412	-1.24496
-0.42786	-0.88813	-1.31599		-0.09181	0.37004	0.27823		0.48965	-1.6992	-1.20955		0.8954	0.8165	1.7119		-0.6452	-0.81924	-1.46444
-5.4947	-4.151	-9.6457		-0.24808	0.11279	-0.13529		0.40234	-2.1608	-1.75846		0.09342	0.13541	0.22883		-1.09	-1.2084	-2.2984
-0.44275	-0.38561	-0.82836		-0.15347	0.19044	0.03697		1.4023	-1.2639	0.1384		0.06544	0.29072	0.35616		-0.94511	-0.80967	-1.75478
-0.05024	-0.70695	-0.75719		-1.6802	0.16897	-1.51123		4.1334	-0.324	3.8094		0.11721	0.17457	0.29178		-0.75902	-0.28341	-1.04243
-0.58586	-1.8031	-2.38896		-0.53513	0.02441	-0.51072		7.379	-0.361	7.018		0.06624	0.14736	0.2136		-0.93	-0.53477	-1.46477
-1.0195	-2.5849	-3.6044		-1.1465	1.5028	0.3563		8.2744	-1.0516	7.2228		0.06516	0.07549	0.14064		-0.69902	-1.6764	-2.37542
-1.1258	-2.8104	-3.9362		-1.4616	0.89321	-0.56839		10.009	-0.41265	9.59635		0.19675	0.09247	0.28922		-0.67385	-2.2208	-2.89465
-0.67745	-2.3472	-3.02465		-1.9235	0.98386	-0.93964		1.6862	-0.60995	1.07625		0.33558	0.14145	0.47703		-0.2528	-1.8078	-2.0606
-0.0526	-1.4596	-1.5122		-4.035	2.639	-1.396		0.56637	-0.60115	-0.03478		0.8459	0.34072	1.18662		-0.83561	-2.2669	-3.10251
-0.46026	-1.1299	-1.59016		-1.9936	1.9613	-0.0323		1.1339	-0.1448	0.9891		1.0035	0.55571	1.55921		-0.76258	-1.9966	-2.75918
-2.9316	-2.4651	-5.3967		-1.8196	3.7214	1.9018		0.44695	-1.7506	-1.30365		1.0475	0.66414	1.71164		0.29508	-0.925	-0.62992
-4.3758	-2.8031	-7.1789		-0.00986	0.05312	0.04326		0.91684	-1.5781	-0.66126		0.65386	0.67599	1.32985		0.71671	0.0687	0.78541
-0.20288	-1.608	-1.81088		-0.01095	0.0433	0.03235		0.52883	-1.6631	-1.13427		0.27304	1.2474	1.52044		-0.43584	0.28	-0.15584
-0.67951	-2.4606	-3.14011		-7.4051	0.89808	-6.50702		0.01026	-1.5771	-1.56685		2.4477	2.3986	4.8463		-1.3171	-1.1785	-2.4956
-0.96773	-2.6862	-3.65393		-4.579	0.38079	-4.19821		0.57868	-1.6498	-1.07112		1.4337	4.5472	5.9809		-0.64615	-0.73966	-1.38581
-0.72839	-2.3488	-3.07719		-0.21138	1.089	0.87762		1.6873	-0.98303	0.70427		0.20543	1.089	1.29443		-1.171	-1.2464	-2.4174
-0.29416	-1.4042	-1.69836		-0.95357	1.3861	0.43253		4.5096	-0.2387	4.2709		3.0365	0.65151	3.68801		-1.2078	-1.1947	-2.4025
-0.13031	-0.49449	-0.6248		-3.0814	0.25266	-2.82874		6.8873	-0.34473	6.54257		0.3441	0.15644	0.50054		-0.8995	-0.96457	-1.86407
-0.01128	-0.30814	-0.31942		-3.4827	0.44388	-3.03882		8.2394	-1.0734	7.166		0.11974	0.18527	0.30501		-1.5857	-1.6614	-3.2471
-0.32906	-0.76963	-1.09869		-0.95444	0.89747	-0.05697		7.6619	-1.0524	6.6095		0.11209	0.13563	0.24772		-1.2921	-1.8049	-3.097
-0.36732	-1.5183	-1.88562		-2.7036	3.9672	1.2636		7.4824	-0.61325	6.86915		0.28063	0.12463	0.40526		-0.53304	-2.0957	-2.62874
-0.47697	-0.95108	-1.42805		-0.83605	0.1323	-0.70375		0.10757	-0.32598	-0.21841		1.0385	0.55617	1.59467		-0.39461	-1.0162	-1.41081
-5.8659	-4.6801	-10.546		-1.7209	1.153	-0.5679		0.07316	-1.3126	-1.23944		1.1918	0.80527	1.99707		-0.86703	-1.8558	-2.72283
-3.2359	-2.5074	-5.7433		-2.3406	0.7812	-1.5594		0.45206	-1.4551	-1.00304		1.2268	1.0095	2.2363		-0.861	-1.6123	-2.4733
-0.15682	-1.9978	-2.15462		-6.9747	0.56577	-6.40893		0.76537	-1.3636	-0.59823		0.76981	1.235	2.00481		-0.35214	-1.296	-1.64814
-0.63467	-2.3496	-2.98427		-14.412	2.493	-11.919		1.0995	-1.2506	-0.1511		0.33416	1.1513	1.48546		0.27348	-0.1829	0.09058
-0.6542	-2.3491	-3.0033		-0.52849	0.87249	0.344		0.52884	-1.6474	-1.11856		3.4289	6.184	9.6129		-0.7417	-0.2103	-0.952
-0.14364	-0.60442	-0.74806		-0.08136	0.35774	0.27638		1.1078	-0.61556	0.49224		4.041	1.6501	5.6911		-1.1294	-0.29643	-1.42583
-0.40265	-0.83844	-1.24109		-0.02237	0.52089	0.49852		2.0149	-0.91681	1.09809		11.847	5.5008	17.3478		-0.68467	0.27543	-0.40924
-5.914	-4.6928	-10.6068		-0.01765	1.1102	1.09255		4.5067	-0.08129	4.42541		7.3046	2.9406	10.2452		-0.69076	-0.82388	-1.51464
-0.24217	-1.9377	-2.17987		-2.245	0.0704	-2.1746		7.1159	-0.14659	6.96931		4.5987	2.5242	7.1229		-1.2294	-1.2039	-2.4333
-0.5165	-2.2909	-2.8074		-1.2	1.4362	0.2362		8.0856	-0.85491	7.23069		2.7704	1.5493	4.3197		-1.456	-1.5254	-2.9814
-0.32219	-1.5991	-1.92129		-0.11328	0.11982	0.00654		6.8227	-0.70821	6.11449		0.11543	0.16467	0.2801		-1.8889	-2.2454	-4.1343
-0.00112	-0.69502	-0.69614		-0.65396	0.0681	-0.58586		6.0898	-0.2376	5.8522		0.16127	0.12228	0.28355		-2.1812	-2.6998	-4.881
-0.21941	-0.7971	-1.01651		-0.17966	0.89597	0.71631		0.95567	-0.3467	0.60897		0.22002	0.1129	0.33292		-1.2498	-2.101	-3.3508
-0.15342	-1.1847	-1.33812		-1.1303	1.5998	0.4695		0.45081	-0.23015	0.22066		1.2792	0.72091	2.00011		-0.67406	-1.145	-1.81906
-5.9096	-2.4035	-8.3131		-1.4509	1.6046	0.1537		0.28122	-0.08369	0.19753		1.3736	1.0414	2.415		-0.25029	-0.56881	-0.8191
-0.31076	-2.1982	-2.50896		-2.4882	0.6919	-1.7963		0.06456	-0.67878	-0.61422		1.3602	1.3823	2.7425		-0.57959	-1.4788	-2.05839
-0.14085	-0.42846	-0.56931		-1.3474	0.9543	-0.3931		0.19118	-1.0163	-0.82512		0.85907	1.4642	2.32327		-0.92549	-1.7459	-2.67139
-0.12999	-0.61986	-0.74985		-1.2703	0.94243	-0.32787		0.26885	-1.4991	-1.23025		0.38514	1.1511	1.53624		-0.52708	-1.4192	-1.94628
-3.758	-2.4674	-6.2254		-0.4015	1.9006	1.4991		0.56004	-1.4941	-0.93406		3.5064	6.4099	9.9163		-0.12172	-0.4693	-0.59102
-3.9929	-2.593	-6.5859		-0.66897	1.5015	0.83253		0.5874	-1.6286	-1.0412		0.47762	1.4196	1.89722		-0.93415	-0.3853	-1.31945
-3.917	-2.2666	-6.1836		-0.23869	1.1928	0.95411		0.78629	-1.0499	-0.26361		1.7814	3.0733	4.8547		-1.1953	-0.68302	-1.87832
-0.12278	-2.0948	-2.21758		-0.78433	0.12328	-0.66105		2.4007	-0.59213	1.80857		3.4393	1.2475	4.6868		-0.61285	0.06079	-0.55206
-0.13826	-0.71605	-0.85431		-0.04976	0.0812	0.03144		3.9515	-0.19196	3.75954		9.3182	4.4345	13.7527		-0.56938	-0.24519	-0.81457
-0.45465	-0.73425	-1.1889		-0.79693	1.1099	0.31297		5.2789	-0.0594	5.2195		4.2952	2.844	7.1392		-0.64329	-0.49264	-1.13593
-4.0762	-2.8835	-6.9597		-0.01112	0.26865	0.25753		6.5653	-0.79285	5.77245		1.7541	0.32158	2.07568		-1.1988	-0.96788	-2.16668
-4.2865	-2.9632	-7.2497		-3.4719	0.5989	-2.873		5.2324	-0.5276	4.7048		5.0474	2.9874	8.0348		-1.427	-1.3531	-2.7801
-4.865	-3.2136	-8.0786		-6.4389	1.3064	-5.1325		0.01044	-0.28487	-0.27443		3.9202	1.8903	5.8105		-1.8646	-2.1031	-3.9677
-0.18841	-1.9165	-2.10491		-12.026	0.85218	-11.1738		0.07286	-1.8051	-1.73224		2.7731	0.50271	3.27581		-2.1139	-2.3771	-4.491
-0.07295	-0.55382	-0.62677		-2.427	0.95191	-1.47509		0.50491	-1.6427	-1.13779		1.308	0.38001	1.68801		-1.4271	-1.568	-2.9951
-1.1295	-1.6809	-2.8104		-1.7757	1.9642	0.1885		0.69196	-1.5778	-0.88584		0.09033	0.1823	0.27263		-0.60118	-0.82782	-1.429
-0.09857	-1.2037	-1.30227		-1.5292	1.8425	0.3133		0.25739	-1.9307	-1.67331		0.15389	0.10761	0.2615		0.03715	-0.32774	-0.29059
-0.29618	-1.6832	-1.97938		-0.79053	1.63	0.83947		0.54648	-1.2789	-0.73242		1.5174	0.82048	2.33788		-0.08964	-0.99799	-1.08763
-1.1443	-1.4023	-2.5466		-0.26381	2.713	2.44919		2.415	-1.0656	1.3494		1.5182	1.2627	2.7809		-0.4474	-1.6014	-2.0488
-0.96531	-1.1019	-2.06721		-0.88878	1.3955	0.50672		2.7607	-0.60673	2.15397		0.90242	1.5634	2.46582		-0.32852	-1.3886	-1.71712
-0.43734	-1.4506	-1.88794		-0.86056	0.42108	-0.43948		2.2286	-0.35408	1.87452		0.3932	1.2193	1.6125		0.13784	-0.4036	-0.26576
-0.15124	-1.1085	-1.25974		-0.38163	1.4437	1.06207		2.1112	-1.1996	0.9116		0.63313	0.2056	0.83873		-0.27949	-0.1317	-0.41119
-0.86062	-1.0298	-1.89042		-1.9232	3.2557	1.3325		3.757	-0.50842	3.24858		1.1441	1.721	2.8651		-0.72769	-0.58753	-1.31522
-0.49955	-0.5079	-1.00745		-2.2005	6.2079	4.0074		5.7996	-0.44689	5.35271		2.4739	6.0984	8.5723		-0.42278	-0.15124	-0.57402
-0.6189	-1.3319	-1.9508		-4.3669	4.346	-0.0209		5.3111	-0.09587	5.21523		2.2418	0.97073	3.21253		-0.66489	-0.17868	-0.84357
-0.27266	-1.1645	-1.43716		-8.8435	0.61951	-8.22399		0.64157	-0.45477	0.1868		3.9306	1.2782	5.2088		-1.4303	-0.74602	-2.17632
-1.6491	-1.1454	-2.7945		-5.8199	0.0825	-5.7374		1.8155	-0.55799	1.25751		5.3258	3.76	9.0858		-1.1769	-0.75973	-1.93663
-2.0947	-1.3236	-3.4183		-3.8585	0.69256	-3.16594		2.4868	-0.76055	1.72625		1.6721	2.7978	4.4699		-1.3787	-1.1653	-2.544
-0.1542	-0.03202	-0.18622		-4.4166	1.7207	-2.6959		0.32062	-0.30822	0.0124		5.3147	0.76641	6.08111		-1.7738	-1.8524	-3.6262
-0.69633	-0.94473	-1.64106		-5.4876	1.5895	-3.8981		0.12642	-1.6112	-1.48478		2.8197	0.84513	3.66483		-1.9748	-1.9269	-3.9017
-0.02122	-0.15128	-0.1725		-3.3566	0.98116	-2.37544		0.5285	-1.3844	-0.8559		0.06091	0.19364	0.25455		-1.2813	-1.243	-2.5243
-0.52879	-1.1193	-1.64809		-2.2879	1.5647	-0.7232		0.66349	-1.4122	-0.74871		0.10469	0.0925	0.19719		-0.22467	-0.10798	-0.33265
-0.80137	-1.1561	-1.95747		-2.2985	0.99023	-1.30827		0.00047717	-3.167	-3.16652		1.4642	0.72832	2.19252		0.32586	-0.13186	0.194
-0.81452	-1.4266	-2.24112		-1.2901	0.01782	-1.27228		1.274	-0.8073	0.4667		1.5594	1.4132	2.9726		-0.00265	-0.54459	-0.54724
-0.11901	-1.1568	-1.27581		-0.12186	0.06491	-0.05695		0.01309	-0.61366	-0.60057		1.5368	1.8392	3.376		0.36131	-1.1919	-0.83059
-0.70458	-0.06488	-0.76946		-0.81349	0.86614	0.05265		3.6124	-0.77128	2.84112		0.93562	1.6751	2.61072		0.32545	-1.0622	-0.73675
-1.6526	-1.3694	-3.022		-1.8251	1.4459	-0.3792		6.6273	-0.41153	6.21577		0.36684	1.3337	1.70054		0.20445	-0.2238	-0.01935
-0.92235	-0.69771	-1.62006		-0.97775	1.1914	0.21365		3.4537	-1.4031	2.0506		0.78367	0.42994	1.21361		0.52422	0.18871	0.71293
-1.2844	-1.021	-2.3054		-1.1105	2.776	1.6655		2.8991	-1.8655	1.0336		0.67857	0.12802	0.80659		0.13323	-0.41252	-0.27929
-0.19766	-0.44085	-0.63851		-1.1028	3.9928	2.89		5.5702	-1.9137	3.6565		1.4315	2.6615	4.093		-0.17829	-0.35461	-0.5329
-0.45805	-0.97803	-1.43608		-1.1504	5.4384	4.288		8.2839	-0.72997	7.55393		0.87606	3.3392	4.21526		-0.7535	-0.32017	-1.07367
-0.0737	-0.6925	-0.7662		-1.3473	5.6431	4.2958		2.2489	-0.36117	1.88773		4.7719	1.7333	6.5052		-0.67231	-0.27628	-0.94859
-0.18169	-0.21753	-0.39922		-2.3588	7.2642	4.9054		1.3384	-1.0526	0.2858		8.0139	0.68765	8.70155		-1.1864	-0.6619	-1.8483
-1.3544	-1.2519	-2.6063		-4.1849	8.6143	4.4294		3.092	-1.5447	1.5473		5.3369	1.7601	7.097		-1.3654	-1.0901	-2.4555
-0.4791	-1.1968	-1.6759		-3.1961	1.5608	-1.6353		3.6818	-1.2856	2.3962		7.0459	4.2463	11.2922		-1.7097	-1.7529	-3.4626
-0.14966	-1.1057	-1.25536		-7.2954	1.0937	-6.2017		1.424	-0.0539	1.3701		2.6461	3.4197	6.0658		-1.8439	-1.7049	-3.5488
-0.41539	-0.27364	-0.68903		-6.6775	2.2026	-4.4749		0.43728	-0.24276	0.19452		4.761	0.73014	5.49114		-0.64055	-0.31111	-0.95166
-0.98906	-0.79362	-1.78268		-7.9793	2.6633	-5.316		0.11107	-0.91212	-0.80105		6.7416	1.8352	8.5768		-0.47571	-0.24377	-0.71948
-1.5511	-1.1223	-2.6734		-6.9228	1.4815	-5.4413		0.01093	-1.3484	-1.33748		4.9774	0.89423	5.87163		0.61272	0.0653	0.67802
-0.40964	-0.31509	-0.72473		-0.96019	1.1348	0.17461		0.31621	-1.2653	-0.94909		3.009	0.57787	3.58687		0.62259	-0.13905	0.48354
-2.9546	-1.1862	-4.1408		-0.39359	1.0856	0.69201		0.11421	-1.3509	-1.23669		2.2516	0.46662	2.71822		0.71043	-0.93599	-0.22556
-2.5218	-1.3488	-3.8706		-0.15582	0.92201	0.76619		2.7847	-1.8007	0.984		0.87407	0.49931	1.37338		0.3981	-0.8371	-0.439
-0.00911	-0.74414	-0.75325		-1.0468	0.20835	-0.83845		6.5435	-1.0669	5.4766		0.1899	0.75853	0.94843		0.88923	0.0845	0.97373
-0.29476	-0.48321	-0.77797		-2.005	0.31626	-1.68874		1.766	-3.7818	-2.0158		0.02376	0.17871	0.20247		1.1026	0.45214	1.55474
-0.16807	-0.8065	-0.97457		-3.3939	3.9407	0.5468		2.4473	-0.74275	1.70455		0.20603	0.01376	0.21979		0.70027	-0.31238	0.38789
-0.35594	-0.6	-0.95594		-0.08865	0.19604	0.10739		2.8354	-1.5246	1.3108		1.4688	1.4236	2.8924		-0.19337	-0.44159	-0.63496
-1.3622	-0.88507	-2.24727		-0.5517	1.8997	1.348		0.53423	-0.7755	-0.24127		1.6983	2.0191	3.7174		-0.72652	-0.25187	-0.97839
-1.4082	-1.0118	-2.42		-1.4494	2.4906	1.0412		0.29024	-0.0753	0.21494		1.0379	1.7992	2.8371		-0.73241	-0.25725	-0.98966
-0.84888	-1.1071	-1.95598		-1.3071	3.1046	1.7975		0.26845	-0.66465	-0.3962		0.40484	1.4461	1.85094		-1.3792	-0.76504	-2.14424
-0.47438	-1.1598	-1.63418		-0.58106	3.3509	2.76984		0.32077	-0.98288	-0.66211		0.54868	0.78609	1.33477		-1.474	-1.1533	-2.6273
-0.16478	-1.0137	-1.17848		-0.82736	10.185	9.35764		0.3018	-1.4151	-1.1133		0.35718	0.86508	1.22226		-1.669	-1.734	-3.403
-0.61275	-1.5257	-2.13845		-1.4315	11.687	10.2555		0.03744	-2.584	-2.54656		8.3035	3.8136	12.1171		-1.6539	-1.6253	-3.2792
-0.18711	-1.1184	-1.30551		-0.76564	3.144	2.37836		0.36021	-2.4251	-2.06489		17.962	8.0993	26.0613		-0.94997	-0.67245	-1.62242
-0.1662	-0.08699	-0.25319		-1.1887	3.1201	1.9314		0.18097	-2.1006	-1.91963		11.926	6.3428	18.2688		-0.30958	-0.23779	-0.54737
-1.4364	-1.0407	-2.4771		-0.15693	1.4086	1.25167		3.1529	-2.2431	0.9098		0.72785	1.4406	2.16845		0.62048	-0.13581	0.48467
-1.3284	-0.70389	-2.03229		-3.3305	5.4804	2.1499		4.9391	-2.6192	2.3199		4.3482	1.5177	5.8659		0.64756	-1.0311	-0.38354
-1.0411	-2.1468	-3.1879		-8.4952	0.71631	-7.77889		1.1143	-5.7017	-4.5874		6.4102	2.1253	8.5355		0.45513	-0.9898	-0.53467
-0.31884	-0.86202	-1.18086		-9.3603	2.6612	-6.6991		0.53188	-0.2982	0.23368		6.4201	2.3581	8.7782		0.64916	-0.215	0.43416
-0.24177	-0.93075	-1.17252		-7.2293	3.73	-3.4993		0.63932	-0.13649	0.50283		3.4901	0.60343	4.09353		1.2809	0.42919	1.71009
-0.60345	-0.71652	-1.31997		-9.2829	2.4219	-6.861		1.1059	-1.704	-0.5981		1.4149	0.31415	1.72905		1.2609	0.12299	1.38389
-1.215	-0.84665	-2.06165		-2.4946	0.69462	-1.79998		1.4138	-1.5699	-0.1561		0.65373	0.31099	0.96472		0.46778	-0.1333	0.33448
-1.9043	-1.3046	-3.2089		-1.6197	2.1467	0.527		0.39024	-0.06215	0.32809		0.12135	0.47863	0.59998		-0.39515	-0.33416	-0.72931
-1.5202	-1.2901	-2.8103		-1.2468	1.0581	-0.1887		0.32986	-0.13239	0.19747		1.4189	0.73766	2.15656		-0.70357	-0.18527	-0.88884
-0.39542	-1.0082	-1.40362		-1.3909	0.352	-1.0389		0.58111	-0.27543	0.30568		0.7546	0.90455	1.65915		-1.5504	-0.82101	-2.37141
-0.98093	-1.7321	-2.71303		-0.92696	0.15906	-0.7679		0.37487	-0.25329	0.12158		0.03347	0.08446	0.11793		-1.5499	-0.89361	-2.44351
-0.84686	-0.95434	-1.8012		-1.3178	0.90615	-0.41165		0.24965	-0.74128	-0.49163		1.6584	1.7174	3.3758		-1.6075	-1.2936	-2.9011
-0.72869	-0.60316	-1.33185		-0.76789	4.1011	3.33321		0.01031	-1.028	-1.0177		1.1834	1.9025	3.0859		-1.6342	-1.7946	-3.4288
-0.30216	-0.37333	-0.67549		-3.0384	0.59295	-2.44545		0.13657	-0.68484	-0.54827		0.53447	1.5313	2.06577		-1.4828	-1.7221	-3.2049
-4.0726	-3.3448	-7.4174		-3.3087	0.84614	-2.46256		0.1274	-0.76359	-0.63619		0.98081	0.18755	1.16836		-0.78339	-0.92191	-1.7053
-1.0347	-0.35643	-1.39113		-0.72328	0.01292	-0.71036		0.22512	-1.198	-0.97288		0.82869	0.10586	0.93455		-0.19687	-0.61583	-0.8127
-0.24907	-0.9072	-1.15627		-1.1745	0.47152	-0.70298		0.17381	-1.7436	-1.56979		11.162	5.2439	16.4059		0.54139	-0.72875	-0.18736
-0.24503	-1.0564	-1.30143		-1.6384	0.12063	-1.51777		0.05068	-2.5067	-2.45602		24.813	13.534	38.347		0.65268	-1.2194	-0.56672
-0.32688	-1.0733	-1.40018		-0.03252	1.6261	1.59358		0.36036	-1.8013	-1.44094		15.868	9.2952	25.1632		-0.22413	-1.3512	-1.57533
-0.66942	-0.75731	-1.42673		-0.36862	1.0231	0.65448		0.47541	-1.1999	-0.72449		3.5453	3.5892	7.1345		0.27386	-1.1614	-0.88754
-1.6634	-1.1775	-2.8409		-1.047	2.177	1.13		3.9732	-2.1534	1.8198		5.4612	2.8435	8.3047		0.3693	-0.5706	-0.2013
-1.6087	-1.4367	-3.0454		-0.50096	2.8042	2.30324		6.3741	-2.4318	3.9423		6.2384	3.1245	9.3629		1.3058	0.42116	1.72696
-1.0632	-1.7009	-2.7641		-2.9482	5.3461	2.3979		4.0961	-1.9895	2.1066		8.3439	4.4726	12.8165		1.7258	0.38504	2.11084
-0.50561	-1.2203	-1.72591		-6.335	0.00703	-6.32797		0.52555	-2.4363	-1.91075		6.3683	2.7408	9.1091		0.97498	0.36084	1.33582
-0.24571	-0.05932	-0.30503		-10.895	0.79241	-10.1026		0.06587	-0.23287	-0.167		0.61821	0.26061	0.87882		2.8281	1.4326	4.2607
-1.5674	-0.14084	-1.70824		-11.716	1.9785	-9.7375		0.48158	-0.3308	0.15078		2.9326	2.0397	4.9723		-1.0523	-0.47531	-1.52761
-0.0401	-1.0233	-1.0634		-12.784	2.3674	-10.4166		0.05436	-0.5789	-0.52454		2.3261	2.311	4.6371		-1.46	-0.9322	-2.3922
-0.38562	-1.2614	-1.64702		-11.707	1.5216	-10.1854		0.17416	-0.24414	-0.06998		0.0112	1.8329	1.8441		-1.6734	-1.3802	-3.0536
-1.0436	-1.4623	-2.5059		-0.56195	4.7446	4.18265		0.68417	-0.00679	0.67738		0.04353	0.06616	0.10969		-1.4856	-1.7624	-3.248
-0.99597	-1.059	-2.05497		-0.95198	0.65296	-0.29902		0.35354	-0.1811	0.17244		1.272	1.1109	2.3829		-1.2014	-1.7878	-2.9892
-1.3029	-1.1861	-2.489		-1.3906	0.14651	-1.24409		0.58272	-0.39151	0.19121		1.8261	1.8181	3.6442		-0.60181	-1.161	-1.76281
-0.15701	-1.0082	-1.16521		-1.8102	0.13679	-1.67341		0.2587	-0.36751	-0.10881		1.371	1.831	3.202		-0.1161	-0.9536	-1.0697
-0.25658	-1.0544	-1.31098		-0.57736	0.6355	0.05814		0.22384	-1.8491	-1.62526		0.90873	1.6023	2.51103		0.42171	-1.2403	-0.81859
-0.64213	-1.1932	-1.83533		-0.66051	2.456	1.79549		0.264	-1.7337	-1.4697		0.10654	1.0787	1.18524		0.59411	-1.6385	-1.04439
-0.10455	-0.09444	-0.19899		-0.88018	0.68205	-0.19813		0.13429	-1.843	-1.70871		0.12169	0.2669	0.38859		-0.40393	-1.5699	-1.97383
-0.22513	-0.7054	-0.93053		-8.3659	3.4644	-4.9015		0.71052	-1.1484	-0.43788		9.9953	2.7412	12.7365		-0.14544	-1.4183	-1.56374
-0.49902	-1.2966	-1.79562		-15.431	0.10789	-15.3231		6.2791	-0.44388	5.83522		21.455	9.2769	30.7319		-0.1025	-0.8202	-0.9227
-0.77982	-1.4017	-2.18152		-8.2166	1.6071	-6.6095		5.125	-2.7721	2.3529		14.535	5.7134	20.2484		1.1384	0.48777	1.62617
-0.89019	-1.4766	-2.36679		-6.7949	0.62916	-6.16574		1.1122	-0.54607	0.56613		5.2009	0.88276	6.08366		1.8398	0.86732	2.70712
-0.48718	-1.0795	-1.56668		-5.1798	1.2091	-3.9707		0.94838	-0.21371	0.73467		2.7054	0.38374	3.08914		1.3916	0.85673	2.24833
-0.96855	-1.624	-2.59255		-1.3472	0.47112	-0.87608		0.08035	-0.10434	-0.02399		4.0826	3.246	7.3286		0.30562	0.43641	0.74203
-0.21366	-0.94566	-1.15932		-1.92	0.60546	-1.31454		0.98145	-2.0489	-1.06745		3.6074	2.8362	6.4436		-0.27134	-0.24699	-0.51833
-0.37552	-0.54925	-0.92477		-1.8116	0.56469	-1.24691		0.01604	-0.08408	-0.06804		0.30338	1.7824	2.08578		0.41503	-0.63327	-0.21824
-0.62094	-2.8358	-3.45674		-0.06137	1.3441	1.28273		0.28232	-0.46121	-0.17889		1.1327	0.80835	1.94105		0.14841	0.53307	0.68148
-1.3938	-0.13877	-1.53257		-8.7405	1.9385	-6.802		0.04516	-0.51711	-0.47195		1.7868	1.5087	3.2955		-0.54927	-0.27854	-0.82781
-0.56327	-1.3307	-1.89397		-6.4806	0.66522	-5.81538		0.53925	-1.8764	-1.33715		1.5505	1.761	3.3115		-1.6061	-1.3902	-2.9963
-0.65922	-1.4184	-2.07762		-10.196	1.5789	-8.6171		0.30985	-1.5932	-1.28335		1.5322	2.09	3.6222		-1.2424	-1.6783	-2.9207
-0.51179	-1.538	-2.04979		-6.7754	0.92469	-5.85071		0.43997	-1.1474	-0.70743		0.68984	1.5711	2.26094		-0.86367	-1.8673	-2.73097
-0.52425	-1.7713	-2.29555		-6.0138	1.3946	-4.6192		1.475	-1.8721	-0.3971		0.01246	0.9984	1.01086		-0.39984	-1.4419	-1.84174
-0.13198	-1.1839	-1.31588		-6.6855	1.2457	-5.4398		2.7791	-1.9771	0.802		0.00046446	1.0655	1.06596		-0.00551	-1.2755	-1.28101
-1.0392	-1.5103	-2.5495		-0.37763	0.79726	0.41963		1.618	-0.55768	1.06032		0.39205	0.73757	1.12962		0.34706	-1.646	-1.29894
-1.1789	-1.5726	-2.7515		-0.587	0.75723	0.17023		2.1471	-0.46612	1.68098		0.37185	0.39406	0.76591		-0.11862	-1.5571	-1.67572
-0.15171	-0.37043	-0.52214		-1.4544	0.15569	-1.29871		1.7463	-0.37311	1.37319		0.51571	0.21083	0.72654		-0.54651	-1.7311	-2.27761
-0.81192	-0.21727	-1.02919		-0.13077	0.33213	0.20136		1.4632	-1.248	0.2152		0.84038	0.32914	1.16952		-0.19358	-1.6461	-1.83968
-0.5869	-1.3352	-1.9221		-0.51012	0.3268	-0.18332		0.552	-2.4616	-1.9096		0.94813	0.15048	1.09861		-0.44914	-1.0078	-1.45694
-0.61103	-1.4276	-2.03863		-5.2294	1.0424	-4.187		0.77083	-0.41808	0.35275		10.87	1.6602	12.5302		1.1234	0.68912	1.81252
-0.34951	-1.4672	-1.81671		-3.2113	0.41871	-2.79259		2.546	-0.02894	2.51706		18.02	5.142	23.162		2.0354	1.4364	3.4718
-0.15327	-1.647	-1.80027		-5.6214	0.45001	-5.17139		0.27826	-1.0734	-0.79514		13.047	2.2003	15.2473		1.8149	1.2837	3.0986
-0.31394	-0.46105	-0.77499		-6.0129	0.114	-5.8989		0.79667	-1.4895	-0.69283		1.162	0.75457	1.91657		0.67427	0.74902	1.42329
-0.40756	-0.853	-1.26056		-0.74363	0.43066	-0.31297		0.26155	-1.5914	-1.32985		1.8828	1.5058	3.3886		-0.06198	-0.04223	-0.10421
-0.36263	-0.629	-0.99163		-0.06998	0.41392	0.34394		0.30249	-0.69174	-0.38925		1.6973	1.8506	3.5479		-1.676	-0.96216	-2.63816
-0.55083	-0.68213	-1.23296		-0.42053	0.16729	-0.25324		1.1083	-0.35369	0.75461		1.4707	1.7879	3.2586		0.11921	0.5211	0.64031
-0.70771	-1.0537	-1.76141		-0.17923	0.63467	0.45544		1.3633	-0.45847	0.90483		0.69526	1.2772	1.97246		-0.90908	-0.88504	-1.79412
-0.41906	-1.1514	-1.57046		-0.22949	1.0969	0.86741		0.60747	-0.19647	0.411		0.25821	1.3665	1.62471		-0.30629	-0.49785	-0.80414
-0.38408	-1.1705	-1.55458		-0.40656	1.2899	0.88334		2.4893	-0.43064	2.05866		0.00848	1.0518	1.06028		-0.85435	-1.4905	-2.34485
-0.28296	-1.3892	-1.67216		-1.3134	0.87813	-0.43527		2.1204	-1.961	0.1594		0.31305	0.81772	1.13077		-0.66519	-1.8693	-2.53449
-0.46069	-0.69555	-1.15624		-3.3408	0.75936	-2.58144		2.8021	-4.0771	-1.275		0.51889	0.66527	1.18416		-0.32496	-1.7197	-2.04466
-0.76086	-0.84263	-1.60349		-2.7867	0.92088	-1.86582		1.3441	-5.009	-3.6649		0.78479	0.53562	1.32041		0.06308	-1.5759	-1.51283
-0.13219	-1.4711	-1.60329		-1.5425	0.03458	-1.50792		1.6893	-0.1058	1.5835		1.1392	0.58644	1.72564		0.48043	-1.7244	-1.24397
-0.04524	-0.18896	-0.2342		-1.0546	0.00038	-1.05422		1.2576	-0.27428	0.98332		1.1663	0.3568	1.5231		0.66252	-2.0671	-1.40458
-0.5156	-0.78284	-1.29844		-4.8602	0.09998	-4.76022		0.00101	-0.34242	-0.34141		1.1598	0.15673	1.31653		-0.37436	-1.6462	-2.02056
-0.09357	-0.86116	-0.95473		-5.4735	3.2885	-2.185		0.9161	-0.71726	0.19884		9.3042	0.1947	9.4989		0.04149	-1.5321	-1.49062
-0.10718	-0.8169	-0.92408		-3.3974	0.51395	-2.88345		0.3243	-1.1847	-0.8604		14.424	2.6977	17.1217		0.01741	-0.95505	-0.93764
-0.07116	-1.6248	-1.69596		-0.58248	1.1605	0.57802		0.15255	-0.6961	-0.54355		10.5	0.66646	11.1665		1.614	0.81685	2.43085
-0.55693	-0.65341	-1.21034		-1.7985	0.25638	-1.54212		0.41808	-0.09371	0.32437		1.7247	0.21093	1.93563		2.2198	1.383	3.6028
-0.93352	-0.58683	-1.52035		-2.6643	0.26497	-2.39933		0.26633	-0.06663	0.1997		0.55716	0.88213	1.43929		2.049	1.0066	3.0556
-1.1375	-0.58021	-1.71771		-1.6831	0.49832	-1.18478		1.6921	-4.7329	-3.0408		1.7753	0.33805	2.11335		1.0063	0.41712	1.42342
-1.0987	-0.28647	-1.38517		-0.61046	9.8987	9.28824		1.4936	-5.2876	-3.794		0.05692	0.09767	0.15459		0.18996	0.0325	0.22246
-0.13882	-0.74058	-0.8794		-2.8692	2.304	-0.5652		0.33639	-4.2986	-3.96221		1.2342	0.67983	1.91403		-0.35858	-0.5973	-0.95588
-0.10834	-0.58713	-0.69547		-3.1497	0.21436	-2.93534		0.42827	-3.1457	-2.71743		1.9978	1.4868	3.4846		0.14976	-0.0979	0.05186
-0.02087	-0.23958	-0.26045		-2.798	0.29343	-2.50457		0.1053	-0.86774	-0.76244		1.829	1.9906	3.8196		0.28769	0.42242	0.71011
-0.29148	-0.40645	-0.69793		-0.50558	0.87742	0.37184		0.07258	-0.02459	0.04799		0.4853	0.65124	1.13654		-0.49	-0.8332	-1.3232
-0.19412	-0.81016	-1.00428		-0.8245	0.16338	-0.66112		0.25939	-0.1765	0.08289		0.0838	0.29403	0.37783		0.10232	-0.42791	-0.32559
-0.91554	-2.7685	-3.68404		-9.1341	3.6587	-5.4754		2.2866	-2.133	0.1536		0.31609	1.4736	1.78969		-0.69163	-1.4782	-2.16983
-0.54362	-2.711	-3.25462		-7.4834	3.9712	-3.5122		1.1557	-4.1034	-2.9477		0.36175	0.6642	1.02595		-0.81148	-2.0184	-2.82988
-0.6279	-0.66814	-1.29604		-5.1732	4.3722	-0.801		1.9662	-1.0495	0.9167		0.54511	0.56993	1.11504		-0.5075	-1.9706	-2.4781
-0.97454	-0.6458	-1.62034		-8.6207	4.6596	-3.9611		3.9822	-0.1289	3.8533		0.74638	0.51879	1.26517		0.01784	-1.7484	-1.73056
-1.2037	-0.68703	-1.89073		-0.29141	0.14217	-0.14924		1.3219	-0.16737	1.15453		0.98164	0.22981	1.21145		0.60543	-1.6546	-1.04917
-1.2286	-0.52117	-1.74977		-0.1582	0.05908	-0.09912		1.229	-0.37278	0.85622		11.171	0.5365	11.7075		0.92962	-1.8956	-0.96598
-0.06877	-0.59893	-0.6677		-0.36969	1.7593	1.38961		0.05567	-0.82139	-0.76572		2.2723	1.387	3.6593		-0.19859	-1.6087	-1.80729
-0.02476	-0.33944	-0.3642		-0.39866	1.3667	0.96804		0.68198	-0.43067	0.25131		6.3344	6.558	12.8924		-0.29789	-1.2064	-1.50429
-0.49355	-0.47028	-0.96383		-0.6761	0.9988	0.3227		0.40519	-0.64158	-0.23639		1.0518	0.82955	1.88135		0.59938	-0.90168	-0.3023
-0.85536	-0.58822	-1.44358		-1.292	0.89057	-0.40143		0.19151	-0.76209	-0.57058		2.0749	0.56487	2.63977		1.9016	0.76755	2.66915
-1.1399	-1.8639	-3.0038		-1.5642	0.82144	-0.74276		0.04439	-0.48507	-0.44068		0.033	0.80875	0.84175		2.1002	1.2439	3.3441
-0.20451	-1.2565	-1.46101		-1.4088	2.0847	0.6759		0.64904	-0.70377	-0.05473		2.8745	0.5113	3.3858		2.2134	0.62581	2.83921
-0.42868	-1.5068	-1.93548		-1.7696	0.7057	-1.0639		0.30994	-1.9873	-1.67736		2.7221	1.1846	3.9067		1.3075	-0.00555	1.30195
-0.8485	-2.4451	-3.2936		-3.6945	7.1092	3.4147		1.3861	-2.736	-1.3499		1.9537	2.5341	4.4878		0.28564	-0.2317	0.05394
-0.48795	-0.79862	-1.28657		-3.5861	2.3689	-1.2172		2.1548	-1.26	0.8948		2.9032	2.659	5.5622		-0.7694	-0.94052	-1.70992
-0.6992	-0.72341	-1.42261		-9.1281	2.6654	-6.4627		0.4419	-1.2568	-0.8149		2.8797	1.3803	4.26		0.16849	0.13909	0.30758
-1.0167	-0.71821	-1.73491		-7.7471	3.3423	-4.4048		2.2393	-1.9298	0.3095		1.0478	0.11952	1.16732		-0.74618	-0.94229	-1.68847
-1.2689	-0.79389	-2.06279		-0.7835	0.13714	-0.64636		0.00346	-0.75234	-0.74888		1.2205	0.43467	1.65517		-0.62042	-1.2476	-1.86802
-1.3513	-0.74521	-2.09651		-0.06868	1.4257	1.35702		0.48316	-0.32494	0.15822		0.7041	0.37149	1.07559		-0.11272	-0.71935	-0.83207
-0.91008	-0.43379	-1.34387		-0.8895	1.4975	0.608		0.91843	-0.86239	0.05604		1.7931	1.7989	3.592		-1.0247	-2.1761	-3.2008
-0.20771	-1.3438	-1.55151		-2.1811	0.47909	-1.70201		0.00605	-2.3122	-2.30615		1.6023	2.0183	3.6206		-0.76	-2.2039	-2.9639
-0.0098	-1.2477	-1.2575		-0.27292	0.74934	0.47642		0.06687	-3.0938	-3.02693		0.88882	1.6206	2.50942		-0.1352	-1.8705	-2.0057
-0.9107	-1.438	-2.3487		-4.9332	3.7545	-1.1787		0.85397	-2.0012	-1.14723		0.41483	1.6636	2.07843		0.61929	-1.5473	-0.92801
-0.63062	-0.98994	-1.62056		-3.9283	1.0477	-2.8806		1.6935	-2.3471	-0.6536		0.15912	0.79649	0.95561		0.29914	-1.2688	-0.96966
-0.91503	-1.3163	-2.23133		-6.9973	2.46	-4.5373		1.3554	-0.13623	1.21917		0.73537	0.74854	1.48391		0.27137	-1.2823	-1.01093
-0.36467	-0.15373	-0.5184		-8.6036	2.0753	-6.5283		0.0162	-0.54627	-0.53007		0.52354	0.25715	0.78069		0.69668	-1.1518	-0.45512
-0.9301	-0.32673	-1.25683		-6.7469	2.7483	-3.9986		0.27288	-0.28314	-0.01026		0.84735	0.30973	1.15708		0.7876	-0.7758	0.0118
-0.45013	-1.1727	-1.62283		-4.543	3.3002	-1.2428		0.58049	-0.84318	-0.26269		0.5978	0.57235	1.17015		2.063	0.68683	2.74983
-0.33795	-0.62955	-0.9675		-5.6873	3.2256	-2.4617		1.2083	-1.9905	-0.7822		7.0323	0.20319	7.23549		2.8088	1.3351	4.1439
-0.58426	-0.8382	-1.42246		-3.772	2.3796	-1.3924		1.3343	-2.2992	-0.9649		2.2737	1.0644	3.3381		2.3719	0.63023	3.00213
-0.76528	-0.76317	-1.52845		-12.337	0.02997	-12.307		1.3041	-2.7197	-1.4156		5.7758	5.4354	11.2112		1.7921	0.35437	2.14647
-0.86653	-0.62386	-1.49039		-7.6123	1.2385	-6.3738		1.5155	-3.3361	-1.8206		1.3843	4.0213	5.4056		0.85707	0.0245	0.88157
-1.0718	-0.69925	-1.77105		-0.0869	6.3971	6.3102		1.3651	-3.5308	-2.1657		2.3997	2.7879	5.1876		0.4595	-0.4868	-0.0273
-1.0993	-0.6837	-1.783		-0.00755	8.5074	8.49985		0.81213	-2.9088	-2.09667		1.9131	0.83497	2.74807		-0.00841	-0.05378	-0.06219
-0.79107	-0.41624	-1.20731		-1.113	5.2714	4.1584		2.3069	-0.40464	1.90226		0.79071	0.68871	1.47942		-0.39042	-0.21488	-0.6053
-0.16802	-1.5881	-1.75612		-1.272	1.5046	0.2326		0.036	-0.09152	-0.05552		3.4896	2.4486	5.9382		-0.93339	-1.1241	-2.05749
-0.2575	-1.6817	-1.9392		-4.5328	0.1941	-4.3387		0.082	-0.17684	-0.09484		4.2143	4.8015	9.0158		-0.83754	-1.3014	-2.13894
-0.19607	-1.2905	-1.48657		-3.9051	3.1379	-0.7672		0.50612	-0.14174	0.36438		5.6932	7.333	13.0262		-0.92031	-1.6918	-2.61211
-0.67662	-1.5375	-2.21412		-6.8647	5.3364	-1.5283		0.12522	-0.12452	0.0007		5.8528	3.422	9.2748		-1.2328	-2.3839	-3.6167
-0.91537	-1.8957	-2.81107		-9.282	6.6905	-2.5915		0.96964	-0.55956	0.41008		8.77	3.3955	12.1655		-0.63275	-1.6068	-2.23955
-1.4157	-1.9657	-3.3814		-5.7027	10.213	4.5103		1.4015	-0.97661	0.42489		1.0964	0.17618	1.27258		-0.35129	-2.0595	-2.41079
-1.072	-1.4774	-2.5494		-4.8901	11.902	7.0119		0.74632	-1.7966	-1.05028		1.7235	0.93338	2.65688		0.06415	-0.98675	-0.9226
-0.37488	-0.26117	-0.63605		-1.7246	5.9018	4.1772		1.9818	-2.0299	-0.0481		1.5581	1.4269	2.985		0.32416	-1.0807	-0.75654
-0.07993	-0.06906	-0.14899		-5.1332	5.7303	0.5971		2.5547	-1.2051	1.3496		0.39568	0.39266	0.78834		0.09817	-1.3373	-1.23913
-0.38336	-0.4336	-0.81696		-6.7314	2.8245	-3.9069		2.2296	-1.7529	0.4767		0.83029	1.59	2.42029		0.91375	-0.9308	-0.01705
-0.87811	-0.08115	-0.95926		-0.14103	0.1584	0.01737		1.4919	-2.6121	-1.1202		0.42977	1.5897	2.01947		1.4643	-0.57722	0.88708
-0.53406	-0.70253	-1.23659		-1.3488	0.20108	-1.14772		1.7487	-4.1349	-2.3862		0.13788	1.4032	1.54108		2.0031	0.47933	2.48243
-0.64796	-0.62209	-1.27005		-4.999	1.7382	-3.2608		0.89605	-3.9411	-3.04505		0.0596	0.76551	0.82512		2.4337	1.1913	3.625
-0.71624	-0.52495	-1.24119		-4.8804	6.0975	1.2171		0.91707	-2.7639	-1.84683		0.67131	0.90637	1.57768		2.657	1.0871	3.7441
-0.87773	-0.604	-1.48173		-5.8095	8.0145	2.205		0.11534	-1.932	-1.81666		1.2075	1.0054	2.2129		2.1307	0.27648	2.40718
-0.86468	-0.58825	-1.45293		-3.2659	3.1261	-0.1398		0.43374	-1.6202	-1.18646		0.73435	0.61658	1.35093		1.6728	0.38357	2.05637
-0.30407	-1.269	-1.57307		-6.6912	0.53142	-6.15978		0.2398	-0.14857	0.09123		0.21327	0.09386	0.30713		1.1332	-0.36289	0.77031
-0.37007	-1.6956	-2.06567		-3.9297	4.5424	0.6127		1.3073	-1.5967	-0.2894		0.47635	0.18639	0.66274		1.4378	0.17806	1.61586
-0.79313	-2.0323	-2.82543		-0.21358	8.0252	7.81162		1.7608	-1.7589	0.0019		7.7701	2.5071	10.2772		-1.8628	-1.0538	-2.9166
-0.22676	-2.5397	-2.76646		-0.38505	2.2406	1.85555		1.316	-2.7746	-1.4586		7.1121	2.1681	9.2802		-3.1431	-2.4518	-5.5949
-0.45481	-2.4245	-2.87931		-6.5831	3.9778	-2.6053		2.3532	-1.9652	0.388		3.2267	5.4543	8.681		0.15472	-0.22299	-0.06827
-1.3236	-2.4619	-3.7855		-1.582	0.02988	-1.55212		4.18	-1.1726	3.0074		1.7766	2.4419	4.2185		-0.12278	-0.61331	-0.73609
-1.236	-2.2101	-3.4461		-4.9646	0.503	-4.4616		3.6164	-0.2381	3.3783		0.98069	1.056	2.03669		-0.84385	-1.7878	-2.63165
-0.82698	-1.8034	-2.63038		-6.7042	2.6942	-4.01		2.2856	-3.7655	-1.4799		0.95702	0.23122	1.18824		-1.2282	-2.5378	-3.766
-0.42634	-1.5381	-1.96444		-0.23964	3.0663	2.82666		0.82887	-4.8894	-4.06053		0.90514	2.0635	2.96864		-1.1477	-2.7241	-3.8718
-0.76637	-1.7806	-2.54697		-2.5683	6.7142	4.1459		1.9046	-3.5098	-1.6052		1.5629	0.46449	2.02739		-0.53918	-2.2237	-2.76288
-0.72349	-1.574	-2.29749		-2.4738	4.6278	2.154		3.0052	-2.334	0.6712		0.90098	0.45519	1.35617		0.19722	-1.4827	-1.28548
-0.24672	-0.00658	-0.2533		-0.41836	0.3924	-0.02596		6.5722	-1.886	4.6862		1.027	0.08776	1.11476		0.18089	-0.85077	-0.66988
-0.69677	-0.00025	-0.69702		-1.9919	0.0717	-1.9202		1.7059	-3.5833	-1.8774		1.2793	1.8839	3.1632		0.39694	-0.78406	-0.38712
-0.5671	-0.44133	-1.00843		-0.92782	1.1297	0.20188		0.35476	-4.1606	-3.80584		0.16761	0.0507	0.21831		0.25829	-0.65717	-0.39888
-0.41729	-0.21756	-0.63485		-4.401	0.0036	-4.3974		0.35397	-0.70998	-0.35601		1.5747	0.75398	2.32868		1.2161	-0.68553	0.53057
-0.42409	-0.89377	-1.31786		-1.0204	1.939	0.9186		0.36506	-0.03507	0.32999		1.4302	1.1495	2.5797		1.9138	0.4052	2.319
-0.57405	-0.77147	-1.34552		-0.94367	2.0069	1.06323		0.72158	-0.25937	0.46221		1.4845	1.6533	3.1378		0.44304	0.41343	0.85647
-0.93297	-1.9976	-2.93057		-0.12381	0.16751	0.0437		0.87403	-1.9973	-1.12327		0.89292	1.522	2.41492		1.5608	0.27674	1.83754
-0.96131	-1.485	-2.44631		-1.5877	0.50378	-1.08392		0.19233	-0.15491	0.03742		0.75545	2.0677	2.82315		0.66005	-0.29174	0.36831
-0.98481	-1.8241	-2.80891		-14.46	1.0241	-13.4359		0.31206	-1.2065	-0.89444		0.39077	1.6652	2.05597		0.19654	0.04395	0.24049
-0.63665	-2.2087	-2.84535		-16.193	2.1406	-14.0524		3.2053	-2.6737	0.5316		0.15311	1.1496	1.30271		0.16751	-0.18966	-0.02215
-0.1127	-2.6446	-2.7573		-1.3867	0.24484	-1.14186		4.5129	-3.0344	1.4785		0.04763	0.80527	0.8529		0.68182	-0.05095	0.63087
-0.45938	-0.92664	-1.38602		-12.414	5.6252	-6.7888		3.4681	-2.8515	0.6166		0.00576	0.69848	0.70424		0.19159	-0.675	-0.48341
-0.31298	-0.56893	-0.88191		-7.0604	0.00149	-7.05891		1.2761	-3.2868	-2.0107		0.69476	0.90885	1.60361		-0.42786	-0.88813	-1.31599
-0.56269	-0.71653	-1.27922		-3.379	0.99392	-2.38508		2.8325	-2.8528	-0.0203		1.2723	1.0011	2.2734		-5.4947	-4.151	-9.6457
-0.66687	-0.6103	-1.27717		-0.20883	0.51778	0.30895		4.3026	-2.0411	2.2615		0.57733	0.5015	1.07883		-0.44275	-0.38561	-0.82836
-0.72572	-0.50801	-1.23373		-7.6205	3.4754	-4.1451		3.9082	-2.2214	1.6868		5.3475	3.539	8.8865		-0.05024	-0.70695	-0.75719
-0.87673	-0.5841	-1.46083		-0.59952	0.47718	-0.12234		2.3322	-4.504	-2.1718		6.9823	4.1068	11.0891		0.03002	-0.55845	-0.52843
-0.1877	-0.13068	-0.31838		-11.196	0.33199	-10.864		1.9334	-4.3986	-2.4652		6.9945	4.3652	11.3597		-0.58586	-1.8031	-2.38896
-0.16111	-2.2949	-2.45601		-12.67	3.1674	-9.5026		1.9682	-4.0507	-2.0825		5.3864	2.2068	7.5932		-1.0195	-2.5849	-3.6044
-0.56082	-2.9722	-3.53302		-0.65375	0.53771	-0.11604		3.5026	-2.3451	1.1575		0.91463	2.7301	3.64473		-1.1258	-2.8104	-3.9362
-0.65005	-3.1823	-3.83235		-1.2628	0.57808	-0.68472		5.6743	-2.8276	2.8467		1.66	3.2243	4.8843		-0.67745	-2.3472	-3.02465
-1.1479	-2.3092	-3.4571		-2.3972	2.5056	0.1084		1.4693	-4.4071	-2.9378		0.01002	0.52273	0.53275		-0.0526	-1.4596	-1.5122
-1.1987	-2.4194	-3.6181		-3.6971	2.9862	-0.7109		1.2779	-0.04277	1.23513		4.3248	2.4382	6.763		0.89493	-0.81762	0.07731
-1.3476	-2.3495	-3.6971		-0.15899	0.6885	0.52951		1.0174	-0.0034	1.014		2.8873	3.2829	6.1702		1.0541	-0.81788	0.23622
-0.70291	-2.02	-2.72291		-0.18831	0.02286	-0.16545		0.20839	-0.36732	-0.15893		1.2076	0.24676	1.45436		0.42431	-0.31913	0.10518
-0.38103	-1.4664	-1.84743		-0.30001	0.19433	-0.10568		2.0685	-0.81701	1.25149		1.4394	1.2463	2.6857		1.7966	0.35823	2.15483
-0.17613	-1.2606	-1.43673		-1.4534	0.83984	-0.61356		1.3066	-3.6422	-2.3356		1.1967	1.3906	2.5873		1.6595	0.23016	1.88966
-0.37616	-0.93681	-1.31297		-3.3015	5.8173	2.5158		0.13092	-0.6694	-0.53848		0.78542	1.5353	2.32072		2.1863	0.44472	2.63102
-0.73359	-0.57271	-1.3063		-4.4144	3.385	-1.0294		0.60577	-1.9151	-1.30933		0.40487	1.3897	1.79457		1.382	0.22106	1.60306
-0.45973	-0.00712	-0.46685		-0.56738	0.2447	-0.32268		0.09096	-0.04731	0.04365		0.33257	0.89603	1.2286		1.5241	0.0297	1.5538
-1.203	-0.81596	-2.01896		-0.14179	0.39329	0.2515		0.02758	-0.23007	-0.20249		0.04502	0.57465	0.61967		1.4995	-0.01726	1.48224
-0.51792	-0.13998	-0.6579		-1.4399	1.16	-0.2799		1.8057	-3.9441	-2.1384		0.39166	0.63452	1.02618		0.17177	-0.28275	-0.11098
-0.57567	-0.34672	-0.92239		-2.5727	3.2547	0.682		6.0974	-0.30666	5.79074		0.66629	0.53705	1.20334		-0.46026	-1.1299	-1.59016
-0.62801	-0.50064	-1.12865		-3.5412	3.2377	-0.3035		2.102	-1.0048	1.0972		0.08685	0.15832	0.24517		-2.9316	-2.4651	-5.3967
-0.92726	-0.76131	-1.68857		-4.8281	0.60414	-4.22396		5.4443	-2.8966	2.5477		8.2772	4.7896	13.0668		-4.3758	-2.8031	-7.1789
-0.32978	-0.4959	-0.82568		-4.0174	1.5731	-2.4443		2.6969	-2.9391	-0.2422		6.2297	5.6545	11.8842		0.5143	0.08465	0.59895
-0.04973	-0.02589	-0.07562		-3.4749	0.366	-3.1089		4.1649	-2.4736	1.6913		4.033	2.5225	6.5555		0.3027	-0.10471	0.19799
-0.69606	-1.8836	-2.57966		-6.6154	11.391	4.7756		3.7062	-1.968	1.7382		0.36381	1.2752	1.63901		0.13113	-0.67075	-0.53962
-0.60895	-1.6668	-2.27575		-4.4411	1.35	-3.0911		2.4522	-4.9218	-2.4696		7.1908	5.1015	12.2923		-0.20288	-1.608	-1.81088
-0.56741	-1.6625	-2.22991		-0.52275	1.0298	0.50705		2.0586	-5.6641	-3.6055		0.51079	1.0517	1.56249		-0.67951	-2.4606	-3.14011
-0.23586	-0.81744	-1.0533		-1.9289	0.56232	-1.36658		2.4536	-3.8905	-1.4369		1.358	0.36614	1.72414		-0.96773	-2.6862	-3.65393
-0.65439	-1.9122	-2.56659		-2.0425	0.5393	-1.5032		3.0612	-3.4635	-0.4023		1.6813	0.8025	2.4838		-0.72839	-2.3488	-3.07719
-0.15077	-2.3552	-2.50597		-1.4566	0.7017	-0.7549		7.3771	-1.2481	6.129		1.6313	1.0097	2.641		-0.29416	-1.4042	-1.69836
-0.22312	-1.9478	-2.17092		-0.0562	0.47797	0.42177		8.9582	-0.0121	8.9461		1.5772	1.2049	2.7821		-0.13031	-0.49449	-0.6248
-0.17594	-1.5372	-1.71314		-2.4823	1.1003	-1.382		6.1916	-2.0628	4.1288		0.30051	0.21861	0.51912		1.0433	-0.65076	0.39254
-0.96612	-1.5251	-2.49122		-0.51344	1.8252	1.31176		2.5663	-3.5948	-1.0285		1.5434	1.562	3.1054		1.7565	-0.38804	1.36846
-1.0651	-1.8173	-2.8824		-0.07789	4.9287	4.85081		1.4735	-0.17443	1.29907		1.1024	1.7701	2.8725		1.4149	0.01981	1.43471
-0.24545	-0.49932	-0.74477		-1.7749	1.2379	-0.537		1.273	-0.03311	1.23989		0.5826	1.4361	2.0187		0.09763	-0.09708	0.000554
-0.47974	-0.6264	-1.10614		-0.14219	3.3569	3.21471		1.2371	-0.6877	0.5494		0.11769	0.32052	0.43821		1.3492	0.04663	1.39583
-0.60889	-0.541	-1.14989		-0.74354	1.484	0.74046		1.1227	-0.1969	0.9258		0.00925	0.36222	0.37147		1.6503	-0.20778	1.44252
-0.7012	-0.48795	-1.18915		-0.5151	1.2544	0.7393		1.3662	-1.207	0.1592		0.02166	0.32556	0.34722		1.4072	0.07203	1.47923
-0.85763	-0.58385	-1.44148		-0.42591	1.5788	1.15289		0.48359	-11.286	-10.8024		4.9678	4.6301	9.5979		1.3557	0.41516	1.77086
-0.8894	-2.7844	-3.6738		-0.45784	1.297	0.83916		0.40291	-0.13965	0.26326		2.6699	2.802	5.4719		-0.01128	-0.30814	-0.31942
-0.53339	-3.1638	-3.69719		-11.292	0.1129	-11.1791		2.469	-3.6239	-1.1549		6.3822	3.8895	10.2717		-0.32906	-0.76963	-1.09869
-0.1142	-1.91	-2.0242		-1.6171	8.3859	6.7688		8.9943	-0.20095	8.79335		0.26103	2.682	2.94303		-0.36732	-1.5183	-1.88562
-0.86519	-1.9328	-2.79799		-0.03508	0.38148	0.3464		9.3073	-2.051	7.2563		1.6699	0.63362	2.30352		-0.47697	-0.95108	-1.42805
-1.0596	-1.8604	-2.92		-11.37	10.022	-1.348		6.244	-1.0468	5.1972		1.5505	0.9016	2.4521		-5.8659	-4.6801	-10.546
-0.34144	-1.7411	-2.08254		-7.0521	4.3293	-2.7228		3.1297	-0.92465	2.20505		1.4262	1.1572	2.5834		-3.2359	-2.5074	-5.7433
-0.40558	-1.2497	-1.65528		-3.5541	4.001	0.4469		3.1712	-1.601	1.5702		1.3246	1.3019	2.6265		0.30717	-0.11925	0.18792
-0.59156	-0.30113	-0.89269		-0.36488	0.85331	0.48843		4.223	-1.6428	2.5802		1.5405	1.8621	3.4026		0.48231	0.04552	0.52783
-0.61724	-0.46203	-1.07927		-0.43655	0.57806	0.14151		3.7356	-1.8139	1.9217		1.0477	1.7411	2.7888		0.49235	-0.3644	0.12795
-0.49877	-0.46097	-0.95974		-1.204	1.1457	-0.0583		2.0905	-4.2455	-2.155		0.50474	1.2144	1.71914		0.3673	-0.60273	-0.23543
-0.48072	-0.42991	-0.91063		-1.1159	0.79715	-0.31875		2.1346	-5.5663	-3.4317		0.15191	0.45016	0.60207		0.38314	-1.0668	-0.68366
-0.50224	-0.6407	-1.14294		-0.77937	1.646	0.86663		2.4189	-4.755	-2.3361		4.9402	0.31781	5.25801		-0.15682	-1.9978	-2.15462
-0.81633	-1.1102	-1.92653		-4.9931	7.6798	2.6867		2.532	-3.7111	-1.1791		2.1893	1.6194	3.8087		-0.63467	-2.3496	-2.98427
-0.05321	-0.56905	-0.62226		-2.0732	0.56868	-1.50452		5.207	-2.1489	3.0581		0.95105	0.95196	1.90301		-0.6542	-2.3491	-3.0033
-0.63622	-1.2842	-1.92042		-1.2316	1.4419	0.2103		7.4879	-0.7936	6.6943		0.1385	1.5644	1.7029		-0.14364	-0.60442	-0.74806
-0.72076	-1.7312	-2.45196		-0.06542	0.30795	0.24252		6.2767	-0.4986	5.7781		1.3805	0.19195	1.57245		0.21477	-0.42011	-0.20534
-0.23138	-1.4384	-1.66978		-0.17868	0.03873	-0.13995		4.6979	-1.5424	3.1555		1.6832	0.61385	2.29705		0.76159	-0.73558	0.02601
-0.21881	-1.4752	-1.69401		-1.7	10.707	9.007		1.8716	-2.4317	-0.5601		1.5116	0.92675	2.43835		1.1129	-0.78905	0.32385
-0.07995	-1.1056	-1.18555		-0.35704	1.9028	1.54576		1.2313	-0.68076	0.55054		1.3391	1.1979	2.537		1.2301	-0.20787	1.02223
-0.09302	-0.60863	-0.70165		-3.9589	3.6027	-0.3562		0.31332	-1.8274	-1.51408		0.20877	0.33833	0.5471		1.4761	0.38428	1.86038
-0.06576	-2.1941	-2.25986		-0.80162	1.1823	0.38068		0.82119	-0.22389	0.5973		1.4477	1.81	3.2577		0.20137	-0.69467	-0.4933
-0.06369	-0.91473	-0.97842		-0.40772	1.7004	1.29268		0.62139	-2.2811	-1.65971		1.0484	1.5897	2.6381		1.4177	-0.21022	1.20748
-0.71263	-0.08162	-0.79425		-0.62422	3.1373	2.51308		0.68317	-0.6637	0.01947		0.47945	1.1091	1.58855		1.0358	0.43199	1.46779
-0.15552	-0.39808	-0.5536		-0.11266	0.51951	0.40685		0.39171	-0.3262	0.06551		0.05315	0.30803	0.36118		1.3576	0.2484	1.606
-0.36433	-0.48497	-0.8493		-0.90514	0.59797	-0.30717		0.75524	-2.3618	-1.60656		0.4185	0.47666	0.89516		1.8667	0.84997	2.71667
-0.52379	-0.45631	-0.9801		-6.1648	3.0591	-3.1057		4.665	-0.47499	4.19001		1.5679	4.2636	5.8315		1.881	0.55798	2.43898
-0.65792	-0.48019	-1.13811		-1.6317	2.0573	0.4256		3.668	-1.1085	2.5595		0.00976	0.67998	0.68974		-0.40265	-0.83844	-1.24109
-0.82981	-0.6064	-1.43621		-0.91426	4.7691	3.85484		2.255	-4.6458	-2.3908		1.6039	0.65635	2.26025		-5.914	-4.6928	-10.6068
-0.16374	-0.15286	-0.3166		-3.5865	2.9825	-0.604		1.0763	-5.5138	-4.4375		1.4705	0.94957	2.42007		0.02172	0.01553	0.03725
-0.92744	-3.1683	-4.09574		-0.23684	0.7294	0.49256		2.513	-4.6364	-2.1234		1.332	1.1669	2.4989		0.64484	-0.17806	0.46678
-0.77945	-3.7279	-4.50735		-0.17969	0.99608	0.81639		2.1855	-3.8395	-1.654		1.2548	1.3237	2.5785		0.46353	-0.14169	0.32184
-0.43899	-1.6165	-2.05549		-2.6721	3.0741	0.402		2.8494	-2.4354	0.414		1.4447	1.8205	3.2652		0.8883	-0.1186	0.7697
-1.2686	-1.7077	-2.9763		-1.3624	2.2578	0.8954		3.5829	-0.8182	2.7647		0.58069	1.2537	1.83439		0.86761	-0.78487	0.08274
-0.94909	-1.311	-2.26009		-3.7065	0.70314	-3.00336		2.877	-0.3255	2.5515		0.14399	0.41964	0.56363		-0.24217	-1.9377	-2.17987
-0.09973	-1.1781	-1.27783		-0.10587	0.79635	0.69048		1.9262	-1.3894	0.5368		0.15149	0.0812	0.23269		-0.5165	-2.2909	-2.8074
-0.73824	-0.39557	-1.13381		-0.20744	0.17719	-0.03025		0.11033	-1.6502	-1.53987		3.086	0.34239	3.42839		-0.32219	-1.5991	-1.92129
-1.0419	-0.69826	-1.74016		-4.1303	11.843	7.7127		0.12638	-0.7131	-0.58672		2.668	4.7202	7.3882		-0.00112	-0.69502	-0.69614
-0.17246	-0.30703	-0.47949		-0.51205	0.2931	-0.21895		0.99804	-2.5007	-1.50266		0.26274	0.11783	0.38057		0.2797	-0.57118	-0.29148
-0.05984	-0.13369	-0.19353		-0.8166	0.493	-0.3236		0.6062	-2.697	-2.0908		1.1233	0.2646	1.3879		0.48649	-0.84842	-0.36193
-0.15797	-0.65414	-0.81211		-5.4245	0.15011	-5.27439		0.70729	-1.8997	-1.19241		1.5035	0.65975	2.16325		0.35668	-0.94468	-0.588
-0.03258	-0.66378	-0.69636		-1.3055	1.454	0.1485		0.4563	-2.8506	-2.3943		1.4195	0.91161	2.33111		0.97207	-0.19628	0.77579
-0.5025	-1.3181	-1.8206		-1.9905	0.03037	-1.96013		0.7625	-2.0597	-1.2972		1.3245	1.0804	2.4049		0.28274	-0.21463	0.06811
-0.38605	-1.5544	-1.94045		-1.4312	0.10984	-1.32136		1.1772	-0.09401	1.08319		1.2481	1.2317	2.4798		0.06137	-0.60832	-0.54695
-0.25928	-1.6905	-1.94978		-0.96493	0.44297	-0.52196		0.38588	-0.44558	-0.0597		1.4412	1.7875	3.2287		1.2561	-0.19063	1.06547
-0.11289	-1.213	-1.32589		-3.0176	4.2478	1.2302		3.2156	-1.7901	1.4255		4.1599	1.4537	5.6136		1.0305	-0.08985	0.94065
-0.23428	-0.30372	-0.538		-9.9456	3.807	-6.1386		2.5253	-4.1047	-1.5794		2.84	1.5848	4.4248		1.2115	0.21795	1.42945
-0.42351	-0.37058	-0.79409		-11.61	1.548	-10.062		0.95809	-5.3377	-4.37961		3.8328	0.5364	4.3692		1.5047	0.51978	2.02448
-0.14222	-0.14324	-0.28546		-2.0935	0.66489	-1.42861		2.3743	-3.6742	-1.2999		2.3195	3.2626	5.5821		1.5693	0.25947	1.82877
-0.79679	-0.64858	-1.44537		-0.70692	0.13893	-0.56799		2.3689	-3.027	-0.6581		0.69858	0.05769	0.75627		1.3351	-0.13836	1.19674
-0.11447	-0.36003	-0.4745		-0.56607	0.3611	-0.20497		1.7098	-2.5331	-0.8233		0.33063	0.07781	0.40844		-0.21941	-0.7971	-1.01651
-0.13623	-0.15482	-0.29105		-7.2492	0.1385	-7.1107		1.3789	-1.405	-0.0261		0.29147	0.16282	0.45429		-0.15342	-1.1847	-1.33812
-0.17346	-0.06266	-0.23612		-7.157	2.1443	-5.0127		0.72174	-1.1512	-0.42946		1.2119	0.92406	2.13596		-0.69294	0.07935	-0.61359
-0.85962	-4.7683	-5.62792		-23.403	6.117	-17.286		0.62679	-0.4362	0.19059		1.3096	1.24	2.5496		-5.9096	-2.4035	-8.3131
-1.6297	-5.3337	-6.9634		-12.342	3.9554	-8.3866		0.48785	-1.5455	-1.05765		1.6753	1.9921	3.6674		0.5136	0.27287	0.78647
-0.0295	-3.3556	-3.3851		-1.0274	0.1918	-0.8356		2.0583	-2.4702	-0.4119		1.3902	2.0981	3.4883		0.92015	0.03221	0.95236
-0.36172	-1.7419	-2.10362		-0.40933	0.3124	-0.09693		1.1781	-2.9049	-1.7268		0.99144	1.8022	2.79364		0.93223	-0.3538	0.57843
-1.3895	-1.9006	-3.2901		-1.3163	3.2485	1.9322		0.1676	-1.2812	-1.1136		0.64653	1.2625	1.90903		1.2643	-1.0317	0.2326
-1.1759	-1.2828	-2.4587		-3.1811	1.071	-2.1101		1.5158	-0.3362	1.1796		0.1236	1.2467	1.3703		0.82174	-1.605	-0.78326
-0.05274	-1.343	-1.39574		-0.12884	1.0781	0.94926		0.18813	-0.46583	-0.2777		5.6683	0.4963	6.1646		0.16483	-1.7615	-1.59667
-0.79316	-0.63488	-1.42804		-0.61878	1.0941	0.47532		2.151	-0.71996	1.43104		0.13607	0.02484	0.16092		-0.31076	-2.1982	-2.50896
-0.10778	-0.27625	-0.38403		-0.51154	2.5994	2.08786		1.0944	-3.0233	-1.9289		1.0107	0.72874	1.73944		0.03073	-0.89636	-0.86562
-0.46665	-1.2406	-1.70725		-3.5884	0.7381	-2.8503		0.41228	-4.9607	-4.54842		0.30005	0.45798	0.75803		0.26382	-0.78257	-0.51875
-0.08386	-1.5723	-1.65616		-8.2779	3.7531	-4.5248		0.58224	-5.0784	-4.49616		2.0217	2.3339	4.3556		0.13151	-0.85165	-0.72014
-0.05604	-0.72869	-0.78473		-9.2226	3.5752	-5.6474		1.26	-4.4179	-3.1579		1.1252	2.4743	3.5995		0.12592	-0.87205	-0.74613
-0.04292	-0.45525	-0.49817		-4.9098	5.2508	0.341		1.959	-3.4119	-1.4529		0.67315	2.1996	2.87275		0.08293	-0.69225	-0.60932
-0.14711	-0.44308	-0.59019		-1.5262	4.2053	2.6791		1.4068	-2.2364	-0.8296		0.34098	1.8725	2.21348		-0.14085	-0.42846	-0.56931
-1.5143	-3.3367	-4.851		-0.3602	3.5163	3.1561		1.1829	-1.1503	0.0326		0.24995	0.12875	0.3787		1.1802	0.09681	1.27701
-0.20583	-0.30584	-0.51167		-0.85355	6.2566	5.40305		1.0525	-0.2664	0.7861		6.5886	2.1487	8.7373		0.1297	-0.66595	-0.53625
-0.39751	-0.38037	-0.77788		-0.41371	1.316	0.90229		0.26866	-0.6007	-0.33204		2.1379	0.59437	2.73227		0.15786	-0.92954	-0.77168
-0.58492	-0.49725	-1.08217		-0.60057	0.87893	0.27836		0.78866	-2.9865	-2.19784		0.03965	0.05775	0.0974		1.0252	-0.23749	0.78771
-0.41001	-0.2889	-0.69891		-1.0237	1.3643	0.3406		2.9492	-2.1148	0.8344		0.27259	0.4317	0.70429		1.2533	0.40289	1.65619
-0.31558	-0.27305	-0.58863		-2.7358	1.1837	-1.5521		1.6149	-1.1593	0.4556		2.2798	2.7671	5.0469		0.57542	-0.226	0.34942
-1.4744	-4.9202	-6.3946		-0.46529	0.68209	0.2168		0.81001	-1.4867	-0.67669		1.8294	3.1875	5.0169		0.59266	-0.24462	0.34804
-1.5537	-3.0723	-4.626		-1.5435	2.1159	0.5724		2.8392	-1.3971	1.4421		1.1706	3.1358	4.3064		1.3558	-0.28556	1.07024
-0.65028	-4.0957	-4.74598		-1.952	2.9988	1.0468		2.9389	-6.2544	-3.3155		0.70067	2.4499	3.15057		0.05536	-0.19959	-0.14423
-0.20676	-1.6328	-1.83956		-0.28363	3.933	3.64937		0.36636	-3.5941	-3.22774		0.31058	2.0182	2.32878		-0.12999	-0.61986	-0.74985
-1.4058	-1.9322	-3.338		-1.9349	4.4285	2.4936		1.6052	-1.1928	0.4124		8.4106	4.5309	12.9415		-3.758	-2.4674	-6.2254
-1.3511	-1.2667	-2.6178		-1.3303	1.0062	-0.3241		0.20049	-0.12105	0.07944		9.4358	0.92051	10.3563		-3.9929	-2.593	-6.5859
-0.39142	-0.93868	-1.3301		-1.9339	3.2815	1.3476		0.01018	-0.27295	-0.26277		7.9482	0.27536	8.22356		-3.917	-2.2666	-6.1836
-0.16232	-1.1374	-1.29972		-2.2541	0.14614	-2.10796		0.75115	-12.702	-11.9509		0.33514	0.94026	1.2754		0.94526	-0.04874	0.89652
-0.24678	-0.42141	-0.66819		-2.0044	0.13677	-1.86763		6.2796	-5.361	0.9186		6.3993	0.99211	7.39141		1.3933	-0.62598	0.76732
-0.03161	-0.24527	-0.27688		-1.0665	0.01952	-1.04698		0.17187	-1.5018	-1.32993		0.02146	0.03207	0.05353		1.6844	-0.19328	1.49112
-1.9676	-1.0294	-2.997		-0.37739	0.12306	-0.25433		0.76553	-3.8943	-3.12877		0.16886	0.35421	0.52307		1.6094	-1.4556	0.1538
-0.5202	-1.5792	-2.0994		-0.03458	2.3322	2.29762		0.40086	-4.4564	-4.05554		2.1158	2.5254	4.6412		1.2014	-1.6721	-0.4707
-0.16701	-2.7953	-2.96231		-0.94641	1.6472	0.70079		1.2357	-4.2663	-3.0306		0.45081	1.1553	1.60611		0.50399	-1.6084	-1.10441
-0.93897	-3.2702	-4.20917		-2.0506	5.1914	3.1408		0.77691	-3.5526	-2.77569		1.2842	2.9762	4.2604		-0.12278	-2.0948	-2.21758
-0.94058	-2.9272	-3.86778		-0.57718	4.7175	4.14032		1.0718	-2.177	-1.1052		0.67638	2.2048	2.88118		0.25772	-0.8889	-0.63118
-0.15552	-0.31804	-0.47356		-1.6484	5.1613	3.5129		0.91594	-1.3469	-0.43096		1.1892	0.42663	1.61583		0.31835	-0.85765	-0.5393
-0.36373	-0.40127	-0.765		-2.7387	3.2479	0.5092		0.50035	-1.102	-0.60165		4.9174	0.1544	5.0718		-0.13826	-0.71605	-0.85431
-0.13956	-0.1578	-0.29736		-1.3389	3.5537	2.2148		0.01431	-0.8551	-0.84079		6.7555	1.3791	8.1346		-0.45465	-0.73425	-1.1889
-0.23819	-0.32255	-0.56074		-0.76763	0.0095	-0.75813		3.4823	-6.9826	-3.5003		0.0799	0.30473	0.38463		0.17991	-0.1549	0.02501
-0.28326	-0.18281	-0.46607		-1.2292	1.3226	0.0934		1.5796	-10.336	-8.7564		2.0742	2.5942	4.6684		1.1227	-0.00015	1.12255
-0.01496	-4.1488	-4.16376		-2.9103	2.0589	-0.8514		1.0819	-4.6158	-3.5339		1.9488	3.1747	5.1235		1.0262	0.09843	1.12463
-0.03642	-3.2341	-3.27052		-0.74497	2.008	1.26303		1.349	-2.4712	-1.1222		1.466	2.8191	4.2851		0.26023	-0.97064	-0.71041
-0.11646	-1.7964	-1.91286		-0.34473	2.2218	1.87707		0.21498	-0.14509	0.06989		0.71379	1.9014	2.61519		0.97492	-0.48033	0.49459
-1.1982	-1.9589	-3.1571		-9.3233	0.0831	-9.2402		0.19259	-0.21734	-0.02475		0.15204	1.9303	2.08234		0.70715	0.2055	0.91265
-1.298	-1.3046	-2.6026		-0.02618	0.44727	0.42109		0.3648	-0.08474	0.28006		1.3231	0.51262	1.83572		1.976	0.69799	2.67399
-0.18363	-1.2994	-1.48303		-3.9278	4.5548	0.627		0.18355	-6.3435	-6.15995		9.437	1.0106	10.4476		1.9125	0.35763	2.27013
-0.10786	-1.8689	-1.97676		-1.7873	5.0565	3.2692		0.62005	-4.2239	-3.60385		1.8089	2.3499	4.1588		0.35246	-0.48797	-0.13551
-0.49572	-2.0298	-2.52552		-0.20081	5.4296	5.22879		0.89502	-3.2125	-2.31748		1.7748	2.7214	4.4962		0.32434	-0.94081	-0.61647
-0.2441	-1.8032	-2.0473		-0.30154	1.6131	1.31156		0.75438	-2.2699	-1.51552		0.75525	1.5986	2.35385		-4.0762	-2.8835	-6.9597
-0.00709	-0.29742	-0.30451		-0.35369	3.3559	3.00221		0.74242	-1.8133	-1.07088		11.688	2.0798	13.7678		-4.2865	-2.9632	-7.2497
-1.0144	-2.6257	-3.6401		-2.3737	2.0814	-0.2923		0.77164	-1.2912	-0.51956		11.358	1.0966	12.4546		-4.865	-3.2136	-8.0786
-1.1293	-1.806	-2.9353		-6.6386	0.69316	-5.94544		0.53367	-1.0138	-0.48013		14.409	0.7229	15.1319		1.0318	0.49467	1.52647
-0.37265	-1.3135	-1.68615		-0.6817	0.58688	-0.09482		0.12178	-2.1379	-2.01612		0.49007	0.76242	1.25249		0.7767	0.59571	1.37241
-0.65775	-0.50141	-1.15916		-0.94643	2.7399	1.79347		1.1264	-3.8338	-2.7074		0.25641	0.66245	0.91886		1.1928	0.04037	1.23317
-6.5839	-4.9763	-11.5602		-2.0919	5.3825	3.2906		0.7054	-0.00725	0.69815		1.745	2.5554	4.3004		2.0012	-0.48964	1.51156
-0.31815	-0.40511	-0.72326		-2.7776	2.8207	0.0431		0.96627	-0.14599	0.82028		1.6615	2.3971	4.0586		2.3704	-0.58192	1.78848
-0.53659	-0.4981	-1.03469		-1.0827	0.35884	-0.72386		0.17249	-2.7841	-2.61161		0.8858	1.3825	2.2683		2.0334	-1.0998	0.9336
-0.11406	-0.31939	-0.43345		-3.7956	2.6247	-1.1709		0.71892	-2.1603	-1.44138		20.947	0.3172	21.2642		1.4642	-1.2885	0.1757
-0.19516	-0.14227	-0.33743		-1.7678	3.6671	1.8993		0.56162	-2.0678	-1.50618		0.1145	0.13764	0.25214		0.636	-1.2635	-0.6275
-0.16505	-2.389	-2.55405		-1.7748	4.6046	2.8298		0.32575	-1.6877	-1.36195		0.40938	0.65628	1.06566		-0.18841	-1.9165	-2.10491
-1.2733	-2.143	-3.4163		-0.11614	2.8109	2.69476		0.81174	-1.6258	-0.81406		1.5232	1.8705	3.3937		0.26222	-0.80174	-0.53952
-1.1772	-1.3901	-2.5673		-3.2305	0.19786	-3.03264		0.94401	-3.2007	-2.25669		1.7813	2.3634	4.1447		0.6384	-0.72235	-0.08395
-0.21562	-0.93945	-1.15507		-7.9543	2.6588	-5.2955		0.32417	-0.04693	0.27724		1.7083	2.1237	3.832		0.02445	-0.75543	-0.73098
-1.1589	-1.7571	-2.916		-4.8054	3.3631	-1.4423		1.4667	-5.5141	-4.0474		0.48651	0.38702	0.87353		-0.07295	-0.55382	-0.62677
-1.9847	-1.7506	-3.7353		-1.218	3.0831	1.8651		2.4768	-4.3758	-1.899		16.171	0.83691	17.0079		0.65622	-0.3111	0.34512
-0.89758	-1.8058	-2.70338		-2.1577	1.0841	-1.0736		0.39626	-1.4086	-1.01234		8.6006	0.15646	8.75706		1.2454	-0.2307	1.0147
-0.02897	-0.56945	-0.59842		-1.1318	3.8366	2.7048		0.49233	-0.15276	0.33957		0.2688	0.02292	0.29172		0.60781	-0.2459	0.36191
-6.944	-0.21437	-7.15837		-0.16895	0.94336	0.77441		2.1412	-4.457	-2.3158		1.4904	1.678	3.1684		0.33327	-0.92897	-0.5957
-0.21438	-2.2053	-2.41968		-2.5452	4.4067	1.8615		1.6426	-5.172	-3.5294		2.3274	2.4665	4.7939		1.0396	-0.4944	0.5452
-1.5344	-2.0214	-3.5558		-2.4521	0.93985	-1.51225		1.0896	-0.9662	0.1234		2.2231	2.4317	4.6548		1.3224	-0.08876	1.23364
-1.3567	-0.64428	-2.00098		-2.9811	0.89144	-2.08966		3.7525	-3.8794	-0.1269		0.66258	0.6951	1.35768		1.8108	0.31064	2.12144
-0.91143	-0.56342	-1.47485		-7.1724	3.813	-3.3594		4.1054	-4.1997	-0.0943		1.3712	0.1741	1.5453		2.0374	0.35661	2.39401
-3.94	-1.3845	-5.3245		-5.3822	5.8406	0.4584		0.18119	-0.2383	-0.05711		4.4529	0.08048	4.53338		1.9573	0.52887	2.48617
-2.8778	-1.7796	-4.6574		-1.0136	3.3933	2.3797		0.33336	-0.824	-0.49064		13.363	1.7142	15.0772		2.034	0.15501	2.18901
-4.5046	-2.8106	-7.3152		-0.31279	1.4002	1.08741		0.2776	-0.55854	-0.28094		12.83	1.0291	13.8591		1.7429	0.04976	1.79266
-0.21838	-0.32716	-0.54554		-0.59366	1.2567	0.66304		9.4242	-0.71428	8.70992		18.738	0.39274	19.1307		0.43076	-0.85359	-0.42283
-0.07842	-0.25278	-0.3312		-4.3676	0.52561	-3.84199		7.8362	-3.7186	4.1176		16.421	1.1088	17.5298		-1.1295	-1.6809	-2.8104
-0.82757	-2.8217	-3.64927		-4.0601	2.0332	-2.0269		6.0868	-3.0978	2.989		7.2577	0.52425	7.78195		-0.09857	-1.2037	-1.30227
-1.4458	-2.2864	-3.7322		-2.1448	2.3284	0.1836		0.22306	-0.22216	0.0009		1.693	0.31337	2.00637		0.31671	0.37728	0.69399
-1.3154	-2.2514	-3.5668		-0.15673	2.1261	1.96937		0.11836	-0.08321	0.03515		1.2839	1.4445	2.7284		0.82398	0.42522	1.2492
-1.0134	-1.3745	-2.3879		-1.2559	0.00516	-1.25074		0.90784	-0.1491	0.75874		1.9299	1.9931	3.923		1.5697	0.09533	1.66503
-0.08763	-1.2004	-1.28803		-2.6612	5.5875	2.9263		0.34207	-2.9278	-2.58573		0.38297	0.62479	1.00776		2.8722	0.27734	3.14954
-0.21759	-1.4337	-1.65129		-3.6301	1.8281	-1.802		0.11655	-2.0269	-1.91035		1.3663	3.4865	4.8528		3.0701	-0.00903	3.06107
-0.67682	-1.5911	-2.26792		-3.4233	1.457	-1.9663		9.25	-0.6379	8.6121		6.7854	6.3686	13.154		2.425	-0.62791	1.79709
-1.0941	-2.1029	-3.197		-3.311	1.9639	-1.3471		7.0699	-1.2067	5.8632		10.394	3.0277	13.4217		1.6005	-0.92139	0.67911
-2.0575	-2.1329	-4.1904		-5.0584	1.0831	-3.9753		0.2865	-3.0401	-2.7536		14.592	0.74818	15.3402		0.64533	-0.96418	-0.31885
-0.67653	-2.2051	-2.88163		-0.61817	0.93233	0.31416		2.1773	-5.2683	-3.091		1.4866	0.57614	2.06274		-0.29618	-1.6832	-1.97938
-2.2559	-0.0051	-2.261		-1.2542	0.9121	-0.3421		1.8541	-2.451	-0.5969		0.07843	0.3146	0.39303		0.64937	-0.59186	0.05751
-4.7103	-0.31776	-5.02806		-9.8046	0.29924	-9.50536		1.5315	-4.643	-3.1115		1.4723	1.4625	2.9348		0.5848	0.02532	0.61012
-2.7213	-0.18211	-2.90341		-7.5842	0.81152	-6.77268		0.59137	-1.1929	-0.60153		5.948	1.8122	7.7602		0.67321	-0.52133	0.15188
-0.02208	-1.456	-1.47808		-5.8587	2.7123	-3.1464		0.63296	-1.4416	-0.80864		6.941	2.3402	9.2812		0.42885	-0.38201	0.04684
-1.1121	-1.7722	-2.8843		-1.0806	2.4797	1.3991		0.56481	-2.925	-2.36019		8.1455	2.4672	10.6127		0.93651	-0.30609	0.63042
-2.0632	-0.65689	-2.72009		-1.317	1.7058	0.3888		1.3165	-5.9251	-4.6086		10.051	0.96646	11.0175		1.3068	-0.44916	0.85764
-1.7662	-0.50617	-2.27237		-0.45671	1.6546	1.19789		7.8569	-4.9763	2.8806		19.477	0.9611	20.4381		1.2927	-0.25538	1.03732
-2.7655	-1.9523	-4.7178		-3.2265	6.3947	3.1682		2.6132	-0.874	1.7392		21.742	1.7551	23.4971		0.42513	-0.86185	-0.43672
-0.11857	-0.24024	-0.35881		-4.3875	1.269	-3.1185		2.7274	-4.0065	-1.2791		18.598	0.07102	18.669		0.34549	-0.80897	-0.46348
-0.50954	-0.07766	-0.5872		-6.6956	0.29816	-6.39744		1.2399	-5.2846	-4.0447		9.6744	2.283	11.9574		0.49863	-0.68684	-0.18821
-1.5621	-3.1261	-4.6882		-4.4809	4.1342	-0.3467		0.74733	-2.6485	-1.90117		10.13	1.1875	11.3175		1.8783	0.17956	2.05786
-1.7503	-3.4821	-5.2324		-3.7231	3.9549	0.2318		7.9169	-0.98366	6.93324		0.79569	0.95081	1.7465		1.1937	-0.26568	0.92802
-1.5692	-2.796	-4.3652		-5.319	0.93313	-4.38587		8.8003	-0.33165	8.46865		0.68069	0.59693	1.27762		2.2782	0.29072	2.56892
-0.89078	-1.4349	-2.32568		-0.12774	0.05177	-0.07597		2.0408	-1.1456	0.8952		5.7187	0.99348	6.71218		1.3719	-0.13681	1.23509
-0.19804	-1.0772	-1.27524		-0.83898	0.74434	-0.09464		1.5257	-1.6576	-0.1319		7.8096	0.52385	8.33345		2.2039	0.20843	2.41233
-0.23992	-1.218	-1.45792		-0.93742	1.6768	0.73938		1.3687	-2.8422	-1.4735		8.9338	1.6733	10.6071		-1.1443	-1.4023	-2.5466
-0.71646	-1.4454	-2.16186		-1.9184	0.8343	-1.0841		3.1082	-5.9332	-2.825		6.332	1.1819	7.5139		-0.96531	-1.1019	-2.06721
-1.1812	-1.5565	-2.7377		-2.7535	0.27776	-2.47574		12.294	-3.7194	8.5746		7.7303	0.2198	7.9501		0.12032	-0.43364	-0.31332
-2.0716	-2.6103	-4.6819		-2.7422	0.68873	-2.05347		1.4003	-2.0673	-0.667		20.059	0.3194	20.3784		0.21787	0.06117	0.27904
-1.1025	-2.118	-3.2205		-8.2341	0.2611	-7.973		5.8297	-2.2593	3.5704		21.524	1.6191	23.1431		0.61881	0.20095	0.81976
-0.18445	-0.74214	-0.92659		-1.6812	1.1511	-0.5301		4.7928	-2.0058	2.787		19.846	3.2007	23.0467		1.5981	-0.13446	1.46364
-1.6209	-0.42205	-2.04295		-2.1295	0.86423	-1.26527		2.9066	-4.4965	-1.5899		13.383	2.7518	16.1348		2.9608	0.32083	3.28163
-0.81577	-1.2603	-2.07607		-0.96129	1.3269	0.36561		2.3425	-5.1255	-2.783		14.709	1.1007	15.8097		3.274	0.34159	3.61559
-1.8084	-1.1625	-2.9709		-4.3906	5.8796	1.489		1.0124	-1.4983	-0.4859		0.39749	0.59067	0.98816		2.7801	0.08277	2.86287
-2.6998	-0.66306	-3.36286		-7.4586	1.8017	-5.6569		2.2839	-1.8032	0.4807		0.12932	0.17086	0.30018		1.8824	-0.23059	1.65181
-2.2453	-0.19397	-2.43927		-6.2377	2.1458	-4.0919		6.7864	-2.8056	3.9808		5.6709	3.1891	8.86		0.66166	-0.57989	0.08177
-1.6664	-0.65438	-2.32078		-4.9735	0.08798	-4.88552		10.032	-1.2928	8.7392		7.4984	2.2419	9.7403		-0.43734	-1.4506	-1.88794
-1.3952	-1.7103	-3.1055		-0.03858	0.21994	0.18136		9.179	-0.4027	8.7763		8.5464	5.2711	13.8175		-0.15124	-1.1085	-1.25974
-3.344	-0.03032	-3.37432		-0.32633	0.05369	-0.27264		5.2486	-1.3746	3.874		7.332	1.2997	8.6317		0.7514	0.18628	0.93768
-3.638	-0.11306	-3.75106		-0.46742	1.5464	1.07898		0.07188	-2.7375	-2.66562		9.1243	2.1348	11.2591		0.77107	-0.47554	0.29553
-0.01623	-0.17053	-0.18676		-1.0215	1.2893	0.2678		1.0089	-2.4934	-1.4845		11.61	0.36085	11.9709		0.37152	-0.70786	-0.33634
-0.04818	-0.1709	-0.21908		-1.594	1.5514	-0.0426		0.92462	-2.61	-1.68538		14.976	2.5041	17.4801		0.13743	-0.83197	-0.69454
-0.18657	-0.2851	-0.47167		-4.968	4.125	-0.843		4.4834	-7.0599	-2.5765		1.1693	0.24675	1.41605		0.54969	-0.7504	-0.20071
-0.05869	-0.14534	-0.20403		-9.3803	0.18735	-9.19295		5.6458	-5.3941	0.2517		2.6879	0.53758	3.22548		0.6729	-0.87243	-0.19953
-0.09801	-0.08274	-0.18075		-6.3805	3.2794	-3.1011		6.4632	-3.4273	3.0359		5.6153	0.91751	6.53281		1.4728	-0.57088	0.90192
-1.5267	-3.1647	-4.6914		-5.457	0.26529	-5.19171		1.3459	-1.4175	-0.0716		0.0196	0.24755	0.26715		0.55664	-0.7882	-0.23156
-2.246	-3.8847	-6.1307		-4.6271	0.7998	-3.8273		3.3436	-8.2784	-4.9348		0.30901	0.323	0.63201		1.3745	-0.37314	1.00136
-1.8814	-3.0884	-4.9698		-0.18836	2.3155	2.12714		9.6337	-1.4724	8.1613		0.42163	0.79901	1.22064		1.5682	-0.20342	1.36478
-1.084	-1.9749	-3.0589		-5.6754	1.6359	-4.0395		12.687	-2.6067	10.0803		0.88472	2.0444	2.92912		1.9723	0.09815	2.07045
-0.31411	-1.4267	-1.74081		-3.0023	1.1633	-1.839		15.494	-1.133	14.361		0.50235	3.6377	4.14005		1.2952	-0.29046	1.00474
-0.54564	-1.6267	-2.17234		-0.76409	2.3895	1.62541		1.131	-0.46993	0.66107		0.15035	4.0576	4.20795		2.1972	0.2467	2.4439
-0.97409	-1.4365	-2.41059		-0.47006	2.4499	1.97984		0.44395	-2.5021	-2.05815		0.01453	4.0852	4.09973		1.8876	0.38248	2.27008
-1.0047	-1.4547	-2.4594		-0.00302	2.3242	2.32118		0.1702	-2.8397	-2.6695		8.944	11.827	20.771		1.7645	0.33339	2.09789
-1.5644	-2.2376	-3.802		-4.1055	0.177	-3.9285		0.00857	-2.7917	-2.78313		6.6058	4.2965	10.9023		0.55845	0.16965	0.7281
-2.1222	-2.7095	-4.8317		-5.1057	2.3295	-2.7762		1.5119	-9.2409	-7.729		8.3322	5.6462	13.9784		-0.86062	-1.0298	-1.89042
-1.2084	-2.1358	-3.3442		-6.6028	0.30521	-6.29759		11.583	-4.4626	7.1204		10.459	2.5284	12.9874		-0.49955	-0.5079	-1.00745
-0.13502	-1.6297	-1.76472		-5.8804	3.7577	-2.1227		7.7512	-4.1737	3.5775		14.315	0.8111	15.1261		0.54073	-0.0411	0.49963
-1.124	-0.36332	-1.48732		-3.2196	0.18772	-3.03188		1.9057	-3.4953	-1.5896		9.7246	1.9752	11.6998		1.4266	-0.39215	1.03445
-0.7124	-0.63684	-1.34924		-0.04221	0.13333	0.09112		0.64435	-8.1889	-7.54455		10.283	2.5858	12.8688		2.6383	0.19561	2.83391
-1.8417	-0.67958	-2.52128		-3.8388	0.9548	-2.884		7.1893	-6.7262	0.4631		8.7252	6.2563	14.9815		3.1682	0.6119	3.7801
-1.2119	-0.06094	-1.27284		-3.7177	0.7188	-2.9989		11.905	-1.141	10.764		5.3006	2.9053	8.2059		3.1165	0.87718	3.99368
-1.6742	-4.2123	-5.8865		-5.1935	0.22135	-4.97215		15.445	-3.1405	12.3045		18.893	6.8071	25.7001		2.2983	0.59761	2.89591
-0.01091	-0.1395	-0.15041		-1.9856	0.60366	-1.38194		16.125	-1.4481	14.6769		12.327	5.4313	17.7583		0.71521	-0.20809	0.50712
-0.01767	-0.14169	-0.15936		-0.30231	1.9477	1.64539		17.656	-1.4596	16.1964		12.127	6.2887	18.4157		-0.6189	-1.3319	-1.9508
-0.07326	-0.18995	-0.26321		-6.5349	4.3551	-2.1798		1.523	-0.7866	0.7364		1.409	1.0547	2.4637		0.3522	-0.15167	0.20053
-0.22823	-0.30581	-0.53404		-0.69768	0.86059	0.16291		8.7571	-0.42615	8.33095		3.3086	0.56808	3.87668		0.76457	-0.17475	0.58982
-0.16367	-0.27539	-0.43906		-2.9175	0.15491	-2.76259		12.254	-1.5493	10.7047		14.621	0.16762	14.7886		0.56096	-0.46438	0.09658
-1.1394	-2.8224	-3.9618		-4.046	0.54146	-3.50454		0.00455	-0.06711	-0.06256		6.6959	1.619	8.3149		0.1182	-0.89078	-0.77258
-2.2067	-3.8887	-6.0954		-4.2289	2.5054	-1.7235		0.15151	-2.295	-2.14349		0.22502	0.02873	0.25375		-0.27266	-1.1645	-1.43716
-2.5201	-3.3036	-5.8237		-0.53211	2.1583	1.62619		1.5881	-9.2661	-7.678		38.211	3.9851	42.1961		0.3149	-1.0309	-0.716
-2.1773	-2.2822	-4.4595		-0.75942	0.4296	-0.32982		7.8359	-4.0855	3.7504		30.311	15.964	46.275		1.0002	-0.876	0.1242
-1.928	-2.047	-3.975		-3.3866	0.05617	-3.33043		4.6641	-3.7833	0.8808		15.312	1.2668	16.5788		1.2123	-0.81119	0.40111
-2.1773	-2.0592	-4.2365		-7.2193	2.1911	-5.0282		0.07877	-3.1374	-3.05863		0.4641	0.13805	0.60215		0.6953	-0.69636	-0.00106
-1.4372	-1.8527	-3.2899		-0.55938	2.3964	1.83702		0.17046	-5.7186	-5.54814		3.4462	6.0474	9.4936		0.06871	0.23944	0.30815
-1.0838	-1.3333	-2.4171		-0.60326	4.5728	3.96954		0.4187	-8.1457	-7.727		0.14556	0.04846	0.19402		1.7842	0.07556	1.85976
-1.8846	-1.9133	-3.7979		-0.70155	0.02441	-0.67714		3.6755	-0.46601	3.20949		12.138	3.3183	15.4563		2.0143	0.03313	2.04743
-2.6976	-2.4679	-5.1655		-4.3286	0.2043	-4.1243		5.4517	-5.7724	-0.3207		2.3121	0.50589	2.81799		0.88659	-0.47302	0.41357
-1.7738	-2.0102	-3.784		-4.3896	0.5551	-3.8345		17.704	-3.7326	13.9714		12.04	0.32892	12.3689		1.7666	0.04913	1.81573
-0.75759	-1.3868	-2.14439		-4.0486	0.44407	-3.60453		20.561	-5.9659	14.5951		2.7752	0.37238	3.14758		1.0046	-0.13589	0.86871
-0.33525	-1.5	-1.83525		-5.0061	1.207	-3.7991		20.998	-2.5165	18.4815		0.91711	5.762	6.67911		0.04403	-0.56877	-0.52474
-0.03998	-0.65018	-0.69016		-0.68556	0.04358	-0.64198		18.954	-0.5991	18.3549		14.539	12.431	26.97		1.6634	0.22165	1.88505
-0.1943	-0.31419	-0.50849		-3.2844	0.0782	-3.2062		5.6988	-1.2075	4.4913		37.455	27.87	65.325		-1.6491	-1.1454	-2.7945
-1.0433	-0.07431	-1.11761		-8.1893	0.5373	-7.652		1.322	-0.94234	0.37966		0.01671	0.09557	0.11227		-2.0947	-1.3236	-3.4183
-2.251	-0.42369	-2.67469		-4.552	1.6182	-2.9338		2.5233	-4.6449	-2.1216		0.18029	0.39427	0.57456		-0.1542	-0.03202	-0.18622
-0.59617	-1.3569	-1.95307		-6.0374	2.6417	-3.3957		0.80586	-3.7571	-2.95124		0.09431	0.05844	0.15275		-0.69633	-0.94473	-1.64106
-0.464	-0.29621	-0.76021		-7.2555	2.2578	-4.9977		0.65471	-2.6641	-2.00939		0.048	2.0933	2.14131		-0.02122	-0.15128	-0.1725
-0.83403	-0.44111	-1.27514		-2.2555	0.65174	-1.60376		1.4109	-1.7558	-0.3449		0.77484	5.2408	6.01564		0.2251	-0.98736	-0.76226
-0.01326	-0.09597	-0.10924		-0.4743	0.83394	0.35964		1.899	-1.6351	0.2639		4.9489	3.0361	7.985		1.0978	0.03565	1.13345
-0.01268	-0.15466	-0.16734		-4.3467	0.20438	-4.14232		2.3195	-0.9543	1.3652		11.569	0.3644	11.9334		1.9938	0.02905	2.02285
-0.03324	-0.23048	-0.26372		-3.2682	0.16101	-3.10719		13.424	-1.3019	12.1221		0.70284	0.48237	1.18521		2.7564	0.65327	3.40967
-0.3166	-0.38547	-0.70207		-5.9239	3.363	-2.5609		24.464	-7.8979	16.5661		1.1008	0.07897	1.17977		3.2626	1.1825	4.4451
-0.38932	-0.46269	-0.85201		-7.3168	5.054	-2.2628		20.02	-1.3901	18.6299		13.901	8.2998	22.2008		2.6909	0.97259	3.66349
-0.16036	-1.8826	-2.04296		-1.7318	0.14088	-1.59092		7.1793	-1.641	5.5383		14.714	9.5793	24.2933		0.91702	0.02236	0.93938
-0.58498	-3.5002	-4.08518		-4.0049	3.3334	-0.6715		0.32431	-2.1998	-1.87549		0.22225	0.07964	0.30189		-0.52879	-1.1193	-1.64809
-0.23268	-3.5213	-3.75398		-4.4079	0.92665	-3.48125		0.20649	-1.1621	-0.95561		3.3143	0.03387	3.34817		0.33998	-0.11523	0.22475
-0.90079	-2.767	-3.66779		-3.9242	0.93883	-2.98537		1.3699	-0.66425	0.70565		0.19814	2.8531	3.05124		0.68807	0.26976	0.95783
-2.0601	-3.8628	-5.9229		-3.8709	0.4703	-3.4006		0.22183	-1.1045	-0.88267		1.1052	5.1734	6.2786		0.34372	-0.53675	-0.19303
-2.8348	-3.5526	-6.3874		-8.7904	2.6887	-6.1017		1.0024	-1.4771	-0.4747		0.45979	3.5799	4.03969		-0.80137	-1.1561	-1.95747
-2.004	-2.3629	-4.3669		-2.6095	0.35794	-2.25156		1.2013	-9.0923	-7.891		4.2757	1.9645	6.2402		-0.81452	-1.4266	-2.24112
-3.0415	-2.0886	-5.1301		-5.2264	6.5732	1.3468		2.6893	-2.1922	0.4971		16.107	1.2343	17.3413		-0.11901	-1.1568	-1.27581
-2.0872	-2.4865	-4.5737		-6.2331	2.2738	-3.9593		4.6508	-1.8792	2.7716		18.036	2.0059	20.0419		0.29982	-1.0704	-0.77058
-2.083	-2.2008	-4.2838		-7.1282	1.8482	-5.28		15	-0.0214	14.9786		2.667	0.7357	3.4027		0.78041	-0.86723	-0.08682
-1.4251	-1.6442	-3.0693		-3.4879	0.90525	-2.58265		21.565	-5.8638	15.7012		4.5291	2.1117	6.6408		1.4152	-0.47059	0.94461
-2.2595	-1.7864	-4.0459		-5.3272	1.0533	-4.2739		17.956	-0.46785	17.4882		5.0045	2.8125	7.817		0.87564	-0.43163	0.44401
-3.1232	-2.1908	-5.314		-0.64433	0.442	-0.20233		20.684	-0.62986	20.0541		0.00465	0.09139	0.09604		2.0557	0.10077	2.15647
-2.2774	-1.9668	-4.2442		-2.8348	2.1562	-0.6786		17.487	-0.53436	16.9526		4.3883	0.40589	4.79419		1.4916	-0.15583	1.33577
-1.4163	-1.7075	-3.1238		-1.0478	1.9713	0.9235		9.8882	-0.91738	8.97082		3.0537	0.0682	3.1219		0.98988	-0.55803	0.43185
-0.68416	-1.4304	-2.11456		-2.6873	0.41301	-2.27429		1.4011	-2.5397	-1.1386		0.03135	3.3447	3.37605		1.293	-0.31397	0.97903
-0.00031701	-1.7485	-1.74882		-0.53812	0.91215	0.37403		0.99216	-1.1093	-0.11714		0.0184	2.7144	2.73279		0.17362	-0.6115	-0.43788
-0.57957	-1.614	-2.19357		-6.5237	2.5377	-3.986		0.63124	-0.96756	-0.33632		16.267	2.0817	18.3487		0.1549	-0.39114	-0.23624
-2.1082	-0.24131	-2.34951		-2.1253	2.9305	0.8052		1.3509	-2.4319	-1.081		22.113	5.4571	27.5701		0.39481	0.06995	0.46476
-2.4114	-0.11308	-2.52448		-2.4674	1.9883	-0.4791		3.1417	-1.1993	1.9424		17.465	2.2231	19.6881		2.3544	0.39937	2.75377
-0.02279	-0.08665	-0.10944		-2.2485	0.53961	-1.70889		4.4609	-1.0535	3.4074		6.1847	4.3458	10.5305		0.19398	-0.1147	0.07928
-0.23117	-0.07397	-0.30513		-0.50639	0.5558	0.04941		16.271	-2.8245	13.4465		8.8794	1.83	10.7094		-0.70458	-0.06488	-0.76946
-0.64948	-1.3595	-2.00898		-4.8872	0.08365	-4.80355		19.644	-1.407	18.237		5.9667	0.74378	6.71048		-1.6526	-1.3694	-3.022
-5.6331	-9.4611	-15.0942		-0.13678	1.6127	1.47592		12.886	-0.89248	11.9935		10.924	5.2042	16.1282		-0.92235	-0.69771	-1.62006
-2.2228	-3.7031	-5.9259		-0.80403	0.10275	-0.70128		0.68057	-3.5314	-2.85083		5.6948	0.45235	6.14715		-1.2844	-1.021	-2.3054
-4.7298	-3.9171	-8.6469		-0.03157	0.14252	0.11095		2.0962	-2.7204	-0.6242		4.1063	0.44938	4.55568		-0.19766	-0.44085	-0.63851
-0.28235	-0.39063	-0.67298		-0.0889	0.00921	-0.07968		2.1767	-1.1014	1.0753		2.9116	0.12124	3.03284		0.18623	-0.96499	-0.77876
-0.66346	-2.7525	-3.41596		-7.9647	4.5043	-3.4604		1.0279	-1.9273	-0.8994		16.413	1.5117	17.9247		0.6974	-5e-05	0.69735
-0.67601	-3.0469	-3.72291		-0.11533	0.27847	0.16314		5.9403	-2.863	3.0773		16.504	6.0525	22.5565		0.75591	-0.23714	0.51877
-1.6793	-3.7655	-5.4448		-0.34793	0.17931	-0.16862		3.6279	-13.428	-9.8001		18.761	6.2923	25.0533		1.7258	0.33893	2.06473
-2.3925	-2.6788	-5.0713		-0.37378	0.07555	-0.29823		6.0564	-6.8456	-0.7892		8.4109	0.67337	9.08427		2.9485	0.87904	3.82754
-2.7343	-3.0086	-5.7429		-0.204	0.49002	0.28602		12.061	-1.61	10.451		5.5597	1.5279	7.0876		2.7938	0.72701	3.52081
-3.0732	-2.9155	-5.9887		-0.28071	0.1574	-0.12331		17.09	-1.0046	16.0854		7.0048	7.4709	14.4757		0.97467	-0.08728	0.88739
-3.326	-3.1032	-6.4292		-0.67503	0.07795	-0.59708		16.562	-0.25516	16.3068		7.2162	4.6292	11.8454		-0.45805	-0.97803	-1.43608
-2.8345	-2.4956	-5.3301		-0.9083	0.12824	-0.78006		0.01632	-5.9623	-5.94598		0.02158	0.09714	0.11872		-0.0737	-0.6925	-0.7662
-2.0549	-1.8863	-3.9412		-0.7608	0.47008	-0.29072		0.30776	-5.5596	-5.25184		0.07217	0.08809	0.16027		0.55098	-0.26032	0.29066
-2.8563	-1.7617	-4.618		-1.1997	0.40565	-0.79405		1.3768	-3.7021	-2.3253		4.7149	0.20496	4.91986		-0.18169	-0.21753	-0.39922
-3.2565	-2.0405	-5.297		-4.3938	2.5661	-1.8277		1.9271	-2.7682	-0.8411		3.5558	0.26436	3.82016		-1.3544	-1.2519	-2.6063
-2.4302	-1.9608	-4.391		-10.405	1.0061	-9.3989		1.0131	-2.2275	-1.2144		14.591	1.862	16.453		-0.4791	-1.1968	-1.6759
-1.8437	-2.0411	-3.8848		-4.1147	0.12663	-3.98807		0.27354	-1.8621	-1.58856		19.131	9.538	28.669		-0.14966	-1.1057	-1.25536
-1.0045	-1.626	-2.6305		-2.3291	1.4376	-0.8915		6.8848	-6.5204	0.3644		14.787	7.739	22.526		0.3419	-0.04911	0.29279
-0.38198	-1.4119	-1.79388		-3.4576	1.9475	-1.5101		10.74	-1.5628	9.1772		11.869	4.6149	16.4839		1.4798	-0.41436	1.06544
-1.0366	-1.4827	-2.5193		-4.0259	1.4798	-2.5461		6.4062	-0.97562	5.43058		8.1401	3.3482	11.4883		2.1588	0.0156	2.1744
-0.53834	-0.92051	-1.45885		-4.0664	0.33131	-3.73509		13.803	-2.1359	11.6671		8.7487	5.6884	14.4371		1.7729	-0.1514	1.6215
-2.7517	-0.08762	-2.83932		-3.5053	0.70151	-2.80379		11.319	-1.5157	9.8033		9.0412	3.7259	12.7671		1.7414	-0.1142	1.6272
-1.7963	-0.00942	-1.80572		-3.9925	0.60872	-3.38378		13.543	-3.0248	10.5182		0.0725	0.10183	0.17433		0.29845	-0.99295	-0.6945
-1.9343	-3.3575	-5.2918		-8.1565	0.60955	-7.54695		18.78	-1.9474	16.8326		4.8111	0.1093	4.9204		0.18819	-0.80601	-0.61782
-2.3316	-2.2389	-4.5705		-4.8823	0.95035	-3.93195		0.09908	-5.6955	-5.59642		3.7695	0.09666	3.86616		0.38405	-0.4507	-0.06665
-2.4229	-1.9895	-4.4124		-3.156	0.41233	-2.74367		0.81409	-5.5035	-4.68941		0.14853	0.10526	0.25379		1.6576	0.55598	2.21358
-1.4513	-1.3155	-2.7668		-1.1566	2.383	1.2264		1.1128	-5.2802	-4.1674		11.316	2.1021	13.4181		0.83304	0.0002	0.83324
-5.2536	-2.2158	-7.4694		-0.0741	0.97635	0.90225		1.6538	-4.3927	-2.7389		14.477	7.6897	22.1667		1.5002	0.12119	1.62139
-0.61892	-2.0511	-2.67002		-3.3622	0.40401	-2.95819		2.0367	-2.796	-0.7593		3.9178	0.55622	4.47402		0.8812	0.1009	0.9821
-1.4769	-3.7604	-5.2373		-2.8812	0.24567	-2.63553		1.6296	-2.4203	-0.7907		8.8844	1.1687	10.0531		-0.41539	-0.27364	-0.68903
-2.1286	-3.745	-5.8736		-2.7779	0.35958	-2.41832		0.28695	-0.2518	0.03515		1.4535	0.23637	1.68987		-0.98906	-0.79362	-1.78268
-2.7248	-2.4256	-5.1504		-4.1659	0.19011	-3.97579		6.9594	-1.359	5.6004		9.9286	0.03408	9.96268		-1.5511	-1.1223	-2.6734
-3.2074	-2.4778	-5.6852		-3.177	1.0278	-2.1492		9.7576	-2.665	7.0926		5.7744	0.26103	6.03543		-0.40964	-0.31509	-0.72473
-3.5557	-2.4961	-6.0518		-3.3182	0.0897	-3.2285		10.83	-2.2775	8.5525		0.01253	0.06891	0.08145		-2.9546	-1.1862	-4.1408
-3.3386	-2.7037	-6.0423		-2.1201	0.88229	-1.23781		11.183	-2.1077	9.0753		0.03543	0.08383	0.11926		-2.5218	-1.3488	-3.8706
-3.2547	-1.5296	-4.7843		-2.9473	0.4897	-2.4576		0.0404	-5.1543	-5.1139		0.15561	0.17042	0.32603		0.16337	-0.90249	-0.73912
-3.1827	-1.7329	-4.9156		-3.0175	0.00027	-3.01723		1.3918	-5.0243	-3.6325		3.8069	0.20234	4.00924		-0.00911	-0.74414	-0.75325
-3.4446	-2.469	-5.9136		-0.44308	1.2952	0.85212		1.8635	-5.2537	-3.3902		2.0218	0.47065	2.49245		-0.29476	-0.48321	-0.77797
-2.3207	-1.93	-4.2507		-3.3045	0.19254	-3.11196		1.9532	-4.9577	-3.0045		5.0932	7.152	12.2452		0.8237	0.05189	0.87559
-1.9463	-2.2314	-4.1777		-3.2377	0.82889	-2.40881		2.2844	-3.5677	-1.2833		2.2622	0.0808	2.343		2.6248	0.62334	3.24814
-1.1594	-1.9332	-3.0926		-3.1324	0.79082	-2.34158		2.5119	-2.3613	0.1506		0.66703	0.19692	0.86395		2.8225	0.52783	3.35033
-0.34361	-1.6809	-2.02451		-3.1286	1.0868	-2.0418		1.7266	-1.9824	-0.2558		1.5824	0.49006	2.07246		0.98732	-0.22687	0.76045
-0.31042	-1.8575	-2.16792		-1.3037	1.5803	0.2766		0.19877	-2.3726	-2.17383		1.9406	1.4685	3.4091		-0.16807	-0.8065	-0.97457
-0.65473	-1.4663	-2.12103		-3.144	1.0086	-2.1354		0.01898	-1.1763	-1.15732		2.8714	3.2365	6.1079		0.48325	-0.34041	0.14284
-0.13967	-0.80053	-0.9402		-3.0126	1.2485	-1.7641		0.21044	-0.3526	-0.14216		1.4877	1.8698	3.3575		-0.35594	-0.6	-0.95594
-1.0677	-0.45953	-1.52723		-3.5967	1.0432	-2.5535		0.0462	-0.28434	-0.23814		1.2599	0.03034	1.29024		-1.3622	-0.88507	-2.24727
-2.8248	-0.11274	-2.93754		-4.8961	0.54973	-4.34637		13.056	-5.2134	7.8426		0.94758	0.20625	1.15383		-1.4082	-1.0118	-2.42
-0.10301	-0.17108	-0.27409		-0.31701	0.03467	-0.28234		15.982	-2.0827	13.8993		1.3274	2.0789	3.4063		-0.84888	-1.1071	-1.95598
-1.5984	-0.83306	-2.43146		-1.0653	6.2444	5.1791		3.9012	-0.13774	3.76346		7.2151	9.033	16.2481		-0.47438	-1.1598	-1.63418
-2.5018	-0.72989	-3.23169		-1.2227	4.9465	3.7238		1.931	-4.7048	-2.7738		8.3139	4.5283	12.8422		-0.16478	-1.0137	-1.17848
-3.1147	-0.72538	-3.84008		-3.0473	1.4121	-1.6352		2.8101	-4.3497	-1.5396		2.8695	1.2059	4.0754		0.26047	-0.86058	-0.60011
-0.21131	-0.14589	-0.3572		-2.4382	1.3717	-1.0665		3.0968	-3.8709	-0.7741		0.36779	2.8561	3.22389		1.1384	0.33764	1.47604
-0.07979	-0.20992	-0.28971		-0.61887	1.401	0.78213		2.9737	-3.5316	-0.5579		1.0848	0.11007	1.19487		2.1498	-0.1725	1.9773
-0.03948	-1.7281	-1.76758		-1.4383	3.1272	1.6889		2.8438	-2.4269	0.4169		0.81098	0.24711	1.05809		1.7542	-0.3167	1.4375
-1.1031	-2.8029	-3.906		-2.5233	3.7124	1.1891		2.2857	-1.6224	0.6633		2.4191	0.1502	2.5693		0.38672	-0.82329	-0.43657
-2.1204	-3.8202	-5.9406		-2.39	0.57346	-1.81654		1.9325	-1.354	0.5785		3.9887	0.73832	4.72702		0.13357	-1.1664	-1.03283
-2.5726	-3.6178	-6.1904		-0.67232	2.7587	2.08638		0.59575	-2.3443	-1.74855		6.2476	3.3419	9.5895		-0.61275	-1.5257	-2.13845
-3.1859	-3.6744	-6.8603		-2.492	1.2499	-1.2421		0.34596	-2.3228	-1.97684		0.22931	6.2104	6.43971		-0.18711	-1.1184	-1.30551
-3.5284	-2.8764	-6.4048		-1.383	2.5461	1.1631		0.03821	-2.1319	-2.09369		8.7584	0.2169	8.9753		1.0844	-0.43135	0.65305
-3.4937	-3.5857	-7.0794		-2.8397	0.02254	-2.81716		14.37	-4.7111	9.6589		0.12998	0.03003	0.16001		2.9026	1.0051	3.9077
-2.7535	-2.9839	-5.7374		-2.9249	1.7656	-1.1593		15.568	-0.70816	14.8598		1.0563	0.04956	1.10586		2.2967	0.79566	3.09236
-2.0379	-2.2502	-4.2881		-2.4321	0.76769	-1.66441		14.852	-0.07804	14.774		0.73668	0.01094	0.74762		1.5058	0.4705	1.9763
-2.0129	-2.4741	-4.487		-0.51394	0.18599	-0.32795		0.76147	-2.3034	-1.54193		0.48636	0.09724	0.5836		0.09098	-0.42062	-0.32964
-1.9471	-2.6588	-4.6059		-3.2498	1.9194	-1.3304		0.08766	-3.6456	-3.55794		1.1128	7.3773	8.4901		-0.1662	-0.08699	-0.25319
-1.2481	-2.0672	-3.3153		-2.8691	0.55762	-2.31148		1.1418	-3.8109	-2.6691		4.0844	1.582	5.6664		-1.4364	-1.0407	-2.4771
-0.85599	-1.873	-2.72899		-0.22519	0.22533	0.00014		2.8239	-3.499	-0.6751		3.2766	1.6326	4.9092		-0.16771	0.10617	-0.06154
-0.73783	-2.005	-2.74283		-3.3915	0.32743	-3.06407		4.2757	-3.1111	1.1646		4.5635	2.2345	6.798		-1.3284	-0.70389	-2.03229
-0.52829	-2.3811	-2.90939		-0.23022	0.10648	-0.12374		5.4792	-2.4185	3.0607		1.783	0.82784	2.61084		-1.0411	-2.1468	-3.1879
-0.03152	-2.3889	-2.42042		-3.2747	0.40272	-2.87198		4.9926	-1.9186	3.074		1.9501	1.8165	3.7666		0.01113	-0.10287	-0.09174
-0.00874	-1.6949	-1.70364		-0.84381	0.49214	-0.35167		3.694	-1.1873	2.5067		0.1782	0.14227	0.32047		0.17551	-0.96241	-0.7869
-0.19257	-0.99315	-1.18572		-1.2532	0.63433	-0.61887		3.1757	-0.63427	2.54143		0.17709	0.11537	0.29246		0.17622	-0.66105	-0.48483
-0.81431	-1.95	-2.76431		-0.17767	1.8417	1.66403		2.1152	-1.1761	0.9391		0.44775	0.1265	0.57425		0.0456	-0.40926	-0.36366
-1.1922	-1.1896	-2.3818		-0.33415	0.58004	0.24589		1.2446	-2.074	-0.8294		2.183	0.50369	2.68669		1.0068	0.11791	1.12471
-0.23773	-0.56336	-0.80109		-0.48542	0.10669	-0.37873		0.47856	-1.7803	-1.30174		2.4943	2.0387	4.533		2.4808	0.67481	3.15561
-0.97797	-0.39737	-1.37534		-3.259	4.752	1.493		0.51376	-1.745	-1.23124		5.6824	2.6829	8.3653		2.594	0.61736	3.21136
-1.7957	-0.18836	-1.98406		-0.89713	0.23362	-0.66351		1.4408	-3.1723	-1.7315		4.1	1.4841	5.5841		0.95279	-0.18997	0.76282
-0.91841	-0.27698	-1.19539		-2.4655	0.7268	-1.7387		3.4859	-3.6836	-0.1977		7.5315	3.3822	10.9137		-0.31884	-0.86202	-1.18086
-2.7206	-0.85339	-3.57399		-1.6382	1.4074	-0.2308		3.9624	-2.8471	1.1153		6.5269	2.1335	8.6604		-0.24177	-0.93075	-1.17252
-1.2356	-0.53743	-1.77303		-1.2859	1.3233	0.0374		6.4019	-1.3199	5.082		4.7378	0.49597	5.23377		0.57722	0.32172	0.89894
-0.02598	-0.03603	-0.062		-1.5506	2.2996	0.749		5.8696	-0.78435	5.08525		6.6584	2.2258	8.8842		-0.60345	-0.71652	-1.31997
-3.4957	-4.5979	-8.0936		-0.02805	3.4693	3.44126		4.3598	-0.26493	4.09487		6.2734	1.8067	8.0801		-1.215	-0.84665	-2.06165
-2.6907	-4.332	-7.0227		-5.7003	3.2497	-2.4506		3.0666	-0.24781	2.81879		4.8987	0.59166	5.49036		-1.9043	-1.3046	-3.2089
-2.67	-3.9834	-6.6534		-3.4881	0.35329	-3.13481		2.283	-0.60283	1.68017		0.80313	0.88608	1.68921		-1.5202	-1.2901	-2.8103
-2.934	-3.5004	-6.4344		-2.9006	0.43141	-2.46919		1.711	-1.5271	0.1839		0.81922	1.0026	1.82182		-0.39542	-1.0082	-1.40362
-3.2384	-3.7311	-6.9695		-1.9551	0.19827	-1.75683		1.3632	-1.8176	-0.4544		3.9616	8.0759	12.0375		1.4727	-0.46905	1.00365
-3.6852	-4.0732	-7.7584		-1.9286	0.2783	-1.6503		0.66131	-1.4017	-0.74039		3.8578	0.25825	4.11605		1.2204	-0.38742	0.83298
-3.4055	-3.8629	-7.2684		-0.64544	1.4672	0.82176		0.42684	-0.12803	0.29881		0.22546	0.13851	0.36397		2.2182	-0.1805	2.0377
-2.0803	-3.2231	-5.3034		-0.45527	1.8976	1.44233		0.23603	-2.3606	-2.12457		1.4979	0.1238	1.6217		1.5978	-0.4596	1.1382
-0.85853	-1.8936	-2.75213		-0.20868	0.35102	0.14234		1.9419	-2.7147	-0.7728		4.1397	0.8066	4.9463		1.0287	-0.7396	0.2891
-0.615	-2.2243	-2.8393		-2.4583	1.2458	-1.2125		3.4013	-2.7521	0.6492		1.5487	0.47913	2.02783		0.71227	-1.0276	-0.31533
-0.32444	-2.4481	-2.77254		-4.4543	4.2629	-0.1914		4.8011	-2.4741	2.327		5.0487	0.3285	5.3772		-0.98093	-1.7321	-2.71303
-0.45365	-2.7585	-3.21215		-1.8138	3.0623	1.2485		4.746	-2.4297	2.3163		1.2845	1.0843	2.3688		0.26248	-0.68141	-0.41893
-0.54508	-2.5129	-3.05798		-0.57668	0.05386	-0.52282		5.7796	-1.6142	4.1654		9.4686	12.536	22.0046		0.99501	-0.49445	0.50056
-0.54227	-2.093	-2.63527		-7.6331	0.94596	-6.68714		5.0967	-1.2444	3.8523		0.81796	0.49788	1.31584		2.8827	0.53964	3.42234
-0.2434	-3.0217	-3.2651		-13.789	0.1809	-13.6081		5.3514	-0.35989	4.99151		0.59955	0.04173	0.64128		2.2573	0.27354	2.53084
-0.0407	-3.2037	-3.24441		-4.5048	1.8628	-2.642		2.0061	-0.54301	1.46309		3.028	0.4404	3.4684		1.6629	0.00838	1.67128
-0.27782	-2.977	-3.25482		-2.8703	0.03563	-2.83467		1.8233	-1.2038	0.6195		4.1704	1.2644	5.4348		1.1514	0.11021	1.26161
-0.01887	-2.8897	-2.90857		-2.5404	0.86339	-1.67701		1.3813	-1.519	-0.1377		5.3736	0.11353	5.48713		0.53562	-0.64859	-0.11297
-0.08967	-1.5122	-1.60187		-1.4175	0.94556	-0.47194		0.45235	-1.0605	-0.60815		18.715	3.832	22.547		-0.84686	-0.95434	-1.8012
-0.96428	-2.1929	-3.15718		-0.42493	1.5121	1.08717		1.8763	-3.1892	-1.3129		4.7954	3.2662	8.0616		-0.72869	-0.60316	-1.33185
-0.9502	-1.4886	-2.4388		-0.19466	1.4981	1.30344		3.9206	-2.7414	1.1792		0.23625	0.12189	0.35814		-0.30216	-0.37333	-0.67549
-1.7975	-1.5598	-3.3573		-1.3807	1.1393	-0.2414		4.0754	-2.7417	1.3337		0.55541	0.63087	1.18628		-4.0726	-3.3448	-7.4174
-0.96003	-0.91862	-1.87865		-2.2779	2.7704	0.4925		5.1912	-2.2004	2.9908		0.30216	0.23076	0.53292		-1.0347	-0.35643	-1.39113
-0.97669	-0.41743	-1.39412		-1.0186	4.1927	3.1741		4.9263	-1.8251	3.1012		0.16249	0.04833	0.21082		0.03493	-0.20048	-0.16555
-1.6689	-0.47576	-2.14466		-4.8816	2.3371	-2.5445		6.4967	-0.25987	6.23683		3.5661	0.04564	3.61174		0.35135	-0.20945	0.1419
-3.2726	-1.6075	-4.8801		-11.509	2.0064	-9.5026		5.3353	-0.05909	5.27621		2.8329	0.57529	3.40819		0.56587	0.05139	0.61726
-0.10528	-0.10535	-0.21063		-1.2306	2.5161	1.2855		2.2308	-0.52183	1.70897		3.091	1.6758	4.7668		0.459	-0.33942	0.11958
-0.15723	-0.05599	-0.21322		-2.6751	0.81498	-1.86012		1.4204	-1.1425	0.2779		1.6706	1.2399	2.9105		1.2584	0.10806	1.36646
-0.01025	-0.14335	-0.1536		-1.1255	1.1256	0.0001		1.0829	-0.86138	0.22152		1.513	1.2792	2.7922		2.4125	0.53396	2.94646
-0.12818	-0.08844	-0.21662		-0.91147	1.0743	0.16283		0.15934	-0.65526	-0.49592		1.7329	1.8684	3.6013		2.4509	0.53048	2.98138
-2.1267	-0.1292	-2.2559		-0.35294	1.2242	0.87126		9.2132	-7.2076	2.0056		13.451	19.602	33.053		0.95684	-0.23743	0.71941
-2.9496	-0.82724	-3.77684		-1.9669	7.0911	5.1242		7.1225	-2.1519	4.9706		3.6344	8.8428	12.4772		-0.24907	-0.9072	-1.15627
-0.12031	-0.17759	-0.2979		-8.1012	2.3157	-5.7855		7.7379	-3.3922	4.3457		13.92	9.2224	23.1424		-0.24503	-1.0564	-1.30143
-2.5139	-4.1109	-6.6248		-9.0648	0.3189	-8.7459		3.0796	-1.5247	1.5549		20.165	4.466	24.631		-0.32688	-1.0733	-1.40018
-3.3997	-3.5143	-6.914		-2.3731	0.51295	-1.86015		2.563	-2.7778	-0.2148		2.6486	0.32597	2.97457		-0.66942	-0.75731	-1.42673
-2.8582	-4.2681	-7.1263		-0.70734	2.1563	1.44896		3.5621	-2.8663	0.6958		0.96217	0.36238	1.32455		-1.6634	-1.1775	-2.8409
-2.6051	-4.0596	-6.6647		-0.43892	2.4743	2.03538		4.1283	-2.5589	1.5694		1.2602	2.4079	3.6681		-1.6087	-1.4367	-3.0454
-2.6277	-3.6013	-6.229		-0.22343	0.19478	-0.02865		4.5128	-2.2519	2.2609		2.0046	5.4589	7.4635		0.21923	-0.01786	0.20137
-3.0971	-3.0373	-6.1344		-1.568	3.8948	2.3268		4.4905	-1.7127	2.7778		0.32414	0.42538	0.74952		1.2746	-0.39019	0.88441
-3.3878	-3.2931	-6.6809		-5.5275	1.0431	-4.4844		5.1158	-0.41591	4.69989		0.12877	1.1081	1.23687		2.6346	0.24185	2.87645
-2.9086	-3.837	-6.7456		-5.0967	0.382	-4.7147		1.6851	-0.4621	1.223		0.67539	0.49211	1.1675		2.0165	-0.39777	1.61873
-1.7711	-3.4913	-5.2624		-0.19396	2.6471	2.45314		1.6508	-0.67769	0.97311		0.27189	0.12822	0.40011		1.791	-0.4757	1.3153
-0.61712	-3.0268	-3.64392		-0.17914	1.9246	1.74546		0.87104	-0.60804	0.263		1.7	0.35095	2.05095		1.1617	-0.7565	0.4052
-0.46783	-2.459	-2.92683		-1.852	2.0806	0.2286		11.37	-10.848	0.522		1.9143	0.74366	2.65796		0.57179	-1.1237	-0.55191
-0.18725	-2.4911	-2.67835		-1.4986	3.6754	2.1768		5.4093	-5.468	-0.0587		2.1372	1.4036	3.5408		-1.0632	-1.7009	-2.7641
-0.17674	-2.7026	-2.87934		-1.0579	5.0555	3.9976		6.6396	-0.72076	5.91884		2.079	1.3171	3.3961		-0.50561	-1.2203	-1.72591
-0.43823	-3.522	-3.96023		-2.6387	1.3323	-1.3064		8.8865	-6.8872	1.9993		1.7152	0.87432	2.58952		0.95117	-0.52173	0.42944
-0.71601	-1.8356	-2.55161		-0.24018	0.42208	0.1819		5.0691	-4.3915	0.6776		1.2446	0.6817	1.9263		1.7899	-0.20712	1.58278
-0.53985	-1.0681	-1.60795		-0.60997	1.4306	0.82063		0.43304	-3.3286	-2.89556		0.8333	0.78789	1.62119		2.596	0.63626	3.23226
-1.5734	-2.1334	-3.7068		-0.57753	1.1326	0.55507		2.8913	-2.8263	0.065		0.50559	1.0541	1.55969		0.54168	-0.36979	0.17189
-0.48188	-1.2136	-1.69548		-0.36449	1.804	1.43951		3.811	-2.7496	1.0614		4.876	39.688	44.564		1.7601	0.45437	2.21447
-1.5466	-1.1904	-2.737		-0.78015	1.8401	1.05995		4.1076	-2.3725	1.7351		12.561	7.4741	20.0351		1.2796	0.09148	1.37108
-1.9277	-0.93601	-2.86371		-3.221	3.0732	-0.1478		4.607	-1.9846	2.6224		22.684	4.9328	27.6168		0.42343	-0.29701	0.12642
-0.67767	-0.27618	-0.95385		-2.4727	3.6282	1.1555		5.3679	-0.10591	5.26199		17.461	6.6459	24.1069		0.2798	0.18627	0.46607
-0.91735	-0.16016	-1.07751		-3.4928	4.2872	0.7944		2.4153	-0.0449	2.3704		0.94548	0.18433	1.12981		-0.24571	-0.05932	-0.30503
-0.50346	-0.04954	-0.553		-2.0176	0.12449	-1.89311		1.9049	-0.40322	1.50168		0.15386	0.18031	0.33417		-0.02168	0.03227	0.01059
-0.37645	-1.7416	-2.11805		-1.3425	0.24289	-1.09961		1.4486	-0.39611	1.05249		0.20816	0.18889	0.39705		-1.4436	0.42076	-1.02284
-2.0013	-0.15974	-2.16104		-2.917	0.23356	-2.68344		0.65416	-0.24277	0.41139		0.78622	0.65087	1.43709		-1.5674	-0.14084	-1.70824
-0.36898	-0.3185	-0.68748		-1.3581	0.26837	-1.08973		2.8837	-7.6619	-4.7782		0.47772	1.4538	1.93152		0.60883	1.567	2.17583
-0.44784	-0.63376	-1.0816		-0.79298	1.6026	0.80962		8.2665	-0.51072	7.75578		8.7767	7.63	16.4067		0.13707	-0.16424	-0.02717
-0.39683	-2.3215	-2.71833		-0.5279	0.81103	0.28313		5.3363	-1.9426	3.3937		9.0198	4.2196	13.2394		0.40066	-0.17022	0.23044
-2.9323	-4.3468	-7.2791		-0.92197	1.8256	0.90363		6.2071	-2.6726	3.5345		1.0871	0.33567	1.42277		0.50774	-0.1144	0.39334
-2.3091	-2.3483	-4.6574		-0.64084	1.9059	1.26506		2.9032	-0.56377	2.33943		0.77975	0.49914	1.27889		0.74786	0.20631	0.95417
-2.857	-2.8737	-5.7307		-1.1707	0.74034	-0.43036		3.1163	-2.9802	0.1361		3.2581	0.3945	3.6526		1.1796	-0.28991	0.88969
-2.9155	-2.9959	-5.9114		-3.8832	1.1222	-2.761		3.8887	-2.359	1.5297		2.7565	0.491	3.2475		1.9801	-0.57265	1.40745
-2.3914	-3.951	-6.3424		-4.2071	1.7052	-2.5019		4.1003	-2.2293	1.871		2.192	0.0506	2.2426		1.1711	-0.55474	0.61636
-2.2924	-3.6137	-5.9061		-1.9108	0.12305	-1.78775		4.3518	-2.0292	2.3226		2.5734	1.9545	4.5279		0.42177	-0.645	-0.22323
-2.6152	-3.0001	-5.6153		-1.1171	2.0999	0.9828		3.7425	-1.6662	2.0763		2.2894	1.0002	3.2896		-0.0401	-1.0233	-1.0634
-2.6399	-3.8318	-6.4717		-2.6147	1.0472	-1.5675		2.727	-0.0443	2.6827		0.51296	0.4774	0.99036		-0.38562	-1.2614	-1.64702
-2.5644	-3.9287	-6.4931		-0.43409	1.2824	0.84831		2.1396	-0.39687	1.74273		0.69875	0.6402	1.33895		-1.0436	-1.4623	-2.5059
-2.4291	-3.3245	-5.7536		-1.2943	0.16054	-1.13376		1.6895	-0.48266	1.20684		0.32912	0.21942	0.54854		-0.99597	-1.059	-2.05497
-0.74796	-3.574	-4.32196		-0.22209	0.60284	0.38075		1.1888	-0.17319	1.01561		0.10338	0.19603	0.29941		-1.3029	-1.1861	-2.489
-0.70564	-3.3785	-4.08414		-2.0438	0.56618	-1.47762		8.9737	-0.21058	8.76312		3.3797	4.258	7.6377		-0.15701	-1.0082	-1.16521
-0.06601	-3.0852	-3.15121		-2.0397	1.8953	-0.1444		7.29	-2.5778	4.7122		2.801	0.04471	2.84571		1.4376	-0.29287	1.14473
-0.41445	-3.7318	-4.14625		-1.5628	0.6779	-0.8849		9.8927	-1.0846	8.8081		3.7165	1.3469	5.0634		1.2353	0.64251	1.87781
-0.49665	-3.5538	-4.05045		-0.38426	0.04272	-0.34154		0.90051	-0.57822	0.32229		2.7076	1.1314	3.839		1.114	-0.29486	0.81914
-1.2821	-1.6834	-2.9655		-0.74293	2.0015	1.25857		3.799	-2.1424	1.6566		3.2095	0.8425	4.052		1.0602	0.28171	1.34191
-0.82165	-1.8621	-2.68375		-2.1913	1.844	-0.3473		4.3294	-2.3473	1.9821		2.6106	0.2432	2.8538		1.7763	-0.771	1.0053
-0.0426	-0.81435	-0.85695		-3.4329	0.10279	-3.33011		4.1332	-2.1038	2.0294		0.3187	6.3155	6.6342		0.80145	-1.0497	-0.24825
-0.48896	-1.0465	-1.53546		-3.9332	2.1474	-1.7858		3.4572	-1.6836	1.7736		6.8049	4.9335	11.7384		-0.25658	-1.0544	-1.31098
-2.1367	-1.4406	-3.5773		-1.1624	3.8182	2.6558		4.3291	-0.2579	4.0712		11.469	3.6929	15.1619		-0.64213	-1.1932	-1.83533
-3.4151	-1.723	-5.1381		-0.82717	1.9583	1.13113		2.4777	-0.2853	2.1924		6.8258	3.5588	10.3846		0.71003	-0.6409	0.06913
-3.0437	-1.0061	-4.0498		-0.53173	1.0336	0.50187		1.6235	-0.62464	0.99886		2.3752	1.9725	4.3477		1.5626	-0.35963	1.20297
-0.65946	-0.11728	-0.77674		-1.4252	0.63099	-0.79421		1.132	-0.51864	0.61336		0.1259	0.2622	0.3881		2.4589	0.33082	2.78972
-0.67147	-0.66164	-1.33311		-0.4034	0.80798	0.40458		1.0139	-0.1266	0.8873		0.5162	0.43612	0.95232		1.8452	-0.17456	1.67064
-1.752	-0.19641	-1.94841		-0.18632	0.5498	0.36348		5.4471	-3.3716	2.0755		0.07427	0.27713	0.3514		1.7493	0.096	1.8453
-1.8653	-1.3389	-3.2042		-2.6118	0.14388	-2.46792		7.4004	-0.52701	6.87339		0.25228	0.22907	0.48135		0.97446	-0.34866	0.6258
-2.5637	-3.8778	-6.4415		-0.58027	0.00911	-0.57116		3.1456	-1.5916	1.554		0.32707	0.20525	0.53232		0.83809	-0.31721	0.52088
-0.81796	-2.025	-2.84296		-0.06223	0.86476	0.80253		3.5526	-4.4565	-0.9039		1.5927	0.75537	2.34807		0.37371	0.2441	0.61781
-0.25469	-0.65968	-0.91437		-0.05107	0.94445	0.89338		0.72477	-2.5527	-1.82793		3.8594	1.9459	5.8053		0.40891	0.37916	0.78807
-3.0589	-0.74806	-3.80696		-1.1412	0.2914	-0.8498		3.4965	-1.9182	1.5783		4.5343	1.4594	5.9937		-0.1417	0.04789	-0.09381
-4.1006	-1.8422	-5.9428		-0.74125	0.04832	-0.69293		4.0417	-2.456	1.5857		2.4172	0.2651	2.6823		-0.10455	-0.09444	-0.19899
-0.15398	-0.1738	-0.32778		-1.4486	0.13963	-1.30897		4.3504	-1.7887	2.5617		1.1467	1.4548	2.6015		0.04188	-0.74898	-0.7071
-0.28326	-0.23578	-0.51904		-1.5367	0.16499	-1.37171		4.1783	-1.0922	3.0861		4.4716	4.3726	8.8442		-0.22513	-0.7054	-0.93053
-2.3298	-3.5277	-5.8575		-1.0151	2.0041	0.989		3.7917	-0.6251	3.1666		10.057	3.4451	13.5021		0.43931	-0.11357	0.32574
-3.3869	-3.4881	-6.875		-0.98554	1.3774	0.39186		3.1196	-0.3175	2.8021		13.519	1.0533	14.5723		0.53604	-0.12203	0.41401
-3.7284	-3.7104	-7.4388		-0.39612	1.2868	0.89068		1.9368	-0.5703	1.3665		4.3953	1.6286	6.0239		0.80574	-0.33877	0.46697
-3.8271	-3.703	-7.5301		-1.4556	0.40772	-1.04788		1.4037	-0.68903	0.71467		1.9552	2.5351	4.4903		0.93613	-0.72758	0.20855
-3.2344	-4.4293	-7.6637		-1.005	1.365	0.36		1.1865	-0.46579	0.72071		1.536	1.9871	3.5231		1.1526	-1.4211	-0.2685
-2.3365	-2.7083	-5.0448		-1.9641	0.21575	-1.74835		0.97658	-0.15202	0.82456		0.17442	0.26232	0.43674		1.3425	-1.5492	-0.2067
-2.185	-2.6959	-4.8809		-1.5585	0.57028	-0.98822		2.5549	-0.8731	1.6818		0.23537	0.22269	0.45806		1.3554	-0.81713	0.53827
-2.78	-3.062	-5.842		-0.29358	2.4726	2.17902		3.2025	-4.4332	-1.2307		0.07497	0.18317	0.25814		1.1578	-0.35041	0.80739
-3.0754	-4.1991	-7.2745		-1.0272	0.90798	-0.11922		1.1882	-7.1289	-5.9407		0.79269	0.50814	1.30083		-0.49902	-1.2966	-1.79562
-2.7299	-3.6105	-6.3404		-1.3789	0.21749	-1.16141		1.0525	-0.50388	0.54862		11.505	11.103	22.608		-0.77982	-1.4017	-2.18152
-1.1085	-2.9923	-4.1008		-1.6967	0.73585	-0.96085		0.53026	-2.1848	-1.65454		10.985	5.4432	16.4282		-0.89019	-1.4766	-2.36679
-0.90816	-2.9132	-3.82136		-0.42495	0.10754	-0.31741		2.754	-2.679	0.075		4.8113	1.3116	6.1229		-0.48718	-1.0795	-1.56668
-0.99594	-3.2321	-4.22804		-1.5319	1.372	-0.1599		3.5036	-2.9117	0.5919		6.7389	1.9138	8.6527		-0.96855	-1.624	-2.59255
-0.43605	-1.3503	-1.78635		-0.91932	1.4284	0.50908		3.4348	-2.1646	1.2702		4.9721	0.5267	5.4988		0.89224	-0.94558	-0.05334
-0.44727	-0.68865	-1.13592		-0.36007	0.01067	-0.3494		3.5427	-1.3547	2.188		5.7438	0.3096	6.0534		2.2024	-0.03699	2.16541
-0.69957	-0.89833	-1.5979		-1.8925	0.0841	-1.8084		3.165	-1.0459	2.1191		3.1047	0.4993	3.604		2.5551	0.48966	3.04476
-1.8373	-1.1621	-2.9994		-1.1107	0.47183	-0.63887		2.4141	-0.9772	1.4369		2.9517	4.9239	7.8756		2.5201	0.41687	2.93697
-3.3645	-1.9248	-5.2893		-1.8023	0.25059	-1.55171		1.4028	-1.002	0.4008		2.2602	5.809	8.0692		1.7682	-0.38241	1.38579
-4.3566	-2.013	-6.3696		-1.8218	0.50902	-1.31278		1.1631	-0.77821	0.38489		1.1659	1.6553	2.8212		1.9745	-0.9191	1.0554
-5.2911	-1.5806	-6.8717		-1.2002	1.5017	0.3015		1.3059	-0.33061	0.97529		1.6765	1.2135	2.89		1.0917	-0.90498	0.18672
-4.3756	-0.85511	-5.23071		-0.89426	2.2998	1.40554		1.1075	-0.03423	1.07327		0.05167	0.10149	0.15317		-0.21366	-0.94566	-1.15932
-1.523	-0.05233	-1.57533		-0.81647	1.4208	0.60433		0.62504	-1.5739	-0.94886		0.77783	0.65388	1.43171		-0.37552	-0.54925	-0.92477
-1.7141	-0.17646	-1.89056		-1.7825	0.00852	-1.77398		0.10178	-3.9409	-3.83912		0.26199	0.13715	0.39914		0.28835	-0.88927	-0.60092
-0.52605	-0.02385	-0.5499		-2.0037	0.55463	-1.44907		1.7043	-5.3436	-3.6393		4.0206	6.6677	10.6883		2.1772	0.0221	2.1993
-2.2593	-1.0623	-3.3216		-1.7568	1.9313	0.1745		0.92669	-7.9145	-6.98781		7.3505	1.0635	8.414		1.2689	0.37714	1.64604
-3.5999	-0.98272	-4.58262		-1.5426	3.1101	1.5675		2.0713	-2.1274	-0.0561		3.1441	0.6829	3.827		1.5246	-0.44986	1.07474
-4.1648	-1.1359	-5.3007		-1.3276	1.3391	0.0115		0.0952	-1.0834	-0.9882		7.8197	0.7258	8.5455		1.2496	-0.38883	0.86077
-0.97554	-0.63903	-1.61457		-0.86502	1.7071	0.84208		2.6974	-2.726	-0.0286		6.202	0.88274	7.08474		1.0678	-0.23936	0.82844
-3.0878	-2.0602	-5.148		-0.8502	0.60137	-0.24883		2.9945	-1.8011	1.1934		7.1625	0.1805	7.343		1.5482	1.1163	2.6645
-1.2376	-2.0762	-3.3138		-0.93325	1.6366	0.70335		2.4246	-1.3853	1.0393		3.8296	6.9297	10.7593		0.61638	0.26367	0.88005
-1.2211	-0.83263	-2.05373		-1.9711	2.1315	0.1604		1.5919	-1.5321	0.0598		3.0271	10.209	13.2361		0.01191	0.0877	0.09961
-0.02145	-0.07044	-0.09189		-1.2272	0.52475	-0.70245		0.77576	-1.3836	-0.60784		1.2406	3.1351	4.3757		-0.10973	0.09013	-0.0196
-0.46382	-0.46245	-0.92627		-1.2315	0.54176	-0.68974		0.83898	-0.78406	0.05492		0.39333	0.19632	0.58965		0.44039	0.39359	0.83398
-0.1442	-0.06813	-0.21233		-1.4772	3.409	1.9318		1.3426	-0.12539	1.21721		3.5333	2.4997	6.033		-0.62094	-2.8358	-3.45674
-0.91215	-0.13946	-1.05161		-0.60185	1.6993	1.09745		3.8944	-0.57838	3.31602		1.4013	0.89576	2.29706		-1.3938	-0.13877	-1.53257
-5.1317	-1.575	-6.7067		-0.76223	1.4111	0.64887		4.6104	-5.4744	-0.864		0.30904	0.29103	0.60007		0.50122	-0.06375	0.43747
-3.2914	-1.3876	-4.679		-0.2205	0.22871	0.00821		0.9948	-0.2749	0.7199		0.01242	0.01944	0.03186		0.59568	-0.13962	0.45606
-5.0245	-2.1187	-7.1432		-2.4086	0.44571	-1.96289		0.66959	-8.7346	-8.06501		0.78249	0.628	1.41049		0.92468	-0.47522	0.44946
-0.18534	-0.14517	-0.33051		-0.56895	0.27222	-0.29673		1.8285	-2.9721	-1.1436		0.2082	0.11325	0.32145		1.1033	-0.79537	0.30793
-1.0704	-2.0629	-3.1333		-1.6954	1.1624	-0.533		0.65381	-2.5563	-1.90249		8.4822	6.8593	15.3415		0.2454	-0.53522	-0.28982
-6.3178	-6.8256	-13.1434		-1.5353	3.787	2.2517		1.3986	-4.0741	-2.6755		11.627	3.4529	15.0799		2.0552	-0.56625	1.48895
-5.9849	-6.6133	-12.5982		-1.2948	0.94213	-0.35267		1.8821	-3.5649	-1.6828		5.7359	1.1394	6.8753		2.0015	-0.12377	1.87773
-5.3724	-5.1642	-10.5366		-0.71711	0.71823	0.00112		2.2334	-2.374	-0.1406		3.2521	0.1797	3.4318		0.60733	-0.78852	-0.18119
-3.8293	-5.2942	-9.1235		-1.401	0.08073	-1.32027		1.7171	-1.7883	-0.0712		6.8945	0.0441	6.9386		-0.56327	-1.3307	-1.89397
-1.8701	-3.2585	-5.1286		-0.2901	0.12548	-0.16462		0.97411	-1.933	-0.95889		3.7338	1.7926	5.5264		-0.65922	-1.4184	-2.07762
-3.1398	-3.155	-6.2948		-1.4542	0.23951	-1.21469		0.40007	-1.3989	-0.99883		2.4449	2.9797	5.4246		-0.51179	-1.538	-2.04979
-3.613	-4.5715	-8.1845		-0.86835	2.3357	1.46735		0.6142	-0.5978	0.0164		0.7464	1.0317	1.7781		-0.52425	-1.7713	-2.29555
-2.9097	-4.5119	-7.4216		-0.95249	2.9353	1.98281		3.1237	-5.7415	-2.6178		0.02601	0.10181	0.12782		-0.13198	-1.1839	-1.31588
-1.4873	-3.9208	-5.4081		-1.7737	1.1335	-0.6402		0.1741	-3.9108	-3.7367		0.00145	0.04153	0.04297		0.50329	-0.17133	0.33196
-1.1443	-3.4756	-4.6199		-0.28673	0.34127	0.05454		1.5494	-7.2078	-5.6584		1.3062	0.89877	2.20497		1.1777	-1.1567	0.021
-0.73891	-2.9265	-3.66541		-0.83586	0.11972	-0.71614		0.19978	-0.32772	-0.12794		1.044	0.71693	1.76093		1.8127	-0.23779	1.57491
-0.98171	-0.63701	-1.61872		-1.3764	0.39221	-0.98419		0.32748	-1.3279	-1.00042		0.16373	0.11741	0.28114		2.5956	0.44155	3.03715
-1.8677	-1.2559	-3.1236		-1.2405	1.8833	0.6428		0.3938	-2.1021	-1.7083		0.05733	0.03535	0.09268		2.4833	0.59519	3.07849
-2.7466	-2.017	-4.7636		-1.3776	2.7688	1.3912		0.36611	-3.9766	-3.61049		4.0427	0.7695	4.8122		1.2069	0.60357	1.81047
-3.573	-2.0043	-5.5773		-1.4553	0.74343	-0.71187		1.194	-4.3104	-3.1164		18.666	8.3918	27.0578		2.2737	-0.69	1.5837
-4.3167	-1.6254	-5.9421		-1.3232	0.65474	-0.66846		1.4734	-2.9438	-1.4704		5.9729	1.5451	7.518		0.20154	-1.1589	-0.95736
-4.5002	-0.80992	-5.31012		-0.4709	0.85947	0.38857		1.0791	-2.1767	-1.0976		4.2919	1.2166	5.5085		-1.0392	-1.5103	-2.5495
-1.2206	-0.96909	-2.18969		-0.20736	0.41552	0.20816		0.54424	-2.2527	-1.70846		4.9836	0.4575	5.4411		-1.1789	-1.5726	-2.7515
-1.9839	-0.80635	-2.79025		-1.1512	0.00036	-1.15084		0.21292	-1.1304	-0.91748		7.5662	1.4633	9.0295		1.038	-0.68857	0.34943
-1.7166	-0.23564	-1.95224		-3.5441	2.598	-0.9461		0.47372	-0.30619	0.16753		3.3179	1.3229	4.6408		0.71208	-0.60591	0.10617
-0.4158	-0.1892	-0.605		-0.12193	0.0931	-0.02883		0.61961	-0.3124	0.30721		7.0639	0.1538	7.2177		1.196	0.22098	1.41698
-2.5337	-1.1837	-3.7174		-0.9949	0.40408	-0.59082		1.5266	-1.1391	0.3875		0.20951	0.12385	0.33336		1.6615	0.16128	1.82278
-6.144	-1.934	-8.078		-2.4298	2.3785	-0.0513		2.1559	-4.8282	-2.6723		0.83163	0.53507	1.3667		1.5445	0.55417	2.09867
-7.8757	-2.6269	-10.5026		-1.9848	1.0287	-0.9561		0.12193	-6.7599	-6.63797		0.64846	0.56531	1.21377		1.5435	0.7592	2.3027
-4.4392	-1.6035	-6.0427		-1.3913	1.3878	-0.0035		0.65947	-4.6858	-4.02633		0.49947	0.32978	0.82925		0.57843	-0.0268	0.55163
-4.2915	-3.4522	-7.7437		-0.28329	0.81299	0.5297		3.5874	-5.4851	-1.8977		0.09694	0.02829	0.12522		1.6489	1.3569	3.0058
-2.135	-2.5825	-4.7175		-5.7452	6.8092	1.064		1.1258	-8.1461	-7.0203		0.09212	0.25414	0.34626		0.08829	-0.17928	-0.09099
-0.88055	-0.56387	-1.44442		-6.736	1.6195	-5.1165		2.2847	-0.66449	1.62021		4.5701	1.1418	5.7119		-0.15171	-0.37043	-0.52214
-1.0901	-0.78195	-1.87205		-12.016	1.1178	-10.8982		1.6767	-0.48299	1.19371		2.8597	3.3178	6.1775		0.29077	-0.46449	-0.17372
-1.1482	-0.98416	-2.13236		-10.685	5.6911	-4.9939		1.5672	-1.3881	0.1791		7.6759	12.243	19.9189		0.32716	-0.69399	-0.36683
-5.1414	-1.7043	-6.8457		-11.547	6.8409	-4.7061		0.79862	-0.77155	0.02707		14.666	7.0284	21.6944		-0.81192	-0.21727	-1.02919
-7.4337	-0.8316	-8.2653		-11.654	5.4805	-6.1735		0.58685	-0.20119	0.38566		5.0449	0.6317	5.6766		0.58535	-0.00553	0.57982
-12.71	-4.1268	-16.8368		-10.513	1.5036	-9.0094		0.15747	-1.6343	-1.47683		1.4699	0.63466	2.10456		0.67092	-0.14749	0.52343
-3.4009	-4.0539	-7.4548		-0.2128	0.21731	0.00451		0.30709	-2.222	-1.91491		5.491	0.1881	5.6791		0.9306	-0.04769	0.88291
-5.9825	-6.2685	-12.251		-0.22681	0.35057	0.12376		0.23414	-3.7887	-3.55456		6.2586	1.7531	8.0117		2.8242	-0.37353	2.45067
-6.0962	-6.8374	-12.9336		-0.21114	0.16092	-0.05022		0.89644	-2.7222	-1.82576		5.9249	2.6248	8.5497		2.926	0.04925	2.97525
-5.5869	-5.2372	-10.8241		-0.77718	0.77055	-0.00663		0.00675	-2.2507	-2.24395		3.2484	1.3849	4.6333		1.0815	-0.66289	0.41861
-4.4766	-4.4098	-8.8864		-2.801	1.9302	-0.8708		0.33044	-2.0708	-1.74036		0.94175	0.32614	1.26789		-0.5869	-1.3352	-1.9221
-2.2145	-3.7792	-5.9937		-2.4423	2.2908	-0.1515		0.80813	-0.61131	0.19682		0.61839	0.29225	0.91064		-0.61103	-1.4276	-2.03863
-2.7479	-3.1629	-5.9108		-2.1551	0.49991	-1.65519		0.05996	-8.2538	-8.19384		0.07622	0.13192	0.20813		-0.34951	-1.4672	-1.81671
-4.4785	-4.2588	-8.7373		-3.9764	0.3778	-3.5986		0.37964	-2.0079	-1.62826		5.4914	3.4052	8.8966		-0.15327	-1.647	-1.80027
-5.5818	-5.1577	-10.7395		-3.2207	0.65428	-2.56642		0.36627	-1.5019	-1.13563		4.6899	0.83311	5.52301		0.38534	-1.2129	-0.82756
-4.9892	-6.4694	-11.4586		-13.184	4.2318	-8.9522		0.81124	-1.5531	-0.74186		1.7373	0.31859	2.05589		1.375	-1.2995	0.0755
-3.3995	-5.8315	-9.231		-11.518	8.025	-3.493		0.26988	-0.13304	0.13684		0.741	0.116	0.857		2.3271	-0.63935	1.68775
-2.2036	-4.5524	-6.756		-12.932	2.9351	-9.9969		0.87237	-3.1058	-2.23343		2.7056	1.3767	4.0823		2.3513	-0.12352	2.22778
-0.88126	-3.1121	-3.99336		-0.01593	0.55755	0.54162		0.04622	-0.47504	-0.42882		4.9529	1.305	6.2579		2.6439	0.38299	3.02689
-1.0995	-0.61768	-1.71718		-0.64165	1.4882	0.84655		0.54916	-0.09454	0.45462		4.4091	2.5215	6.9306		2.1555	0.70187	2.85737
-1.3017	-0.90444	-2.20614		-2.0117	0.90404	-1.10766		0.54486	-0.28511	0.25975		1.3007	0.39186	1.69256		2.5737	-0.152	2.4217
-2.0968	-1.8472	-3.944		-1.1578	0.47443	-0.68337		4.4625	-0.86294	3.59956		0.64437	0.05915	0.70352		1.2675	-0.71262	0.55488
-2.9419	-1.7736	-4.7155		-0.45247	0.28076	-0.17171		0.26194	-2.3208	-2.05886		0.07835	0.11045	0.1888		-0.31394	-0.46105	-0.77499
-3.4994	-1.5338	-5.0332		-2.4313	0.19627	-2.23503		2.2943	-0.34462	1.94968		0.02279	0.02856	0.05135		-0.40756	-0.853	-1.26056
-4.5879	-0.79362	-5.38152		-2.3129	0.58307	-1.72983		1.7852	-1.1284	0.6568		10.91	5.2291	16.1391		0.54672	-0.9159	-0.36918
-1.5957	-1.7457	-3.3414		-1.4166	0.36178	-1.05482		1.131	-1.1623	-0.0313		18.034	4.9699	23.0039		1.9042	0.0363	1.9405
-2.0816	-1.5301	-3.6117		-2.4688	0.00574	-2.46306		1.9193	-2.0539	-0.1346		5.2314	0.47902	5.71042		1.5371	-0.52944	1.00766
-2.4	-0.80943	-3.20943		-0.2786	0.15458	-0.12402		2.7711	-0.12006	2.65104		5.6653	0.44386	6.10916		1.3179	-0.44948	0.86842
-1.7825	-0.22827	-2.01077		-5.655	2.3573	-3.2977		1.4066	-0.68646	0.72014		5.5258	2.3483	7.8741		1.4582	0.93923	2.39743
-0.57361	-1.2407	-1.81431		-3.115	3.4375	0.3225		4.2932	-0.30826	3.98494		0.64865	0.16422	0.81287		1.4622	0.94552	2.40772
-3.1466	-1.6087	-4.7553		-13.152	1.3217	-11.8303		1.9972	-0.8285	1.1687		0.44594	0.22645	0.67239		1.562	0.86588	2.42788
-8.3519	-3.0567	-11.4086		-12.85	2.2796	-10.5704		1.0429	-0.645	0.3979		1.2694	1.4292	2.6986		2.0526	1.2923	3.3449
-6.068	-2.8737	-8.9417		-0.86384	0.64122	-0.22262		0.62074	-2.0622	-1.44146		1.2686	0.01321	1.28181		1.3058	1.4977	2.8035
-4.6967	-2.7195	-7.4162		-1.0112	1.3021	0.2909		2.3978	-0.82592	1.57188		5.6279	1.0777	6.7056		2.7559	1.4673	4.2232
-4.3623	-3.8665	-8.2288		-6.4456	0.4138	-6.0318		3.3193	-1.3101	2.0092		0.48498	0.00013	0.48511		0.63933	0.0079	0.64723
-2.2013	-2.9032	-5.1045		-0.54076	0.26585	-0.27491		1.889	-2.7197	-0.8307		3.0924	1.6651	4.7575		0.40077	-0.34622	0.05455
-2.2358	-1.3027	-3.5385		-0.67744	0.16146	-0.51598		1.1321	-1.8755	-0.7434		0.42342	0.15288	0.5763		-0.36263	-0.629	-0.99163
-1.2517	-0.77502	-2.02672		-0.54857	1.3183	0.76973		2.6505	-0.91704	1.73346		0.01943	0.08022	0.09965		-0.55083	-0.68213	-1.23296
-2.6171	-2.1227	-4.7398		-2.3668	0.81764	-1.54916		2.6635	-0.46656	2.19694		0.05319	0.1011	0.15429		-0.21256	0.29743	0.08487
-0.05153	-0.24172	-0.29325		-2.6808	0.80049	-1.88031		1.1557	-1.4748	-0.3191		0.16474	0.22629	0.39103		-0.70771	-1.0537	-1.76141
-0.08269	-0.0935	-0.17619		-2.2938	0.76532	-1.52848		3.3588	-1.1967	2.1621		0.53695	0.16869	0.70564		0.64907	0.13631	0.78538
-6.4136	-1.5713	-7.9849		-1.9793	0.26211	-1.71719		2.8722	-3.543	-0.6708		0.37991	0.21327	0.59318		0.71286	-0.10671	0.60615
-4.7321	-2.5467	-7.2788		-2.2702	0.40121	-1.86899		2.1802	-1.356	0.8242		4.1761	8.2807	12.4568		2.5427	-0.31758	2.22512
-7.9228	-5.8255	-13.7483		-1.5705	0.55179	-1.01871		0.39906	-0.05791	0.34115		6.1395	4.7186	10.8581		3.2824	0.06735	3.34975
-9.4904	-6.4667	-15.9571		-0.41631	0.41723	0.00092		0.03085	-0.71652	-0.68567		2.335	0.13577	2.47077		3.1454	0.05434	3.19974
-7.7976	-3.8895	-11.6871		-0.28038	0.29384	0.01346		1.5924	-0.32553	1.26687		1.9579	0.61218	2.57008		1.2975	-0.55802	0.73948
-0.25195	-0.72613	-0.97808		-0.94724	0.18538	-0.76186		4.0537	-0.8597	3.194		0.97674	1.6852	2.66194		-0.41906	-1.1514	-1.57046
-1.6234	-2.4987	-4.1221		-0.30507	0.73653	0.43146		3.5276	-6.0922	-2.5646		0.03279	0.0785	0.11129		-0.38408	-1.1705	-1.55458
-2.5766	-3.568	-6.1446		-0.48394	1.795	1.31106		0.34635	-0.00438	0.34197		0.47799	0.135	0.61299		0.01182	-0.93114	-0.91932
-2.8438	-3.9896	-6.8334		-1.485	1.5011	0.0161		0.49255	-1.2496	-0.75705		0.77233	0.45519	1.22752		0.22297	-1.2398	-1.01683
-3.5153	-4.0594	-7.5747		-1.7798	0.39876	-1.38104		0.00738	-0.45738	-0.45		3.6759	7.5348	11.2107		0.23411	-1.4511	-1.21699
-4.6635	-5.3225	-9.986		-1.9984	0.08036	-1.91804		0.05581	-2.0093	-1.95348		9.226	7.936	17.162		1.4568	-1.1351	0.3217
-4.8342	-6.0395	-10.8737		-1.4901	1.0056	-0.4845		1.6841	-0.83511	0.84899		2.3404	0.44154	2.78194		2.5217	-0.65714	1.86456
-5.5436	-5.9206	-11.4642		-1.2456	0.10993	-1.13567		0.91927	-1.5633	-0.64403		2.2417	0.6846	2.9263		3.0361	-0.20997	2.82613
-7.5979	-7.8208	-15.4187		-2.9962	0.484	-2.5122		1.0267	-2.1076	-1.0809		0.2221	0.67154	0.89364		2.8029	0.12652	2.92942
-9.2909	-9.5419	-18.8328		-1.0623	1.9146	0.8523		0.80638	-2.0312	-1.22482		0.35239	0.18184	0.53423		2.6873	0.5688	3.2561
-9.5726	-11.34	-20.9126		-1.2321	0.42274	-0.80936		0.128	-0.04449	0.08351		1.9128	21.656	23.5688		2.4714	0.21578	2.68718
-7.7871	-10.205	-17.9921		-1.1246	0.28259	-0.84201		0.14816	-2.086	-1.93784		4.8008	16.105	20.9058		1.4395	-0.52525	0.91425
-4.974	-7.5721	-12.5461		-0.43548	1.9463	1.51082		0.2262	-0.06485	0.16135		0.94581	0.67936	1.62517		-0.28296	-1.3892	-1.67216
-1.1205	-3.1091	-4.2296		-2.4146	0.27878	-2.13582		0.06606	-0.68308	-0.61703		2.1233	0.50242	2.62572		1.0873	-0.5784	0.5089
-0.13117	-2.6334	-2.76457		-1.8291	0.631	-1.1981		0.6858	-0.27704	0.40876		1.58	0.67247	2.25247		2.163	-0.1947	1.9683
-0.05703	-0.60448	-0.66151		-1.4874	0.13514	-1.35226		3.7526	-6.139	-2.3864		0.46976	0.27251	0.74227		1.3534	0.10109	1.45449
-0.55631	-0.16018	-0.71649		-1.0259	0.36073	-0.66517		3.2423	-5.8452	-2.6029		0.08964	0.02511	0.11476		1.2696	-0.32738	0.94222
-0.68373	-0.6116	-1.29533		-1.1585	1.6263	0.4678		2.6357	-4.2774	-1.6417		0.32437	0.15367	0.47804		1.5869	0.58244	2.16934
-1.3196	-1.1517	-2.4713		-0.14798	0.05161	-0.09637		0.22563	-0.17264	0.05299		0.79551	7.6548	8.45031		1.2944	1.2645	2.5589
-2.1917	-1.3491	-3.5408		-0.54807	0.0575	-0.49057		2.0971	-2.1403	-0.0432		3.3514	8.1486	11.5		1.2982	1.1858	2.484
-2.8115	-1.4909	-4.3024		-1.6273	0.79708	-0.83022		1.2012	-2.3606	-1.1594		3.5304	0.12462	3.65502		1.4429	0.75769	2.20059
-3.4984	-1.3126	-4.811		-1.0292	0.06046	-0.96874		0.56701	-1.3628	-0.79579		4.655	0.13839	4.79339		1.9415	0.98899	2.93049
-4.1383	-0.96199	-5.10029		-0.31531	4.3021	3.98679		1.1233	-1.4727	-0.3494		3.3537	0.66783	4.02153		3.1194	1.0077	4.1271
-3.1432	-1.7161	-4.8593		-0.01593	0.74676	0.73083		0.95366	-1.5528	-0.59914		2.5305	0.32538	2.85588		-0.46069	-0.69555	-1.15624
-1.9841	-4.2939	-6.278		-0.55621	0.55308	-0.00313		0.84747	-2.0395	-1.19203		0.30897	0.34369	0.65266		-0.76086	-0.84263	-1.60349
-1.7688	-4.6643	-6.4331		-0.73759	0.14591	-0.59168		0.42522	-2.217	-1.79178		2.3162	0.5633	2.8795		1.1598	0.22837	1.38817
-2.8382	-2.6277	-5.4659		-0.31793	0.07246	-0.24547		0.39656	-2.3607	-1.96414		2.0586	0.55041	2.60901		-0.13219	-1.4711	-1.60329
-2.901	-1.4516	-4.3526		-0.22341	0.68024	0.45683		0.34258	-2.2574	-1.91482		0.04075	0.94703	0.98778		-0.04524	-0.18896	-0.2342
-1.5653	-0.33659	-1.90189		-0.0888	1.5297	1.4409		0.07214	-2.2695	-2.19736		0.0378	0.01136	0.04916		-0.5156	-0.78284	-1.29844
-1.1905	-0.25173	-1.44223		-0.07871	0.04009	-0.03862		0.66524	-0.6945	-0.02926		0.05792	0.03235	0.09027		0.67279	0.18642	0.85921
-0.82581	-0.76946	-1.59527		-0.16898	0.04047	-0.12851		0.0484	-1.712	-1.66359		0.29093	0.1279	0.41883		0.73117	-0.06451	0.66666
-2.4391	-1.1314	-3.5705		-0.30436	0.05335	-0.25101		0.67339	-0.0303	0.64309		0.65085	0.11807	0.76892		0.71071	-0.34535	0.36536
-6.0957	-5.556	-11.6517		-0.24538	0.35029	0.10491		3.4375	-6.0544	-2.6169		1.3641	8.3338	9.6979		1.3515	-0.17954	1.17196
-1.2751	-2.0798	-3.3549		-3.847	0.28964	-3.55736		3.4072	-6.4897	-3.0825		4.5643	8.8643	13.4286		1.9815	-0.72206	1.25944
-1.4255	-2.4362	-3.8617		-5.2439	3.8382	-1.4057		1.4447	-4.4931	-3.0484		4.5929	3.2122	7.8051		2.2085	-0.57077	1.63773
-1.0421	-4.545	-5.5871		-3.378	2.6517	-0.7263		0.42968	-4.0886	-3.65892		6.494	3.7979	10.2919		2.1112	-0.15706	1.95414
-2.3294	-4.497	-6.8264		-2.096	0.0881	-2.0079		0.13248	-0.28875	-0.15627		8.2004	0.763	8.9634		0.98448	-0.49603	0.48845
-5.6373	-4.5521	-10.1894		-0.23517	0.14685	-0.08832		1.7338	-0.81559	0.91821		6.108	2.5998	8.7078		-0.09357	-0.86116	-0.95473
-1.2293	-0.41141	-1.64071		-0.02613	0.32311	0.29698		1.5822	-1.2365	0.3457		3.1484	2.4348	5.5832		-0.10718	-0.8169	-0.92408
-0.91576	-0.4918	-1.40756		-0.07225	0.29256	0.22031		1.3386	-0.4386	0.9		3.2012	1.1871	4.3883		0.06832	-0.6899	-0.62158
-0.8628	-0.09943	-0.96223		-0.80364	0.56926	-0.23438		1.2115	-0.2221	0.9894		3.3929	1.3632	4.7561		0.27771	-0.86922	-0.59151
-3.813	-1.1644	-4.9774		-4.2121	0.30995	-3.90215		1.0803	-0.4464	0.6339		2.972	1.571	4.543		0.07264	-1.2603	-1.18766
-6.8442	-1.9898	-8.834		-6.6975	0.77357	-5.92393		1.1052	-1.013	0.0922		2.6476	1.9595	4.6071		0.46616	-1.3996	-0.93344
-5.1772	-4.2399	-9.4171		-3.4131	4.4799	1.0668		1.1371	-1.3354	-0.1983		0.50623	0.33927	0.8455		0.99335	-0.83232	0.16103
-6.9072	-4.8758	-11.783		-3.3331	3.3822	0.0491		1.1489	-1.5962	-0.4473		2.4438	0.70541	3.14921		2.3834	-0.5982	1.7852
-6.7695	-2.3693	-9.1388		-0.63378	1.06	0.42622		1.0751	-1.7309	-0.6558		0.80356	2.7181	3.52166		3.0181	-0.29014	2.72796
-0.30065	-1.1885	-1.48915		-1.8484	0.20297	-1.64543		0.64704	-1.5609	-0.91386		0.16194	0.04588	0.20782		2.9926	0.02301	3.01561
-0.14881	-0.37228	-0.52109		-0.85382	0.34966	-0.50416		0.04417	-1.1095	-1.06533		0.01402	0.03001	0.04402		2.7889	0.68904	3.47794
-1.141	-1.5382	-2.6792		-0.40092	0.26595	-0.13497		0.44807	-0.02185	0.42622		0.20321	0.12089	0.3241		2.3257	0.42746	2.75316
-0.22587	-1.3603	-1.58617		-0.43451	0.20138	-0.23313		0.34488	-0.0534	0.29148		0.55325	0.16557	0.71882		1.7183	-0.27669	1.44161
-0.10917	-1.741	-1.85017		-2.1732	4.8124	2.6392		0.9493	-0.21273	0.73657		6.8188	3.3459	10.1647		0.12116	-1.3763	-1.25514
-1.3779	-2.2491	-3.627		-1.7656	0.88373	-0.88187		1.0284	-0.60376	0.42464		7.096	4.9287	12.0247		1.3933	-0.70147	0.69183
-4.1854	-5.3883	-9.5737		-5.281	1.1449	-4.1361		1.7954	-0.57122	1.22418		7.0016	4.5741	11.5757		2.3618	-0.1262	2.2356
-6.7772	-8.3494	-15.1266		-0.07462	0.03378	-0.04084		2.382	-0.23357	2.14843		1.2338	0.67937	1.91317		2.2342	0.02813	2.26233
-4.5305	-5.2091	-9.7396		-1.8893	0.30065	-1.58865		2.243	-0.39764	1.84536		4.4648	1.7509	6.2157		1.6079	1.1152	2.7231
-14.146	-14.474	-28.62		-0.54155	0.02387	-0.51768		1.6857	-0.58053	1.10517		2.8847	0.30772	3.19242		1.6325	1.4272	3.0597
-13.07	-15.411	-28.481		-0.56146	0.26887	-0.29259		0.91157	-0.59339	0.31818		0.56379	0.29141	0.8552		0.54281	0.75037	1.29318
-12.626	-15.807	-28.433		-0.83822	0.07648	-0.76174		0.17696	-0.78883	-0.61187		1.4821	0.1275	1.6096		1.0219	1.0416	2.0635
-5.8216	-8.0812	-13.9028		-1.8729	7.6826	5.8097		0.70452	-0.37218	0.33234		1.8519	0.96436	2.81626		0.93186	0.44762	1.37948
-1.1324	-3.2176	-4.35		-0.04588	0.04832	0.00244		2.5486	-5.9145	-3.3659		2.0006	1.1609	3.1615		1.164	0.11701	1.28101
-0.17095	-2.7188	-2.88975		-0.0678	0.02088	-0.04692		0.39417	-5.0454	-4.65123		0.65814	0.50676	1.1649		1.5355	-0.06632	1.46918
-0.01369	-0.04715	-0.06084		-0.04527	0.03754	-0.00773		1.3859	-1.8867	-0.5008		0.32286	1.8154	2.13826		1.3934	1.1265	2.5199
-0.12988	-0.07242	-0.2023		-2.6656	0.12978	-2.53582		0.49378	-2.5669	-2.07312		0.03308	0.02073	0.0538		1.3138	-0.13018	1.18362
-0.54723	-0.24997	-0.7972		-3.9574	0.85541	-3.10199		0.72899	-0.97291	-0.24392		0.04891	0.04138	0.09029		0.43869	0.25155	0.69024
-1.8153	-1.029	-2.8443		-2.08	0.16685	-1.91315		0.02344	-1.8013	-1.77786		0.16858	0.04686	0.21544		-0.07116	-1.6248	-1.69596
-2.5407	-1.5643	-4.105		-0.2325	0.16543	-0.06707		0.01467	-0.61495	-0.60028		0.26974	0.62714	0.89688		0.08567	0.05231	0.13797
-2.4559	-1.7062	-4.1621		-0.4042	0.3283	-0.0759		1.8345	-0.4681	1.3664		5.0995	1.9308	7.0303		-0.55693	-0.65341	-1.21034
-2.8171	-1.811	-4.6281		-5.0366	3.0178	-2.0188		2.0101	-0.8636	1.1465		7.5427	6.7886	14.3313		-0.93352	-0.58683	-1.52035
-1.8896	-2.3387	-4.2283		-2.1215	9.4747	7.3532		2.0734	-1.1513	0.9221		8.2051	4.2765	12.4816		-1.1375	-0.58021	-1.71771
-1.2082	-5.7339	-6.9421		-1.1329	8.1081	6.9752		1.9355	-1.4842	0.4513		8.4243	3.8125	12.2368		-1.0987	-0.28647	-1.38517
-1.6299	-6.2168	-7.8467		-1.9054	3.3539	1.4485		1.6866	-1.9665	-0.2799		5.989	1.9531	7.9421		0.69265	0.24984	0.94249
-2.7383	-3.4071	-6.1454		-3.9337	0.2458	-3.6879		1.1543	-1.8591	-0.7048		8.0432	1.4842	9.5274		0.7666	0.01364	0.78024
-3.2254	-2.0655	-5.2909		-0.00432	0.05413	0.04981		0.44369	-1.541	-1.09731		0.24123	0.24313	0.48436		0.76884	-0.20094	0.5679
-1.1884	-0.15144	-1.33984		-1.1537	0.72043	-0.43327		0.03986	-0.10952	-0.06966		0.70638	0.54883	1.25521		1.4672	-1.0004	0.4668
-1.1578	-0.74915	-1.90695		-1.9296	2.4571	0.5275		0.29718	-0.16678	0.1304		0.07503	0.02937	0.10441		1.4946	-0.93448	0.56012
-2.3344	-2.234	-4.5684		-3.6441	0.68397	-2.96013		0.6891	-0.29428	0.39482		0.10548	0.06023	0.16571		1.4302	-0.88164	0.54856
-4.8906	-4.5042	-9.3948		-0.01627	0.01839	0.00212		0.7635	-0.70576	0.05774		7.824	3.8582	11.6822		1.3341	-0.17697	1.15713
-3.787	-4.8419	-8.6289		-0.11431	0.2488	0.13449		1.5303	-0.83978	0.69052		7.7917	8.565	16.3567		0.69256	-0.43634	0.25622
-1.8229	-3.1382	-4.9611		-1.5999	0.90422	-0.69568		2.1663	-0.66198	1.50432		0.5191	0.4144	0.9335		0.04301	-0.74739	-0.70438
-1.0056	-2.8293	-3.8349		-2.2897	0.46446	-1.82524		2.175	-0.5975	1.5775		7.6412	3.1374	10.7786		-0.13882	-0.74058	-0.8794
-2.1055	-4.6565	-6.762		-3.3034	0.3488	-2.9546		1.499	-0.5447	0.9543		11.914	6.0397	17.9537		-0.10834	-0.58713	-0.69547
-1.7913	-2.6009	-4.3922		-0.24558	0.13323	-0.11235		0.50807	-0.51838	-0.01031		8.0622	3.4018	11.464		0.09842	-0.67024	-0.57182
-2.2818	-0.78952	-3.07132		-0.44553	0.05332	-0.39221		2.5678	-0.90608	1.66172		1.7628	0.80883	2.57163		0.21841	-1.0164	-0.79799
-1.1219	-0.63834	-1.76024		-0.63382	0.42643	-0.20739		1.996	-3.2631	-1.2671		4.0936	1.8185	5.9121		0.3953	-1.0612	-0.6659
-1.3516	-0.44381	-1.79541		-2.0678	0.7285	-1.3393		1.0853	-1.848	-0.7627		2.8047	0.19215	2.99685		1.0917	-0.63956	0.45214
-1.1144	-0.56455	-1.67895		-2.842	0.0086	-2.8334		1.7229	-4.8343	-3.1114		4.6573	1.0754	5.7327		2.0252	-0.27592	1.74928
-0.49059	-0.2374	-0.72799		-0.78972	2.1974	1.40768		0.91107	-0.56944	0.34163		2.11	0.91394	3.02394		2.4384	-0.28625	2.15215
-0.68373	-0.37641	-1.06014		-5.3619	2.0699	-3.292		1.8167	-1.0629	0.7538		9.9236	1.9578	11.8814		2.0471	-0.02832	2.01878
-8.3379	-6.7769	-15.1148		-9.2463	1.5868	-7.6595		0.31128	-0.39799	-0.08671		7.5956	3.9278	11.5234		2.2992	0.45922	2.75842
-2.7756	-1.7889	-4.5645		-3.8904	3.2655	-0.6249		2.0027	-1.0458	0.9569		8.448	9.1581	17.6061		1.9492	0.30806	2.25726
-0.7994	-1.5655	-2.3649		-3.1048	3.8118	0.707		1.2838	-1.3702	-0.0864		0.35841	0.42667	0.78508		2.2033	-0.20856	1.99474
-0.84802	-2.0937	-2.94172		-5.9036	1.4233	-4.4803		2.5067	-2.0273	0.4794		0.1635	0.1042	0.2677		1.8869	-0.61244	1.27446
-0.04337	-1.7634	-1.80677		-5.964	1.5745	-4.3895		2.8674	-2.2934	0.574		9.4354	2.031	11.4664		1.9478	-0.70537	1.24243
-0.7371	-2.4379	-3.175		-1.3129	0.45785	-0.85505		2.6915	-2.5032	0.1883		6.8245	0.99169	7.81619		0.94656	-0.95876	-0.0122
-3.555	-5.6876	-9.2426		-0.61503	0.81002	0.19499		1.5484	-1.7999	-0.2515		1.3021	0.59581	1.89791		1.9712	-0.51998	1.45122
-6.174	-7.6953	-13.8693		-0.26735	0.1284	-0.13895		1.768	-2.7647	-0.9967		10.272	0.0201	10.2921		2.1605	0.2041	2.3646
-9.8462	-11.343	-21.1892		-0.25202	1.0266	0.77458		1.1251	-2.6951	-1.57		3.6949	0.46578	4.16068		1.7216	0.11957	1.84117
-11.868	-12.856	-24.724		-2.1052	1.9178	-0.1874		0.29694	-0.06469	0.23225		17.282	7.7097	24.9917		1.2749	0.25206	1.52696
-13.143	-14.262	-27.405		-2.8765	0.50327	-2.37323		0.31407	-0.26605	0.04802		3.4885	2.5409	6.0294		0.80009	0.72494	1.52503
-10.914	-13.151	-24.065		-0.00466	0.00893	0.00427		0.44266	-0.62234	-0.17968		1.1925	0.53514	1.72764		-0.02087	-0.23958	-0.26045
-7.8582	-11.058	-18.9162		-0.23742	0.3418	0.10438		1.2437	-0.66522	0.57848		1.394	1.074	2.468		0.39054	0.01535	0.40589
-4.1389	-7.022	-11.1609		-0.12031	0.03048	-0.08983		1.9446	-0.72271	1.22189		0.59479	0.63613	1.23092		1.0606	0.26519	1.32579
-0.58853	-2.5139	-3.10243		-0.2301	0.04054	-0.18956		2.0768	-0.70304	1.37376		0.6141	0.0992	0.7133		1.6587	0.46191	2.12061
-1.305	-0.5904	-1.8954		-0.74489	1.2268	0.48191		1.2794	-0.57371	0.70569		3.1623	0.7034	3.8657		1.7973	0.49421	2.29151
-1.8142	-0.95103	-2.76523		-1.3917	1.3474	-0.0443		0.11671	-0.57987	-0.46316		3.3993	1.1097	4.509		1.3959	0.69053	2.08643
-2.6006	-1.4629	-4.0635		-1.8758	0.36037	-1.51543		0.14055	-1.6639	-1.52335		6.1117	0.33475	6.44645		-0.29148	-0.40645	-0.69793
-1.592	-0.85635	-2.44835		-0.75745	1.3414	0.58395		0.30789	-2.5048	-2.19691		2.2759	0.49527	2.77117		-0.19412	-0.81016	-1.00428
-1.5121	-1.1162	-2.6283		-0.38975	7.8281	7.43835		4.1804	-1.3604	2.82		0.00848	0.01117	0.01965		-0.91554	-2.7685	-3.68404
-1.756	-0.18748	-1.94348		-0.3926	0.32906	-0.06354		0.71053	-0.70219	0.00834		0.03243	0.0236	0.05603		-0.54362	-2.711	-3.25462
-1.3113	-0.32802	-1.63932		-1.1283	1.2447	0.1164		3.3727	-3.163	0.2097		0.07297	0.15949	0.23246		1.8594	2.9496	4.809
-1.9926	-1.3474	-3.34		-0.26303	1.8896	1.62657		1.5862	-4.182	-2.5958		8.6531	1.7879	10.441		2.055	-0.5049	1.5501
-3.0639	-2.556	-5.6199		-2.7714	4.5244	1.753		0.25453	-2.8713	-2.61677		12.803	6.329	19.132		2.4703	-0.34553	2.12477
-5.1612	-3.9958	-9.157		-0.26038	0.08718	-0.1732		0.73248	-3.2941	-2.56162		16.139	8.9066	25.0456		2.4402	0.57549	3.01569
-7.3949	-4.3133	-11.7082		-0.00132	0.02077	0.01945		0.99018	-2.9816	-1.99142		1.8078	0.08677	1.89457		0.01606	0.03263	0.04869
-9.0742	-3.7108	-12.785		-0.78566	0.91294	0.12728		0.64358	-2.6231	-1.97952		0.58338	0.41731	1.00069		-0.6279	-0.66814	-1.29604
-4.4151	-1.0351	-5.4502		-3.1201	0.7381	-2.382		3.2032	-1.7163	1.4869		0.68311	0.98152	1.66463		-0.97454	-0.6458	-1.62034
-4.6925	-5.4715	-10.164		-0.11939	3.9545	3.83511		2.5649	-0.73481	1.83009		0.19449	0.9746	1.16909		-1.2037	-0.68703	-1.89073
-2.5566	-2.0001	-4.5567		-0.1426	0.3817	0.2391		2.2946	-0.5815	1.7131		0.54086	0.68518	1.22604		-1.2286	-0.52117	-1.74977
-2.0856	-0.67387	-2.75947		-0.08309	0.05977	-0.02332		2.02	-1.8013	0.2187		1.4249	1.2384	2.6633		0.63403	0.34757	0.9816
-1.4132	-0.40703	-1.82023		-0.81479	0.98866	0.17387		2.3659	-2.7566	-0.3907		1.8093	0.75328	2.56258		0.7842	0.11081	0.89501
-1.475	-0.93524	-2.41024		-0.15437	0.09966	-0.05471		3.2268	-3.0305	0.1963		0.34528	0.02873	0.37401		0.8805	0.01117	0.89167
-1.5689	-0.71014	-2.27904		-0.85583	0.8606	0.00477		2.4266	-2.6114	-0.1848		3.5271	0.88993	4.41703		1.4347	0.13764	1.57234
-1.8763	-0.35521	-2.23151		-1.3569	2.9424	1.5855		2.4355	-2.2203	0.2152		2.0984	1.1857	3.2841		1.7978	-0.64082	1.15698
-2.3318	-0.49473	-2.82653		-0.21291	0.13764	-0.07527		3.0298	-2.9764	0.0534		8.4584	3.1409	11.5993		1.7652	-0.57229	1.19291
-2.1405	-0.69451	-2.83501		-1.3279	1.9069	0.579		2.5328	-3.0981	-0.5653		0.81129	0.04058	0.85187		1.5564	0.08551	1.64191
-0.78192	-0.52749	-1.30941		-0.43551	0.0821	-0.35341		1.9405	-3.2979	-1.3574		3.3624	0.93792	4.30032		1.0958	-0.16737	0.92843
-1.7679	-1.951	-3.7189		-1.2038	3.286	2.0822		1.5902	-1.4519	0.1383		2.9882	1.2553	4.2435		0.60635	-0.49437	0.11198
-4.1626	-5.9297	-10.0923		-0.31489	0.08822	-0.22667		0.12551	-0.28745	-0.16194		0.98213	0.27568	1.25781		0.14388	-0.61834	-0.47446
-4.1217	-1.4835	-5.6052		-0.62458	0.57785	-0.04673		0.05661	-0.02749	0.02912		4.4843	0.37052	4.85482		-0.06877	-0.59893	-0.6677
-6.8148	-1.6408	-8.4556		-4.7924	0.1819	-4.6105		0.07581	-0.10487	-0.02906		0.24898	1.638	1.88698		0.45834	-0.40508	0.05326
-0.0088	-0.01117	-0.01997		-3.5451	2.448	-1.0971		0.06017	-0.43252	-0.37235		0.01537	0.02745	0.04282		0.56382	-0.53214	0.03168
-0.10375	-0.87287	-0.97662		-2.0644	1.7202	-0.3442		0.03396	-0.59919	-0.56523		0.0489	0.13414	0.18304		0.71022	-0.54433	0.16589
-0.66342	-1.7575	-2.42092		-1.1441	0.0057	-1.1384		0.92748	-0.49649	0.43099		3.0284	3.2041	6.2325		1.3251	-0.23185	1.09325
-0.81246	-1.8567	-2.66916		-0.60973	1.0313	0.42157		0.64384	-0.21078	0.43306		14.041	7.7141	21.7551		1.9041	-0.08813	1.81597
-0.48009	-2.5997	-3.07979		-0.07951	0.12566	0.04615		2.0438	-0.71936	1.32444		18.03	8.0599	26.0899		2.5035	-0.48222	2.02128
-0.32609	-2.155	-2.48109		-0.29165	0.16056	-0.13109		1.1736	-0.72918	0.44442		4.4212	0.54957	4.97077		1.5432	-0.35666	1.18654
-3.1999	-6.0841	-9.284		-0.07278	5.1512	5.07842		6.7154	-3.398	3.3174		0.31236	0.76642	1.07878		1.7075	0.05455	1.76205
-10.261	-12.167	-22.428		-2.1456	0.9341	-1.2115		3.9504	-2.8763	1.0741		0.46207	2.9364	3.39847		1.5427	0.0314	1.5741
-13.192	-14.191	-27.383		-0.4644	0.7592	0.2948		2.6602	-0.77981	1.88039		0.41024	0.25755	0.66779		2.0316	-0.39058	1.64102
-12.624	-14.151	-26.775		-3.4106	0.47384	-2.93676		2.851	-2.9317	-0.0807		0.74023	0.54632	1.28655		2.1114	-0.5244	1.587
-7.6921	-10.099	-17.7911		-0.04951	0.11498	0.06547		2.1274	-3.5615	-1.4341		0.02985	0.02343	0.05328		1.8849	-0.69486	1.19004
-3.1703	-6.1922	-9.3625		-0.35398	0.28725	-0.06673		0.39195	-3.431	-3.03905		3.3214	0.49339	3.81479		1.8001	-0.70339	1.09671
-1.8284	-4.693	-6.5214		-0.53191	1.847	1.31509		0.21069	-1.2029	-0.99221		5.0309	0.10127	5.13217		0.73124	-0.99402	-0.26278
-0.46509	-3.1733	-3.63839		-2.5364	1.4262	-1.1102		0.86949	-1.9986	-1.12911		3.1021	0.04151	3.14361		1.3197	-0.74378	0.57592
-2.2444	-0.35233	-2.59673		-2.1296	1.4914	-0.6382		0.09731	-0.09691	0.000401		1.9386	0.04942	1.98802		0.33851	-0.77704	-0.43853
-1.1382	-0.11993	-1.25813		-0.05882	0.11315	0.05433		5.0954	-0.0668	5.0286		0.46165	1.3697	1.83135		0.36799	-0.06697	0.30102
-1.8067	-0.42286	-2.22956		-0.21252	0.2913	0.07878		2.3238	-1.5487	0.7751		0.29481	1.6499	1.94471		0.08972	-0.26983	-0.18011
-4.5857	-1.5208	-6.1065		-0.32097	0.54461	0.22364		2.3776	-1.619	0.7586		0.10931	0.96562	1.07493		-0.02476	-0.33944	-0.3642
-10.238	-2.7824	-13.0204		-0.65546	0.16381	-0.49165		2.8235	-1.8523	0.9712		0.05182	0.67367	0.72549		0.25258	-0.20321	0.04937
-15.562	-3.2785	-18.8405		-0.62309	0.1308	-0.49229		3.6573	-2.4858	1.1715		0.0912	0.40968	0.50088		0.21308	-0.51516	-0.30208
-11.118	-2.5772	-13.6952		-3.7858	1.8764	-1.9094		4.353	-2.8692	1.4838		0.01294	0.02129	0.03423		1.1655	0.46245	1.62795
-2.7122	-0.17923	-2.89143		-1.3137	2.5796	1.2659		4.814	-2.8037	2.0103		0.00553	0.07895	0.08448		1.2358	0.39507	1.63087
-1.4869	-1.4026	-2.8895		-1.1491	2.6154	1.4663		4.6305	-2.63	2.0005		2.1188	3.1489	5.2677		0.49406	-0.51238	-0.01832
-0.95271	-0.13212	-1.08483		-0.82939	3.5196	2.69021		3.3845	-1.8299	1.5546		5.2706	5.5877	10.8583		-0.49355	-0.47028	-0.96383
-1.3818	-0.6189	-2.0007		-0.97168	0.18536	-0.78632		2.9556	-2.0791	0.8765		9.9676	7.1432	17.1108		-0.85536	-0.58822	-1.44358
-1.5365	-1.286	-2.8225		-0.03264	0.15142	0.11878		2.6406	-2.9936	-0.353		1.8281	0.80806	2.63616		-1.1399	-1.8639	-3.0038
-2.162	-1.8056	-3.9676		-0.14851	0.51384	0.36533		2.053	-2.5083	-0.4553		15.85	3.5885	19.4385		-0.20451	-1.2565	-1.46101
-2.1995	-1.0563	-3.2558		-0.05491	0.54744	0.49253		0.64166	-0.6341	0.00756		10.652	0.99371	11.6457		-0.42868	-1.5068	-1.93548
-2.449	-0.75797	-3.20697		-0.14939	0.45234	0.30295		3.2847	-0.5562	2.7285		5.4503	0.19611	5.64641		-0.8485	-2.4451	-3.2936
-2.3258	-0.46913	-2.79493		-1.7938	0.44013	-1.35367		6.7094	-0.0636	6.6458		0.1051	0.69549	0.80059		5.3091	-3.4624	1.8467
-2.7697	-0.07217	-2.84187		-1.9	0.93611	-0.96389		3.9559	-0.9276	3.0283		0.20526	0.16888	0.37414		7.8491	-3.4613	4.3878
-1.8828	-0.70724	-2.59004		-1.9167	3.064	1.1473		1.8084	-1.6452	0.1632		0.05879	0.33029	0.38908		6.4403	-3.4071	3.0332
-0.5126	-1.2173	-1.7299		-1.6938	3.1089	1.4151		0.4283	-0.6534	-0.2251		0.48012	0.55075	1.03087		2.399	1.4819	3.8809
-2.2866	-5.0182	-7.3048		-2.539	1.2588	-1.2802		0.00168	-0.5273	-0.52562		0.48457	0.09346	0.57803		2.2022	2.0237	4.2259
-0.21111	-3.4529	-3.66401		-2.24	1.4909	-0.7491		0.50186	-0.43472	0.06714		2.69	0.54224	3.23224		2.0918	2.5312	4.623
-0.69677	-3.0059	-3.70267		-1.207	2.9069	1.6999		1.2206	-0.37503	0.84557		0.20063	0.30677	0.5074		3.4524	-0.1519	3.3005
-0.00531	-0.61427	-0.61958		-1.5989	4.6056	3.0067		1.8711	-0.49338	1.37772		0.65996	1.4202	2.08016		1.2275	-0.9477	0.2798
-0.419	-1.4417	-1.8607		-0.60815	1.7365	1.12835		1.0916	-0.64247	0.44913		0.17603	0.67153	0.84756		0.54154	-1.0867	-0.54516
[truncated: 45,961 more rows]
