# Supplementary material for: Transition from positive to negative indirect CO2 effects on the vegetation carbon uptake
Source: Nat Commun. 2024 Feb 19;15:1500. doi: 10.1038/s41467-024-45957-x (PMC10876672; doi:10.1038/s41467-024-45957-x)
Supplement: Supplementary file 3 — Source Data [file 41467_2024_45957_MOESM3_ESM.zip › Source Data/Figure 4.xlsx]

## Sheet: panel b
Global SMsurf
period	mean	se
1982-1996	0.25579	0.00984
2000-2014	0.25408	0.01014
2086-2100	0.2371	0.01099

## Sheet: panel c
Mean difference in eCO2(ind) between 2000-2014 and 1982-1996 binned as a function of corresponding changes in SMsurf and mean annual SMsurf
	-0.076	-0.068	-0.06	-0.052	-0.044	-0.036	-0.028	-0.02	-0.012	-0.004	0.004	0.012	0.02	0.028	0.036	0.044	0.052	0.06	0.068	change in SMsurf
0.01	-9999	-9999	-9999	-9999	-9999	-9999	-9999	-9999	-9999	-9999	-9999	-9999	-9999	-9999	-9999	-9999	-9999	-9999	-9999
0.03	-9999	-9999	-9999	-9999	-9999	-9999	-9999	-9999	-9999	-9999	-9999	-9999	-9999	-9999	-9999	-9999	-9999	-9999	-9999
0.05	-9999	-9999	-9999	-9999	-9999	-9999	-9999	-9999	-9999	-9999	-9999	-9999	-9999	-9999	-9999	-9999	-9999	-9999	-9999
0.07	-9999	-9999	-9999	-9999	-9999	-9999	-9999	-9999	-9999	-9999	-9999	-9999	0.0147	-9999	-9999	-9999	0.08967	0.24183	-9999
0.09	-9999	-9999	-9999	-9999	-9999	-9999	-9999	-9999	-9999	0.49521	0.44818	0.22964	0.04045	0.28874	-0.23106	0.20233	0.46997	-9999	-9999
0.11	-9999	-9999	-9999	-9999	-9999	-1.52465	-1.17347	-0.20276	-0.03528	0.13929	0.45928	1.36413	0.00601	0.64267	-1.16686	0.39253	0.75627	-9999	-9999
0.13	-9999	-9999	-9999	-9999	-0.06843	0.61258	-0.07342	-0.07272	0.5833	-0.46405	2.26563	1.13091	0.37117	0.2114	1.2524	-1.10758	2.0146	-9999	-9999
0.15	-9999	-9999	-9999	-9999	-0.63014	-0.43609	-1.03805	-0.07501	0.85688	1.48659	1.28972	0.50721	0.74262	0.27331	0.48973	-1.06458	0.48121	-9999	-9999
0.17	-9999	-9999	0.45455	0.69356	-2.01502	-1.57015	-0.43463	-0.26812	1.07917	1.61806	0.55251	0.00998	-2.87404	-2.14208	-2.07883	-2.71488	-1.88836	-9999	-9999
0.19	-9999	-9999	-9999	1.33706	-0.61526	-2.13704	-0.78698	-0.98649	-0.26475	-0.13559	0.73321	-0.724	-1.66464	-2.64805	-2.38409	-0.52066	-9999	-9999	-9999
0.21	-9999	-9999	-9999	1.55362	1.30478	-1.26301	-0.70643	-0.71294	0.41941	-0.13264	0.13918	-0.29457	-0.48845	-0.83405	-0.97538	-3.19482	-9999	-9999	-9999
0.23	-9999	-9999	-9999	4.52612	-0.84615	1.68544	-1.03955	-0.78689	-1.15372	-0.10423	1.15557	2.14879	0.17633	0.92712	-9999	-9999	-9999	-9999	-9999
0.25	-9999	-9999	-9999	4.89282	0.97393	1.36156	2.34057	1.08027	-0.51291	-0.59614	1.13305	-0.11802	-0.5653	-2.38415	-9999	-9999	-9999	-9999	-9999
0.27	-9999	-9999	-9999	-9999	1.14546	1.74896	0.25523	-0.33726	-0.33995	0.02176	0.06124	0.68894	-1.52421	-4.86177	-9999	-9999	-9999	-9999	-9999
0.29	-9999	-9999	-9999	-9999	-9999	-0.17809	-0.94852	-0.21121	-0.33423	-0.04022	0.10499	0.97143	-1.29976	-3.75925	3.1378	-9999	-9999	-9999	-9999
0.31	-9999	-9999	-9999	-9999	-9999	-2.94055	-2.567	-0.22943	-0.8037	-0.06504	-0.46786	-0.86402	1.24568	2.60679	0.16571	0.71376	-9999	-9999	-9999
0.33	-9999	-9999	-9999	-9999	-9999	-3.92285	-3.70211	-1.66727	-1.17225	-0.04111	0.1712	2.2282	0.95559	3.09547	2.5343	0.20888	2.05941	-9999	-9999
0.35	-9999	-9999	-9999	-9999	-9999	-2.12764	-3.66182	-2.45641	-1.65383	-0.87872	0.17274	0.42421	0.50843	0.66967	1.34676	0.93682	-9999	-9999	-9999
0.37	-9999	-9999	-9999	-9999	-2.26013	-2.11025	-3.02942	-2.25381	-1.40406	-0.90659	0.42373	0.71765	0.54304	1.28047	-0.50028	-9999	-9999	-9999	-9999
0.39	-9999	-9999	-9999	-9999	-0.36541	-0.32967	-0.86265	-1.31372	-0.73809	-0.70741	0.14507	0.78735	1.15899	-1.16329	-9999	-9999	-9999	-9999	-9999
0.41	-9999	-9999	-9999	-9999	-0.64883	-0.60177	-0.40548	0.80444	0.06377	-0.78075	0.20728	0.00344	-0.54535	-9999	-9999	-9999	-9999	-9999	-9999
0.43	-9999	-9999	-9999	-9999	-9999	-9999	-0.35349	2.02619	1.54346	1.134	2.8503	-9999	-9999	-9999	-9999	-9999	-9999	-9999	-9999
0.45	-9999	-9999	-9999	-9999	-9999	-9999	-9999	-9999	-9999	-9999	-9999	-9999	-9999	-9999	-9999	-9999	-9999	-9999	-9999
0.47	-9999	-9999	-9999	-9999	-9999	-9999	-9999	-9999	-9999	-9999	-9999	-9999	-9999	-9999	-9999	-9999	-9999	-9999	-9999
0.49	-9999	-9999	-9999	-9999	-9999	-9999	-9999	-9999	-9999	-9999	-9999	-9999	-9999	-9999	-9999	-9999	-9999	-9999	-9999
mean annual SMsurf

## Sheet: panel d
Mean difference in eCO2(ind) between 2086-2100 and 1982-1996 binned as a function of corresponding changes in SMsurf and mean annual SMsurf
	-0.23	-0.21	-0.19	-0.17	-0.15	-0.13	-0.11	-0.09	-0.07	-0.05	-0.03	-0.01	0.01	0.03	0.05	0.07	0.09	0.11	0.13	0.15	change in SMsurf
0.01	-9999	-9999	-9999	-9999	-9999	-9999	-9999	-9999	-9999	-9999	-9999	-9999	-9999	-9999	-9999	-9999	-9999	-9999	-9999	-9999
0.03	-9999	-9999	-9999	-9999	-9999	-9999	-9999	-9999	-9999	-9999	-9999	-9999	-9999	-9999	-9999	-9999	-9999	-9999	-9999	-9999
0.05	-9999	-9999	-9999	-9999	-9999	-9999	-9999	-9999	-9999	-9999	-9999	-9999	-9999	-9999	-9999	-9999	-9999	-9999	-9999	-9999
0.07	-9999	-9999	-9999	-9999	-9999	-9999	-9999	-9999	-9999	-9999	-9999	-9999	-9999	-9999	-9999	-9999	-9999	-9999	-9999	-9999
0.09	-9999	-9999	-9999	-9999	-0.00927	0.23187	0.49366	-9999	-9999	-9999	-9999	-9999	-9999	-9999	-0.08125	0.36521	-9999	0.00738	0.72426	-9999
0.11	-9999	-9999	0.75564	0.29209	0.63343	-0.06878	0.35552	0.31199	-9999	-0.63411	-0.5322	-9999	-9999	-9999	-0.09436	0.28168	-0.2083	0.36491	0.28914	-0.17016
0.13	-9999	-9999	1.90907	1.38176	2.02087	1.24564	0.28093	0.75112	-0.11912	-0.46339	-0.07884	-0.06206	-0.42966	-1.28293	-0.50877	-0.27534	0.26124	0.54664	-0.60059	-0.11466
0.15	-9999	0.16912	0.40158	1.83788	-0.49501	-0.69876	-0.71577	0.59322	1.88145	-1.15257	-1.16287	0.42093	0.28095	-0.24085	0.138	-0.27512	0.12454	0.61206	0.17596	-0.82426
0.17	-9999	-9999	1.08374	2.26391	0.95567	0.47787	-1.44405	-0.98769	-0.23609	-0.32435	-0.10382	-1.05826	-0.89452	-0.30806	-0.21449	-0.98956	-1.34729	-1.4761	0.31414	-9999
0.19	-9999	-9999	-9999	2.98566	2.07653	0.62835	-2.00648	-2.48618	-1.35108	-1.12672	-1.82751	-0.30187	-1.82068	-1.14557	-0.66759	0.33768	0.82394	3.51264	-9999	-9999
0.21	-9999	-9999	4.97697	3.9699	0.86183	0.04933	-1.11185	-1.46884	-1.75634	-0.77922	-0.96261	-0.375	-1.07865	-0.21649	0.0995	0.69092	2.90668	4.86518	-9999	-9999
0.23	-9999	8.13338	3.52435	3.26948	0.47568	0.61275	-0.51517	-1.27368	-1.35029	-1.10881	-0.97259	-0.98364	1.04107	0.03081	2.48842	0.22766	-9999	-9999	-9999	-9999
0.25	-9999	8.07957	6.87577	3.7388	0.65673	-0.70733	-1.08197	-1.52645	-1.14435	-2.56043	-0.84011	0.64606	0.52581	0.22511	0.35251	-9999	-9999	-9999	-9999	-9999
0.27	-9999	-9999	-9999	0.96486	-0.29253	-1.40243	-1.31746	-0.32987	-0.40349	-1.31611	-1.41495	0.45768	0.81612	0.75212	0.32346	-9999	-9999	-9999	-9999	-9999
0.29	-9999	-9999	-9999	-0.70567	-2.29077	-2.56921	-1.37501	-0.18549	-0.10475	-0.39856	-0.96189	-0.16622	0.37894	0.52401	0.02246	-9999	-9999	-9999	-9999	-9999
0.31	-9999	-9999	-9999	-9999	-2.19103	-1.5561	-1.32353	-1.01064	-0.13052	-0.26373	-0.20572	-0.90656	0.5947	0.7805	0.23736	-9999	-9999	-9999	-9999	-9999
0.33	-9999	-9999	-9999	-9999	-1.75755	-1.87821	-1.15021	-0.96892	-0.15369	-0.09857	-0.04783	-0.74324	0.35193	0.12816	0.79835	-9999	-9999	-9999	-9999	-9999
0.35	-9999	-9999	-9999	-9999	-1.64176	-1.40104	-0.38191	-0.74537	-0.53886	-0.35787	0.374	0.32336	0.0935	0.5778	-9999	-9999	-9999	-9999	-9999	-9999
0.37	-9999	-9999	-9999	-0.45768	-1.21331	-1.17651	-0.9807	-0.79385	-0.39387	-0.11174	0.37608	0.64961	-0.07712	-9999	-9999	-9999	-9999	-9999	-9999	-9999
0.39	-9999	0.61316	-0.1468	-0.55615	-1.00994	-1.3901	-1.18649	-0.77496	-0.19467	0.44716	-9999	-9999	-9999	-9999	-9999	-9999	-9999	-9999	-9999	-9999
0.41	-1.19243	-1.45538	-1.2407	-1.07092	-0.8204	-0.53794	-0.53625	-2.0193	-1.21397	-9999	-9999	-9999	-9999	-9999	-9999	-9999	-9999	-9999	-9999	-9999
0.43	-0.86589	-0.7892	-0.13845	-0.36771	-0.60052	-0.8309	-9999	-9999	-9999	-9999	-9999	-9999	-9999	-9999	-9999	-9999	-9999	-9999	-9999	-9999
0.45	-9999	-9999	-9999	-9999	-9999	-9999	-9999	-9999	-9999	-9999	-9999	-9999	-9999	-9999	-9999	-9999	-9999	-9999	-9999	-9999
0.47	-9999	-9999	-9999	-9999	-9999	-9999	-9999	-9999	-9999	-9999	-9999	-9999	-9999	-9999	-9999	-9999	-9999	-9999	-9999	-9999
0.49	-9999	-9999	-9999	-9999	-9999	-9999	-9999	-9999	-9999	-9999	-9999	-9999	-9999	-9999	-9999	-9999	-9999	-9999	-9999	-9999
mean annual SMsurf
