# Supplementary material for: Transition from positive to negative indirect CO2 effects on the vegetation carbon uptake
Source: Nat Commun. 2024 Feb 19;15:1500. doi: 10.1038/s41467-024-45957-x (PMC10876672; doi:10.1038/s41467-024-45957-x)
Supplement: Supplementary file 3 — Source Data [file 41467_2024_45957_MOESM3_ESM.zip › Source Data/Figure S1.xlsx]

## Sheet: panel a
Global eCO2(ind)
	CMIP6SMA		CMIP6BMA	CMIP5+CMIP6SMA	CMIP5+CMIP6BMA
period	mean	se	mean	mean	mean
1982-1996	0.24093	0.31887	0.22933	0.42287	0.38594
2000-2014	-0.04065	0.2373	0.09127	0.04162	0.16018

## Sheet: panel b
Global eCO2(ind)
	CMIP6SMA		CMIP6BMA	CMIP5+CMIP6SMA	CMIP5+CMIP6BMA
period	mean	se	mean	mean	mean
1982-1993	0.05937	0.28379	0.16031	0.40582	0.44149
2003-2014	-0.06337	0.26183	0.07129	-0.17097	-0.01921

## Sheet: panel c
Global eCO2(ind)
	CMIP6SMA		CMIP6BMA	CMIP5+CMIP6SMA	CMIP5+CMIP6BMA
period	mean	se	mean	mean	mean
1982-1997	0.26083	0.25626	0.24823	0.31189	0.31612
1999-2014	0.04404	0.19183	0.17253	0.05115	0.16149
