# Supplementary material for: Transition from positive to negative indirect CO2 effects on the vegetation carbon uptake
Source: Nat Commun. 2024 Feb 19;15:1500. doi: 10.1038/s41467-024-45957-x (PMC10876672; doi:10.1038/s41467-024-45957-x)
Supplement: Supplementary file 3 — Source Data [file 41467_2024_45957_MOESM3_ESM.zip › Source Data/Figure S10.xlsx]

## Sheet: panel a
Global eCO2(ind)1%
period	mean	se
Year 14-28	0.28547	0.10315
Year 120-134	-0.04229	0.08671

## Sheet: panel b
Frequency distribution of eCO2(ind)1%
Range	Frequency during Year 14-28	Frequency during Year 120-134
(-6,-5.8)	0.04809	0.01673
(-5,8,-5.6)	0.08782	0.01673
(-5.6,-5.4)	0.069	0.01046
(-5.4,-5.2)	0.09828	0.00836
(-5.2,-5)	0.13592	0.02718
(-5,-4.8)	0.12755	0.02927
(-4.8,-4.6)	0.13173	0.02718
(-4.6,-4.4)	0.1171	0.04809
(-4.4,-4.2)	0.15892	0.05437
(-4.2,-4)	0.2321	0.08782
(-4,-3.8)	0.20283	0.08155
(-3.8,-3.6)	0.22792	0.12755
(-3.6,-3.4)	0.27392	0.15683
(-3.4,-3.2)	0.32201	0.17774
(-3.2,-3)	0.34711	0.15892
(-3,-2.8)	0.40775	0.18401
(-2.8,-2.6)	0.48093	0.31365
(-2.6,-2.4)	0.47048	0.31783
(-2.4,-2.2)	0.54157	0.33247
(-2.2,-2)	0.59594	0.49766
(-2,-1.8)	0.76322	0.55621
(-1.8,-1.6)	1.02459	0.72349
(-1.6,-1.4)	1.08105	0.90749
(-1.4,-1.2)	1.31524	1.17514
(-1.2,-1)	1.57661	1.63516
(-1,-0.8)	2.01363	2.16837
(-0.8,-0.6)	2.46111	3.1135
(-0.6,-0.4)	3.8328	5.15222
(-0.4,-0.2)	5.19614	9.28822
(-0.2,0)	8.60656	17.5205
(0,0.2)	11.1179	17.8028
(0.2,0.4)	8.84493	12.776
(0.4,0.6)	8.41209	10.0974
(0.6,0.8)	7.0864	5.91335
(0.8,1)	5.8778	2.7643
(1,1.2)	5.30487	1.64562
(1.2,1.4)	4.05027	0.94304
(1.4,1.6)	3.2306	0.66912
(1.6,1.8)	2.35865	0.40565
(1.8,2)	1.71462	0.33247
(2,2.2)	1.33197	0.3011
(2.2,2.4)	1.1145	0.26765
(2.4,2.6)	0.84267	0.19865
(2.6,2.8)	0.77158	0.17983
(2.8,3)	0.70467	0.16101
(3,3.2)	0.53739	0.10246
(3.2,3.4)	0.40775	0.10246
(3.4,3.6)	0.38474	0.07528
(3.6,3.8)	0.30738	0.04391
(3.8,4)	0.26347	0.05646
(4,4.2)	0.20492	0.02718
(4.2,4.4)	0.1861	0.02927
(4.4,4.6)	0.1631	0.02718
(4.6,4.8)	0.15473	0.01464
(4.8,5)	0.10246	0.01882
(5,5.2)	0.10037	0.01464
(5.2,5.4)	0.07946	0.01046
(5.4,5.6)	0.09619	0.01255
(5.6,5.8)	0.08991	0.00418
(5.8,6)	0.05646	0.01255

## Sheet: panel d
Zonal medians of difference in eCO2(ind)1% between Year 120-134 and Year 14-28
Latitude	Median	lower quartile range	upper quartile range
87.5	0	0	0
82.5	-0.0199	0.00426	0.01573
77.5	-0.05599	0.08516	0.04259
72.5	-0.18708	0.30971	0.1924
67.5	-0.30618	0.48056	0.42167
62.5	-0.45872	0.60248	0.48734
57.5	-0.57433	0.62737	0.67297
52.5	-0.32742	0.61462	0.95234
47.5	-0.35534	0.71676	0.67163
42.5	-0.21386	0.75354	0.62211
37.5	-0.04869	0.6363	0.85178
32.5	-0.1402	0.73496	0.61994
27.5	-0.13891	0.41354	0.42932
22.5	0	0.93412	0.72983
17.5	-0.57082	1.50628	0.59921
12.5	-0.20601	1.11329	0.43401
7.5	-0.48618	1.08532	0.68041
2.5	-0.07512	1.28708	0.6099
-2.5	-0.12068	1.48702	0.80919
-7.5	0.11518	0.98456	1.09814
-12.5	-0.3663	1.2905	0.86883
-17.5	-0.11831	1.38049	0.90511
-22.5	-0.04434	1.63706	0.74751
-27.5	-0.03714	0.81586	0.3831
-32.5	-0.18701	1.14639	0.62966
-37.5	-0.92321	1.20009	0.76004
-42.5	-0.24884	0.69326	0.48782
-47.5	0.09757	0.40245	0.46584
-52.5	0.26242	0.20112	0.25612
-57.5	0.23858	0.09316	0.02531
