# Supplementary material for: Transition from positive to negative indirect CO2 effects on the vegetation carbon uptake
Source: Nat Commun. 2024 Feb 19;15:1500. doi: 10.1038/s41467-024-45957-x (PMC10876672; doi:10.1038/s41467-024-45957-x)
Supplement: Supplementary file 3 — Source Data [file 41467_2024_45957_MOESM3_ESM.zip › Source Data/Figure S11.xlsx]

## Sheet: panel a
Global eCO2(dir)1%
period	mean	se
Year 14-28	1.53738	0.26639
Year 120-134	0.46152	0.07411

## Sheet: panel b
Frequency distribution of eCO2(dir)1%
Range	Frequency during Year 14-28	Frequency during Year 120-134
(-4,-3.8)	0.01464	0.01464
(-3.8,-3.6)	0.02091	0.01255
(-3.6,-3.4)	0.03555	0.02509
(-3.4,-3.2)	0.04391	0.03137
(-3.2,-3)	0.05018	0.05018
(-3,-2.8)	0.05437	0.04182
(-2.8,-2.6)	0.069	0.05855
(-2.6,-2.4)	0.08991	0.08991
(-2.4,-2.2)	0.11919	0.07946
(-2.2,-2)	0.17774	0.10664
(-2,-1.8)	0.2091	0.14428
(-1.8,-1.6)	0.22583	0.17564
(-1.6,-1.4)	0.3011	0.25928
(-1.4,-1.2)	0.40356	0.36383
(-1.2,-1)	0.54993	0.4872
(-1,-0.8)	0.68167	0.69839
(-0.8,-0.6)	0.95768	1.20023
(-0.6,-0.4)	1.49297	1.97181
(-0.4,-0.2)	2.67648	4.09418
(-0.2,0)	5.95099	12.3955
(0,0.2)	8.8763	21.9534
(0.2,0.4)	8.62329	16.9099
(0.4,0.6)	8.19254	11.4085
(0.6,0.8)	7.11358	7.30386
(0.8,1)	6.40892	5.14177
(1,1.2)	5.63315	3.43342
(1.2,1.4)	4.91594	2.36074
(1.4,1.6)	4.36183	1.94672
(1.6,1.8)	3.86835	1.59125
(1.8,2)	3.35396	1.27551
(2,2.2)	2.7183	0.98695
(2.2,2.4)	2.4172	0.71303
(2.4,2.6)	1.999	0.57084
(2.6,2.8)	1.8819	0.42238
(2.8,3)	1.49925	0.37638
(3,3.2)	1.26924	0.2551
(3.2,3.4)	1.15632	0.23001
(3.4,3.6)	0.98695	0.14428
(3.6,3.8)	0.87822	0.13382
(3.8,4)	0.84267	0.10455
(4,4.2)	0.81967	0.07528
(4.2,4.4)	0.71721	0.06064
(4.4,4.6)	0.64821	0.05437
(4.6,4.8)	0.60848	0.05855
(4.8,5)	0.6043	0.03973
(5,5.2)	0.65657	0.01882
(5.2,5.4)	0.49557	0.01464
(5.4,5.6)	0.42866	0.01046
(5.6,5.8)	0.3722	0.00418
(5.8,6)	0.33456	0.01464
(6,6.2)	0.32201	0.01046
(6.2,6.4)	0.34711	0.00627
(6.4,6.6)	0.34502	0.01046
(6.6,6.8)	0.29274	0.00209
(6.8,7)	0.21956	0
(7,7.2)	0.18401	0.00209
(7.2,7.4)	0.16728	0
(7.4,7.6)	0.15055	0.00418
(7.6,7.8)	0.16728	0.00209
(7.8,8)	0.12337	0
