# Supplementary material for: Transition from positive to negative indirect CO2 effects on the vegetation carbon uptake
Source: Nat Commun. 2024 Feb 19;15:1500. doi: 10.1038/s41467-024-45957-x (PMC10876672; doi:10.1038/s41467-024-45957-x)
Supplement: Supplementary file 3 — Source Data [file 41467_2024_45957_MOESM3_ESM.zip › Source Data/Figure S12.xlsx]

## Sheet: panel a
Global eCO2(dir)1%-RM
period	mean	se
Year 14-28	1.64509	0.30532
Year 120-134	0.52715	0.13378

## Sheet: panel b
Frequency distribution of eCO2(dir)1%
Range	Frequency during Year 14-28	Frequency during Year 120-134
(-4,-3.8)	0.06691	0.04182
(-3.8,-3.6)	0.08782	0.023
(-3.6,-3.4)	0.07946	0.023
(-3.4,-3.2)	0.08573	0.05018
(-3.2,-3)	0.11501	0.03346
(-3,-2.8)	0.15683	0.07319
(-2.8,-2.6)	0.12337	0.05228
(-2.6,-2.4)	0.19446	0.092
(-2.4,-2.2)	0.18819	0.09619
(-2.2,-2)	0.26556	0.11082
(-2,-1.8)	0.26556	0.15683
(-1.8,-1.6)	0.26138	0.19237
(-1.6,-1.4)	0.35129	0.25092
(-1.4,-1.2)	0.43911	0.33665
(-1.2,-1)	0.48093	0.47884
(-1,-0.8)	0.69212	0.56457
(-0.8,-0.6)	0.91586	0.86358
(-0.6,-0.4)	1.18351	1.40933
(-0.4,-0.2)	1.8589	2.43602
(-0.2,0)	4.15482	7.7137
(0,0.2)	8.14026	16.5001
(0.2,0.4)	5.27978	15.6198
(0.4,0.6)	5.00376	14.4258
(0.6,0.8)	5.04767	11.7075
(0.8,1)	5.49933	8.48319
(1,1.2)	5.81089	5.93844
(1.2,1.4)	5.44496	3.77216
(1.4,1.6)	5.14386	2.54266
(1.6,1.8)	5.01631	1.55989
(1.8,2)	4.83857	1.02668
(2,2.2)	4.47474	0.73603
(2.2,2.4)	3.74289	0.49975
(2.4,2.6)	3.37697	0.46211
(2.6,2.8)	2.63884	0.34292
(2.8,3)	2.30846	0.24465
(3,3.2)	1.97809	0.18819
(3.2,3.4)	1.48879	0.15683
(3.4,3.6)	1.37379	0.10246
(3.6,3.8)	1.18351	0.10873
(3.8,4)	0.99532	0.10246
(4,4.2)	0.88868	0.05646
(4.2,4.4)	0.87195	0.05228
(4.4,4.6)	0.76531	0.04182
(4.6,4.8)	0.64821	0.04182
(4.8,5)	0.65239	0.02091
(5,5.2)	0.57293	0.01673
(5.2,5.4)	0.56039	0.01464
(5.4,5.6)	0.54366	0.01255
(5.6,5.8)	0.49766	0.00836
(5.8,6)	0.47466	0.00836
(6,6.2)	0.35338	0.00627
(6.2,6.4)	0.25928	0.00209
(6.4,6.6)	0.21537	0.00627
(6.6,6.8)	0.19028	0.00209
(6.8,7)	0.1631	0
(7,7.2)	0.13592	0.00418
(7.2,7.4)	0.11919	0.00627
(7.4,7.6)	0.10246	0.00627
(7.6,7.8)	0.092	0
(7.8,8)	0.08573	0.00209

## Sheet: panel d
eCO2(dir)1%	eCO2(dir)1%-RM
0.30241	0.52247
0.16546	-0.07495
0.03789	-0.0784
0.19208	-0.07495
0.06159	0.08546
-0.00030733	-0.06179
-0.03515	-0.09413
-0.14384	-0.64349
-0.06259	-0.85963
0.29874	0.52007
0.04349	-0.04649
0.20367	-0.08016
0.12819	0.04895
0.03762	0.01393
0.2599	0.54735
0.13753	-0.05692
0.21823	-0.12447
0.11921	0.0235
0.04272	0.04605
-0.02555	-0.18956
0.21165	0.54794
0.19432	-0.32291
0.21613	-0.15574
0.12297	-0.00578
-0.05946	-0.31368
0.39024	-0.20922
-0.13274	-0.12074
-0.27278	-0.37653
0.17968	-0.21725
0.0723	-0.12896
-0.06083	-0.37349
0.2217	0.01319
0.14536	-0.23422
0.01238	-0.26682
-0.04294	-0.19412
-0.06764	-0.47755
0.20055	-0.32044
0.03093	-0.46012
-0.06248	-0.73009
0.41092	0.11768
0.21107	-0.34479
-0.02488	-0.77377
-0.04229	-0.78788
0.36491	0.18918
-0.02911	-0.90542
-0.16122	-1.1142
-0.06074	-0.94273
0.26914	-0.04119
-0.02993	-0.06818
-0.09621	-0.93026
-0.11042	-0.97215
-0.07347	-0.96147
0.1669	-0.00499
-0.06245	-0.94201
-0.17718	-0.36853
-0.53792	-0.70149
-0.29702	-0.44357
-0.04581	-1.1337
-0.15376	-0.38988
-0.41502	-0.61332
-0.4333	-1.1658
-0.00185	-1.2472
-0.01523	-1.0663
-0.17925	-0.99317
-0.41815	-0.91649
-0.32723	-0.84287
0.0564	-1.5285
0.0275	-1.2093
-0.16542	-1.386
-0.18656	-1.3862
0.02162	-2.2824
-0.04504	-2.0598
-0.16137	-1.7227
-0.15219	-1.6338
-0.02975	-1.9652
-0.09847	-1.744
-0.16663	-1.8603
-0.09205	-1.4735
0.00034046	-2.2964
-0.12309	-2.2356
0.09205	-0.16534
-0.19055	-1.9442
-0.21994	-2.554
0.50211	0.12996
-0.10175	-0.67607
0.16268	-0.74898
-0.5254	-1.2169
0.81262	0.48123
0.90071	0.58329
-0.17443	-0.00825
-0.37575	-0.66922
0.79764	0.51737
-0.00454	-0.00784
-0.00769	-0.02053
-0.34238	-0.12387
-1.2368	-1.6173
-1.2484	-3.0822
0.05919	-1.072
-0.00062857	-0.71431
-0.7105	-2.3033
-0.65002	-1.9436
-0.54621	-0.08908
-0.46731	-0.17052
-0.99454	-1.0295
-1.2589	-3.1501
-0.10171	-0.88234
-0.39856	-1.0409
-0.67623	-1.6522
-0.56611	0.11515
0.25165	-0.6867
0.32354	-1.2875
-0.52609	-0.77914
-0.87251	-1.3007
-0.70777	-1.4609
-0.37748	-0.6548
-0.69314	0.09674
-0.67103	0.39809
-0.67889	0.27918
-0.39563	-0.39211
0.19451	-0.75964
0.35281	-1.3016
-0.01439	-1.8093
-0.47906	-0.94332
-0.38576	-0.33588
-0.62496	-0.29754
-0.48549	-0.82059
0.17543	0.4039
-0.15739	0.83741
-0.22353	0.86475
-0.28596	0.70075
-0.94126	-0.18695
-1.3165	-0.89829
-0.15965	-0.71172
0.00366	-1.0753
-0.08801	-1.4361
-0.18966	-1.5457
-0.58765	-0.05598
-0.3434	-0.27169
-0.51571	-0.24517
-0.07145	0.64365
-0.17787	0.8813
-0.27531	0.91818
-0.34182	0.58209
-0.3675	-0.58853
-0.51462	-0.82465
-0.32682	-1.2524
-0.35917	-1.4308
-0.52456	-0.38555
-0.46709	-0.33598
-0.50418	-0.0557
-0.15994	0.79038
-0.2524	1.0453
-0.31083	1.1055
-0.35165	1.0292
-0.26991	0.6601
-0.63213	-0.03331
-1.5528	-1.7437
-0.54055	-0.64364
-0.57586	-0.49821
-0.64045	-0.73288
-0.58266	-1.0412
-0.52982	-1.3195
-0.85548	-0.01486
-0.4694	-0.28584
-0.53831	0.14024
-0.24873	0.90854
-0.30355	0.92615
-0.32597	0.91356
-0.34217	1.1189
-0.30442	-0.08747
-0.59343	0.16294
-2.2584	-0.5357
-0.79403	-0.37362
-0.66633	-0.54362
-0.71794	-0.6235
-0.71424	-0.62489
-0.73246	-0.89205
-0.57238	-1.1495
-0.55965	-1.2989
-0.92434	0.02275
-0.858	0.13983
-0.52311	0.30714
-0.19574	0.82295
-0.33423	0.91424
-0.3983	0.97214
-0.37744	1.012
-0.32722	1.0354
-0.24847	0.76135
-0.58384	0.06668
-0.48842	-0.25325
-0.53529	-0.26846
-0.65539	-0.32295
-0.78381	-0.81807
-0.6697	-1.113
-0.47339	-1.2067
-0.93815	-0.03022
-0.87451	0.10769
-0.21036	0.93473
-0.36983	0.82031
-0.4648	0.90009
-0.34441	0.84801
-0.28218	0.89842
-0.2258	0.71588
-0.60037	-0.06779
-0.26266	-0.7631
-0.15315	-0.6542
-0.00025672	-0.61119
-0.32058	-0.07909
-0.38229	-0.17687
-0.54381	-0.3521
-0.85895	-0.54671
-0.62398	-0.68151
-0.65766	-0.94192
-0.563	-1.1041
-0.96085	-0.07043
-0.89944	0.08828
-0.2382	0.95474
-0.39875	0.75505
-0.39836	0.66788
-0.31973	0.49626
-0.2578	0.76915
-0.5856	-0.24031
-0.49208	-0.29022
-0.37582	-0.52445
-0.13974	-0.31099
-0.18706	-0.04823
-0.2824	-0.0225
-0.33901	-0.08954
-0.58962	-0.23512
-0.63641	-0.40791
-0.76456	-0.65076
-0.64585	-0.5931
-0.57166	-0.77919
-0.81197	-0.31655
-0.99206	-0.14108
-0.91282	0.03238
-0.60375	0.41748
-0.29535	0.82667
-0.17334	0.99089
-0.20769	0.97087
-0.33587	0.77386
-0.3166	0.64459
-0.24425	0.61921
-0.21428	0.60325
-0.34928	0.46245
-0.55538	-0.06163
-0.41829	-0.27678
-0.5012	-0.56325
-0.06071	-0.27808
-0.02843	-0.19104
-0.08208	-0.2239
-0.15303	-0.00977
-0.24561	0.01983
-0.29169	-0.01748
-0.43292	-0.13269
-0.57257	-0.3098
-0.73698	-0.54683
-0.49553	-0.49981
-0.60317	-0.46248
-0.8374	0.00945
-1.0026	-0.16487
-0.89414	0.00325
-0.60424	0.41987
-0.31048	0.86249
-0.16159	1.0239
-0.12939	1.0185
-0.20032	0.86164
-0.19446	0.51639
-0.13688	0.56877
-0.15889	0.46585
-0.34562	0.32424
-0.41523	-0.15228
-0.39671	-0.92779
-0.51616	-0.61536
-0.83166	-0.52852
-0.60215	-0.60383
-0.12511	-0.03105
-0.2203	0.02584
-0.31228	-0.02302
-0.36978	-0.05542
-0.70766	-0.42714
-0.70359	-0.57909
-0.6387	-0.13983
-0.63125	-0.53118
-0.84028	0.1115
-0.97278	-0.0844
-0.82243	0.07787
-0.54181	0.45006
-0.26724	0.85501
-0.1188	0.99109
-0.05126	1.0093
-0.1119	0.90769
-0.12662	0.73034
-0.14202	0.35635
-0.25692	0.64724
-0.20085	0.1054
-0.22148	-0.19646
-0.37725	-0.99078
-0.47189	-0.58122
-0.43835	-0.41806
-0.23425	-0.05466
-0.27987	0.01026
-0.31401	0.00068
-0.44768	-0.21336
-0.45735	-0.5233
-0.57548	-0.15058
-0.56379	-0.44358
-0.79167	0.19418
-0.9353	-0.02878
-0.77015	0.1355
-0.48153	0.45995
-0.20913	0.78816
-0.00159	0.941
-0.08922	0.8907
-0.14724	0.70523
-0.15327	0.4914
-0.28967	0.58343
-0.2194	0.00739
-0.31234	-0.98034
-0.23167	-0.51273
-0.47513	-0.62785
-0.27886	-0.37576
-0.14531	0.05036
-0.17473	0.1244
-0.28228	0.01377
-0.41954	-0.2456
-0.44687	-0.78093
-0.49455	-0.15803
-0.46047	-0.27697
-0.71626	0.2045
-0.88507	-0.0294
-0.71751	0.14429
-0.41734	0.40794
-0.14196	0.64608
-0.00657	0.6617
0.03447	0.82236
-0.08846	0.86806
-0.1884	0.70477
-0.3141	0.85806
-0.19749	0.31956
-0.2423	0.04334
-0.22031	-0.84065
-0.26876	-0.89553
-0.30009	-0.74633
-0.325	-0.92332
-0.35707	-0.74092
0.08542	-0.29231
-0.09099	-0.24246
-0.1663	-0.01917
-0.19489	0.10749
-0.30111	-0.03094
-0.42573	-0.31891
-0.429	-0.85311
-0.43292	-0.2266
-0.36936	-0.21717
-0.61128	0.15516
-0.77561	-0.03099
-0.6262	0.12684
-0.32463	0.29973
-0.07013	0.38955
0.02479	0.43668
0.06032	0.66353
-0.06538	0.86613
-0.24352	1.1706
-0.30416	0.98065
-0.19521	0.46306
-0.2462	0.21045
-0.28755	-0.16346
-0.27412	-0.42001
-0.28183	-0.9525
0.00476	-0.49956
-0.09327	-0.2868
-0.37159	-1.2214
0.10282	-0.33649
-0.1073	-0.35056
-0.19335	-0.09143
-0.22227	0.06763
-0.31865	-0.08172
-0.42133	-0.37577
-0.37401	-0.64683
-0.2975	-0.76098
-0.27977	-0.20079
-0.4628	0.08281
-0.57926	0.00482
-0.47527	0.1305
-0.25954	0.16416
-0.0582	0.24399
0.04614	0.3607
0.14176	0.99429
0.01038	1.3291
-0.0744	0.83948
-0.12612	0.69416
-0.17674	0.57362
-0.26739	0.34526
-0.30171	0.03775
-0.2838	-0.53263
-0.28659	-0.92051
0.01709	-0.30583
-0.16522	-0.37498
-0.5663	-1.2728
0.12213	-0.37114
-0.12461	-0.45118
-0.228	-0.37499
-0.25415	0.00948
-0.33832	-0.14035
-0.41591	-0.43399
-0.34694	-0.68954
-0.24823	-0.65452
-0.18685	-0.22637
-0.20129	-0.55576
-0.38251	0.03033
-0.32343	0.10689
-0.17443	0.04431
-0.029	0.1137
0.0674	0.34093
0.11959	0.70716
0.08818	0.9779
0.02966	0.88918
-0.05097	0.75151
-0.27332	0.94445
-0.28464	0.47945
-0.30811	0.25355
-0.28674	-0.35935
-0.35166	-0.83304
0.06254	-0.43701
0.09312	-0.37441
-0.22285	-0.46496
0.05325	0.01831
0.14264	-0.40895
-0.14105	-0.55053
-0.25391	-0.26102
-0.28424	-0.06055
-0.35735	-0.20902
-0.41159	-0.50395
-0.32386	-0.73674
-0.21357	-0.71228
-0.10944	-0.26228
-0.17251	0.05479
-0.19172	0.05991
-0.17314	0.08072
-0.08862	-0.0496
0.00498	0.01527
0.19511	0.75779
0.14961	0.77877
0.16178	1.0449
0.12998	0.95675
0.0241	0.80274
-0.24059	1.0885
-0.30436	0.55056
-0.32219	0.39014
-0.38909	-0.02284
-0.36014	-0.78715
-0.32173	-1.2625
-0.30207	-1.4382
-0.27684	-1.2716
-0.47978	-0.82592
-0.11362	-0.5254
-0.21762	-0.29677
-0.30709	-0.15213
-0.37846	-0.29832
-0.41892	-0.57732
-0.4386	-0.79012
-0.25127	-0.93734
-0.17666	-0.32244
-0.19463	0.0078
-0.17819	-0.01464
-0.14722	-0.02815
0.1279	0.20275
0.03778	-0.01028
0.23792	0.83644
0.23316	1.2226
0.17566	1.4735
0.11537	1.0561
0.0405	0.98173
-0.08238	0.86456
-0.26673	0.76752
-0.3392	0.58678
-0.37807	0.06764
-0.40122	-0.72789
-0.38458	-1.2958
-0.23564	-1.3509
-0.34093	-1.3795
-1.1506	-1.5212
0.15576	-0.38438
-0.09879	-0.56496
-0.21567	-0.36421
-0.31402	-0.23797
-0.38919	-0.39163
-0.32513	-0.35957
-0.34994	-0.83554
-0.25776	-0.79084
-0.25012	-0.37074
-0.26388	-0.07504
-0.24486	-0.13252
-0.1856	-0.16117
-0.07595	-0.23623
0.20922	0.25317
0.27775	0.85768
0.18236	0.81442
0.14568	1.4074
0.05844	1.4727
-0.01853	1.4953
-0.11246	1.3574
-0.1539	0.8712
-0.3432	0.66997
-0.45517	0.0421
-0.46192	-0.71705
-0.32413	-0.97986
-0.24741	-1.1196
-0.23182	-1.476
0.16511	-0.39743
-0.08778	-0.56837
-0.20888	-0.41981
-0.3124	-0.32774
-0.39561	-0.50086
-0.43759	-0.76269
-0.3695	-0.90553
-0.28655	-0.82436
-0.32987	-0.40884
-0.3397	-0.19011
-0.31538	-0.23545
-0.2279	-0.24773
-0.0943	-0.31311
0.20838	0.12109
0.3011	0.74546
0.28243	1.1626
0.10603	0.84677
0.04911	0.95372
0.04788	1.0651
-0.04267	1.3586
-0.10925	0.90382
-0.31574	0.57891
-0.48634	-0.11558
-0.42355	-0.67605
-0.2866	-0.94632
0.13399	-0.39013
-0.09552	-0.54182
-0.20616	-0.47724
-0.42631	-0.97017
-0.40402	-0.60914
-0.29289	-0.89152
-0.31111	-0.86328
-0.38985	-0.46906
-0.40421	-0.324
-0.38216	-0.33941
-0.27812	-0.33769
0.00979	-0.23875
0.0353	-0.28274
0.27582	0.54935
0.28917	1.0154
0.10513	0.73451
-0.00070017	1.2332
0.05624	1.0308
0.11234	0.99331
0.00256	0.85789
-0.21773	0.3968
-0.23495	-0.78113
-0.1651	-0.33781
-0.20708	-0.4957
-0.40937	-0.99133
-0.46018	-0.80468
-0.39214	-0.99855
-0.32357	-0.9023
-0.44404	-0.61993
-0.44292	-0.49889
-0.40399	-0.47041
-0.00737	-0.45287
-0.16825	-0.4773
0.1135	-0.17493
0.26004	0.42468
0.23194	0.98001
0.11812	0.95841
0.00995	0.55487
-0.38865	-0.73175
-0.37931	-1.2426
-0.25482	-0.70241
-0.2493	-0.99895
-0.89393	-1.3869
0.0446	-0.32396
-0.21743	-0.52065
-0.29355	-0.55384
-0.44127	-0.841
-0.39197	-1.0029
-0.33577	-0.9283
-0.48703	-0.78087
-0.47787	-0.66392
-0.25822	-0.37943
-0.31481	-0.46793
-0.2945	-0.12895
-0.01242	-0.10665
0.1786	0.10129
0.31889	0.64772
0.13144	0.771
0.20252	0.05235
0.0625	0.3018
-0.22201	-0.73286
-0.25315	-0.9308
-0.94603	-1.4834
-0.01392	-0.35889
-0.20257	-0.46587
-0.23639	-0.61666
-0.29497	-0.67368
-0.42609	-0.90521
-0.41988	-0.92146
-0.38872	-0.99915
-0.485	-0.92569
-0.51602	-0.94847
-0.5099	-0.82463
-0.46264	-0.74219
-0.3535	-0.52362
-0.15197	-0.46814
-0.05938	-0.13037
0.24811	0.19945
0.35069	0.50045
0.1621	0.60212
-0.01055	0.42125
0.15053	-0.1015
-0.12875	-0.77833
-0.69906	-1.2497
-0.7206	-1.2814
-0.77353	-1.0047
-0.07965	-0.52765
-0.28652	-0.64751
-0.30293	-0.8489
-0.27031	-1.0955
-0.41945	-0.94686
-0.39032	-0.90829
-0.37393	-0.97775
-0.49146	-0.99793
-0.54385	-1.1245
-0.53558	-1.002
-0.49163	-0.91614
-0.39477	-0.60851
-0.21719	-0.5476
-0.02393	-0.33217
0.22211	0.09289
0.3495	0.34872
0.12544	0.19898
0.07037	-0.17662
0.05124	-0.12012
-0.27479	-0.65639
-0.59426	-1.3776
-0.74235	-1.2796
-0.31468	-0.7057
-0.31766	-0.92504
-0.28852	-0.82788
-0.43741	-1.0094
-0.38177	-0.92067
-0.47335	-0.98627
-0.3834	-1.1957
-0.58569	-1.321
-0.56555	-1.2237
-0.51635	-1.1234
-0.42085	-0.76236
-0.25212	-0.61266
-0.04898	-0.34495
0.20965	-0.04784
0.35241	0.16718
0.11426	-0.0485
-0.16476	-0.60561
-0.63038	-1.2906
-0.32676	-0.65254
-0.325	-0.94072
-0.29396	-0.9016
-0.45527	-1.0668
-0.37673	-0.93525
-0.3745	-0.99534
-0.39007	-1.2501
-0.62041	-1.4765
-0.59039	-1.3689
-0.53772	-1.2375
-0.44239	-0.87801
-0.26889	-0.61485
-0.07844	-0.37668
0.19333	-0.21812
0.31622	-0.26012
-0.04362	-0.04731
-0.04711	-0.37721
-0.09884	-0.42527
-1.0969	-1.2353
-0.79574	-1.3026
-0.33923	-0.65009
-0.33206	-0.972
-0.29904	-0.96679
-0.47277	-1.1152
-0.37108	-0.9462
-0.37418	-1.0005
-0.58351	-1.3582
-0.65292	-1.615
-0.61568	-1.4926
-0.56087	-1.3398
-0.46519	-0.9752
-0.32257	-0.65036
-0.11015	-0.39801
0.17016	-0.36417
0.32625	-0.42006
-0.05697	-0.21089
-0.19826	-0.5064
-0.26869	-0.80565
-0.9558	-0.23811
-0.99593	-0.51984
-0.49873	-0.35972
-0.38929	-0.80505
-0.35704	-1.036
-0.30869	-0.98816
-0.48821	-1.1558
-0.36822	-0.99514
-0.56864	-1.339
-0.63295	-1.5087
-0.61795	-1.4407
-0.58904	-1.3524
-0.4796	-0.41225
-0.33064	-0.61749
-0.12642	-0.44645
0.10385	-0.69904
0.34628	-0.48991
-0.06994	-0.28402
-0.21869	-0.57334
-0.30189	-0.8875
-0.40073	-0.52955
-0.97208	-0.42467
-0.85463	-0.18391
-0.44961	-1.0076
-0.38743	-1.1033
-0.32007	-0.99578
-0.50304	-1.1789
-0.29289	-1.0891
-0.35598	-0.98778
-0.52727	-1.0137
-0.57399	-1.3144
-0.59897	-1.3356
-0.49549	-1.0749
-0.49411	-1.0494
-0.29863	-0.64866
-0.11361	-0.56532
0.03975	-0.85256
0.06167	-0.36155
-0.10321	-0.32888
-0.18267	-0.36244
-0.42226	-0.54815
-0.90974	0.09263
-0.50459	-1.1026
-0.41542	-1.1332
-0.33186	-0.99735
-0.51931	-1.2071
-0.35003	-0.98247
-0.32183	-1.0624
-0.55209	-0.8473
-0.47108	-0.99356
-0.61798	-1.3044
-0.49209	-1.0729
-0.27112	-0.7079
-0.0944	-0.6518
0.01942	-0.69759
0.22548	-0.51108
0.00713	-0.30467
-0.13846	-0.34196
-0.30158	-0.63113
-0.39823	-0.88516
-0.52744	-0.74691
-1.0692	-0.57589
-0.4341	-1.161
-0.34204	-0.98552
-0.53197	-1.2227
-0.43715	-1.1768
-0.4772	-1.068
-0.55283	-1.2143
-0.61007	-1.3482
-0.41089	-1.004
-0.22936	-0.8631
-0.08497	-0.88978
-0.02346	-0.94125
0.18417	-0.63949
-0.0512	-0.30599
-0.10466	-0.6693
-0.26356	-0.64636
-0.46532	-0.97
-0.50715	-0.6361
-0.83097	-0.74653
-0.17247	-0.80891
-0.44323	-1.1802
-0.35047	-0.99597
-0.37217	-1.2011
-0.43692	-1.1712
-0.39033	-1.1889
-0.42395	-1.0362
-0.52274	-1.2011
-0.53318	-1.1787
-0.40038	-1.0741
-0.21023	-0.9327
-0.04457	-0.949
-0.03886	-0.9915
0.10034	-0.57372
-0.11733	-0.32751
0.05462	-0.16871
-0.35678	-0.58247
-0.17769	-0.80608
-0.44455	-1.1719
-0.35475	-1.0101
-0.36799	-1.2029
-0.02482	-0.53144
-0.295	-1.0156
-0.3352	-1.1831
-0.36085	-0.99138
-0.48665	-1.186
-0.59486	-1.3862
-0.42087	-1.1779
-0.17407	-0.89839
-0.02234	-0.9773
0.15251	-0.31805
-0.0807	-0.29409
-0.18639	-0.35241
0.03132	-0.19514
-0.38011	-0.55037
-0.43798	-1.1446
-0.34502	-0.98346
-0.34226	-1.3243
-0.27751	-1.1495
-0.29742	-0.94256
-0.44932	-1.1995
-0.58452	-1.4152
-0.39641	-1.1924
-0.13133	-0.8387
-0.08703	-1.0622
-0.11482	-0.70385
-0.10692	-0.15068
-0.15082	-0.61727
-0.28715	-0.6815
-0.3983	-0.51316
-0.42218	-1.1393
-0.32014	-0.92629
-0.30072	-1.0612
-0.3098	-1.2767
-0.23178	-1.1207
-0.2507	-0.94573
-0.43534	-1.2714
-0.59781	-1.436
-0.38992	-1.1222
-0.10161	-0.684
0.04372	-0.6191
-0.16901	0.25907
-0.30088	-0.11026
-0.44827	-0.2587
-0.39945	-1.1174
-0.29551	-0.86892
-0.31262	-0.91128
-0.29365	-0.99135
-0.25494	-0.9787
-0.28189	-1.1681
-0.2172	-0.7377
-0.48609	-1.349
-0.63073	-1.4584
-0.44588	-1.0714
-0.20463	-0.6304
-0.06089	-0.27102
-0.16539	-0.51808
-0.1037	0.02902
-0.27629	-0.14688
-0.36533	-0.2011
0.01585	-0.00706
-0.37047	-1.1072
-0.48293	-0.95681
-0.47672	-0.94434
-0.2974	-0.91918
-0.39457	-1.2833
-0.37729	-1.2611
-0.3299	-0.91009
-0.56105	-1.476
-0.67226	-1.5243
-0.51819	-1.0629
-0.32227	-0.469
-0.18449	0.00962
-0.24756	0.14627
-0.14591	-0.43925
-0.24838	-0.22968
-0.26913	-0.22084
-0.33934	-0.51286
-0.26098	-0.75798
-0.34145	-1.0981
-0.28607	-0.86652
-0.30927	-0.84
-0.30126	-0.85578
-0.45501	-1.2986
-0.362	-1.1492
-0.53225	-1.3866
-0.63634	-1.5764
-0.71378	-1.5738
-0.5908	-1.044
-0.4148	-0.3648
-0.33151	0.27851
-0.33906	0.43499
-0.36524	-0.04742
-0.22061	-0.28175
-0.11777	-0.07315
-0.32817	-0.55108
-0.35565	-1.1903
-0.29944	-0.80711
-0.44252	-0.81428
-0.50499	-1.3502
-0.46656	-1.4203
-0.66194	-1.7188
-0.67043	-1.596
-0.7578	-1.5417
-0.66132	-1.0101
-0.5163	-0.28086
-0.43677	0.51574
-0.40044	0.47985
-0.22947	-0.34948
-0.08149	-0.19843
-0.23048	-0.46511
-0.40869	-0.97601
-0.37241	-1.314
-0.29114	-0.85143
-0.29882	-0.80199
-0.53055	-1.4751
-0.50108	-0.91939
-0.75131	-2.0177
-0.80294	-1.74
-0.82643	-1.468
-0.74416	-0.89388
-0.60992	-0.09157
-0.48426	0.8045
-0.4138	0.66548
-0.21018	-0.31506
-0.06253	-0.18158
-0.10575	-0.32513
-0.81979	-1.9022
-0.33465	-1.3427
-0.47245	-0.82225
-0.5129	-1.4843
-0.54303	-1.7798
-0.79391	-2.0648
-0.8458	-1.6906
-0.87185	-1.4287
-0.79541	-0.74437
-0.67084	0.04552
-0.54259	1.1522
-0.43394	0.86437
-0.25841	-0.65781
-0.18351	-0.28571
-0.24823	-0.58291
0.02341	-0.12319
-0.20971	-0.56293
-0.8819	-2.1451
-0.28177	-1.3088
-0.32866	-0.82779
-0.4089	-1.4004
-0.52511	-1.6524
-0.82629	-1.8988
-0.84866	-1.464
-0.9013	-1.1565
-0.87082	-0.6378
-0.50654	-0.64844
-0.64334	0.63512
-0.47338	0.91509
-0.26342	-0.63783
-0.17498	-0.3155
-0.13298	-0.39845
-0.33438	-0.92833
-0.30993	-1.3853
-0.03516	-0.72333
-0.17135	-0.86036
-0.28879	-1.2897
-0.57883	-1.6905
-0.56785	-0.5773
-0.88081	-1.2611
-0.92319	-1.2892
-0.87477	-0.64773
-0.73538	-0.00223
-0.614	0.80761
-0.46422	0.60476
-0.41976	-0.39622
-0.19182	-0.36238
-0.11851	-0.28331
-0.06463	-0.51308
-0.21372	-1.1603
0.0206	-0.77198
0.14597	-0.58735
0.05995	-0.75986
-0.17759	-1.1104
-0.40889	-1.0726
-0.70181	-0.8903
-0.81221	-0.80333
-0.86634	-1.2853
-0.76927	-0.62891
-0.39657	-0.58376
-0.50514	0.45489
-0.38088	0.35537
-0.36436	-0.29583
-0.24692	-0.39801
-0.03283	-0.35851
-0.18986	-0.67391
-0.17766	-0.96927
0.10744	-0.62562
0.11905	-0.78085
-0.11971	-0.94308
-0.41369	-1.0664
-0.67023	-0.94314
-0.75219	-0.42647
-0.76325	-0.93751
-0.71646	-0.76607
-0.56511	-0.15012
-0.43524	0.13742
-0.37093	0.18626
-0.42321	-0.26797
-0.30043	-0.28578
-0.21236	-1.7546
0.11887	-0.65012
0.15162	-0.82683
-0.07734	-0.78132
-0.31388	-0.40639
-0.60039	-0.51372
-0.68228	-0.30917
-0.72094	-1.095
-0.62087	-0.65122
-0.50245	-0.18576
-0.45933	0.08108
-0.42134	-0.01697
-0.64009	-0.21434
-0.42602	-0.33235
-0.26405	-0.19025
-0.04713	-0.17225
0.19284	-0.5662
0.14895	-0.87435
-0.05511	-0.67215
-0.29376	-0.41471
-0.52603	-0.09395
-0.65375	0.13159
-0.67601	-0.86409
-0.61226	-0.70365
-0.55506	-0.21037
-0.47235	-0.07211
-0.50808	-0.04199
-0.76712	-0.22063
-0.56459	-0.18622
-0.31993	-0.25443
-0.09803	-0.20406
-0.08284	-1.1122
0.01942	-0.76845
-0.0345	-1.0268
-0.14174	-0.77683
-0.26324	-0.47256
-0.39694	-0.10962
-0.54019	-0.438
-0.61043	-1.0118
-0.5874	-0.7975
-0.51673	-0.31253
-0.48705	-0.09912
-0.53202	-0.01418
-0.83536	-0.17726
-0.66153	-0.07661
-0.42774	-0.04762
-0.16495	-0.3308
-0.14681	-1.1735
-0.32645	-1.6203
-0.21749	-1.1728
-0.23127	-0.92547
-0.24041	-0.63604
-0.27569	-0.30394
-0.55569	-0.76984
-0.36146	-0.93445
-0.56007	-0.85464
-0.37844	-0.61042
-0.56231	-0.06827
-0.65406	0.11097
-0.74753	-0.20628
-0.64223	-0.03127
-0.52665	0.04323
-0.20848	-0.35109
-0.04111	-0.3452
-0.12744	-0.90643
-0.33593	-1.2815
-0.29161	-1.0684
-0.22425	-0.81401
-0.20538	-0.51716
-0.19982	-0.70189
-0.5514	-1.2091
-0.59596	-0.94814
-0.31921	-0.58243
-0.53461	-0.26188
-0.55898	-0.01953
-0.93863	-0.20535
-0.83399	-0.02945
-0.61107	0.01311
-0.34017	-0.35763
-0.06623	-0.36193
-0.12159	-0.92925
-0.30794	-1.3482
-0.26824	-1.172
-0.20068	-0.91398
-0.20201	-0.61308
-0.46042	-0.90049
-0.63533	-1.2251
-0.6873	-0.94014
-0.61062	-0.42642
-0.78738	-0.29187
-0.97573	-0.43629
-0.93225	-0.21534
-0.77338	-0.0261
-0.38583	-0.40034
-0.11693	-0.29708
-0.0986	-0.40176
-0.40913	-1.8325
-0.28654	-1.4508
-0.23537	-1.2727
-0.1602	-0.96801
-0.16696	-0.63095
-0.44701	-0.87356
-0.64859	-1.1457
-0.70518	-0.87365
-0.79157	-0.65968
-0.44952	-0.608
-0.66069	-0.34674
-0.94998	-0.61608
-0.94764	-0.30825
-0.70896	-0.0641
-0.49152	-0.32166
-1.2987	-0.66239
-0.44199	-2.0382
-0.35505	-1.8257
-0.20563	-1.3713
-0.16103	-0.9669
-0.1945	-0.554
-0.44675	-0.8356
-0.6284	-1.0571
-0.67145	-0.80242
-0.69451	-0.64355
-0.48246	-0.67087
-0.62616	-0.60476
-0.89262	-0.72968
-0.94756	-0.27896
-0.76571	0.04224
-0.54794	-0.11347
-0.14154	0.00709
-0.09623	-0.2898
-0.55931	-0.62647
-0.23453	-1.4791
-0.06183	-0.99181
-0.17844	-1.4652
-0.18815	-0.84544
-0.26608	-0.39731
-0.46306	-0.7785
-0.59684	-0.99454
-0.61756	-0.75831
-0.52085	-0.73207
-0.52528	-0.74578
-0.71321	-0.6573
-0.88832	-0.9188
-0.94083	-0.20825
-0.80317	0.13386
-0.59319	0.10546
-0.13873	0.23877
-0.05658	-0.00276
-0.11027	-0.39008
-0.16247	-1.3445
-0.25869	-2.1497
0.04534	-0.63511
-0.22632	-0.81569
-0.32054	-0.51325
-0.41984	-0.6608
-0.46794	-0.84981
-0.47253	-0.64136
-0.6011	-0.64586
-0.51359	-0.73438
-0.75347	-0.56556
-0.97495	-0.75407
-0.91791	-0.14303
-0.75674	-0.02706
-0.58022	0.16152
-0.21612	0.31127
-0.12356	0.46168
-0.14819	-0.12236
-0.17031	-0.13017
-0.2971	-1.8861
-0.32627	-2.3728
-0.11758	-0.89236
-0.26144	-1.0354
-0.32115	-0.70237
-0.35257	-0.59504
-0.34435	-0.60648
-0.34901	-0.43604
-0.51654	-0.55271
-0.49367	-0.70335
-0.50915	-0.52595
-1.0302	-0.36459
-0.8947	-0.14929
-0.64648	0.26821
-0.59723	0.19582
-0.33123	0.41369
-0.15482	0.53153
-0.18619	-0.15542
-0.34549	-1.7354
-0.35892	-2.1387
-0.42563	-1.9924
-0.18064	-0.33808
-0.31274	-0.81572
-0.26132	-0.61823
-0.18771	-0.38859
-0.22466	-0.2581
-0.36863	-0.61407
-0.40943	-0.77259
-0.807	-0.30675
-1.1397	-0.46937
-0.93823	0.10872
-0.75251	0.5498
-0.61172	0.29704
-0.35955	0.64737
-0.25476	0.61372
-0.16332	0.22078
0.03611	0.10739
-0.49999	-0.96982
-0.49391	-2.0915
-0.4509	-1.7852
-0.39744	-1.2288
-0.35002	-0.89557
-0.18386	-0.431
-0.11281	-0.36355
-0.20286	-0.41912
-0.3699	-0.60977
-0.48008	-0.69621
-0.81599	-0.31495
-1.1088	-0.09283
-0.95885	0.22691
-0.78477	0.82417
-0.64698	0.83884
-0.4955	0.30274
-0.42037	0.60331
-0.25381	0.30591
-0.30738	0.15661
-0.20941	-0.20698
-1.022	-0.06228
-0.50749	-1.4385
-0.41555	-1.2353
-0.51999	-1.3114
-0.43465	-1.0297
-0.29936	-0.82707
-0.17133	-0.48746
-0.20546	-0.30922
-0.36183	-0.59053
-0.32756	-0.63571
-0.38299	-0.46478
-0.85648	-0.41361
-0.84611	0.14628
-0.00209	0.40539
-0.52222	0.39411
-0.36095	-0.11563
-0.00934	0.16028
-0.04029	-0.07846
-0.36872	0.17691
-0.41356	-0.24657
-0.48909	-0.8081
-0.76098	-1.1787
-0.55431	-1.2288
-0.46538	-0.84508
-0.6383	-1.4147
-0.51549	-1.1847
-0.37387	-0.94149
-0.24809	-0.59511
-0.23979	-0.39171
-0.38397	-0.43484
-0.38325	-0.17833
-0.36466	-0.60531
-0.71949	-0.06846
-0.89445	-0.26812
-0.99731	0.03715
-0.69849	0.19121
-0.73143	-0.05816
-0.59925	0.22925
-0.36928	-0.08855
-0.36316	-0.46302
-0.93332	-2.3447
-0.81522	-1.2744
-0.6984	-1.2102
-0.78105	-1.7549
-0.62071	-1.6408
-0.46196	-1.177
-0.3298	-0.69875
-0.28636	-0.46495
-0.34527	-0.59926
-0.18888	-0.16957
-0.2294	-0.3591
-0.62564	-0.47179
-0.60681	-0.49709
-0.78183	0.07479
-1.0399	-0.4533
-0.90929	-0.22361
-0.78669	0.28393
-0.41912	-0.16151
-0.08087	-0.13971
-0.49421	-0.17652
-0.34907	-1.049
-0.97135	-2.4105
-0.82753	-1.2302
-0.71259	-1.1006
-1.0223	-1.8827
-0.83198	-2.3057
-0.65414	-2.3403
-0.48125	-1.4792
-0.34959	-0.68502
-0.39525	-0.62491
-0.21803	-0.50736
-0.251	-0.19635
-0.29983	-0.54062
-0.58899	-0.54994
-0.82076	-0.37367
-0.7294	-0.65017
-0.93328	-0.38677
-1.0016	0.07994
-0.75682	0.00319
-0.6715	0.39007
-0.64382	0.37705
-0.08084	-0.04262
-1.0319	-2.2239
-0.79209	-1.3098
-1.2071	-1.6706
-1.0542	-1.9322
-0.90937	-2.7827
-0.48512	-1.6932
-0.34638	-0.63306
-0.388	-0.51291
-0.43807	-0.65897
-0.3043	-0.56133
-0.36701	-0.18856
-0.37025	0.11237
-0.48655	0.02384
-0.46811	-0.39186
-0.47327	-0.18765
-0.61131	0.40987
-0.56139	0.3661
-0.51763	0.47971
-0.45022	0.60347
-0.43957	0.62652
-0.49305	0.57455
-1.3907	-0.90974
-2.0681	-1.7991
-1.6894	-1.2976
-4.4166	-2.4662
-0.98163	-2.2684
-0.79993	-1.4857
-1.2023	-2.0712
-0.83578	-2.5855
-0.63468	-2.4886
-0.46378	-1.4988
-0.34421	-0.60248
-0.39217	-0.62308
-0.44635	-0.74448
-0.40149	-0.6702
-0.42255	-0.15882
-0.39528	0.16025
-0.42428	-0.25112
-0.55936	0.14837
-0.42284	-0.07744
-0.39896	0.05435
-0.45141	0.4967
-0.47937	0.73315
-0.34342	0.16365
-0.36102	0.13052
-0.48898	0.49056
-0.05855	0.27875
-1.0322	-1.701
-1.1537	-0.93436
-0.299	-0.55566
-0.42837	-1.521
-1.5396	-2.9639
-1.2054	-2.4972
-0.5797	-1.7208
-0.8176	-2.4582
-0.6087	-2.1924
-0.45173	-1.3391
-0.34521	-0.57608
-0.39399	-0.63582
-0.42533	-0.73402
-0.35062	-0.44081
-0.45993	0.18237
-0.56437	0.38298
-0.53258	0.23938
-0.44104	0.77524
-0.33073	0.12745
-0.36019	0.59126
-0.46461	0.66059
-0.43782	0.51245
-0.559	0.41334
-0.4821	-0.01723
-0.78332	-1.138
-1.1125	-0.89636
-0.04204	-0.52211
0.1026	-1.087
-0.23611	-0.70561
-0.77407	-1.7099
-1.2434	-2.477
-1.1718	-2.4959
-0.98759	-2.3241
-0.80016	-2.3863
-0.60666	-2.1416
-0.46823	-1.3264
-0.3819	-0.57337
-0.39142	-0.65498
-0.41781	-0.85275
-0.32181	-0.46256
-0.40763	0.19522
-0.51459	0.09103
-0.48277	0.22393
-0.3644	0.79167
-0.28597	0.11008
-0.30387	0.59414
-0.31515	0.53844
-0.30377	0.42208
-0.40679	0.34295
-0.62583	0.5001
-0.58274	0.30482
-0.47478	0.3126
-0.61864	-0.28734
-0.42583	-0.65628
-1.6865	-2.197
-0.76115	-1.3688
-0.73081	-1.6632
-1.1976	-2.4636
-1.0921	-2.4153
-0.94498	-2.2234
-0.7834	-2.3543
-0.60805	-2.1289
-0.49355	-1.3257
-0.43242	-0.56073
-0.37914	-0.88735
-0.01578	-0.36696
-0.22938	-0.45919
-0.31566	0.20968
-0.41252	0.09545
-0.39085	0.19031
-0.30745	0.73891
-0.26114	0.04251
-0.27296	0.01214
-0.27726	-0.01253
-0.29572	0.36134
-0.3406	-0.03555
-0.49276	0.23564
-0.42561	-0.06422
-0.40413	0.27542
-0.46632	-0.43313
-0.87016	-1.0909
-0.93075	-1.5086
-0.60897	-1.0144
-0.52188	-0.99937
-1.1542	-2.3861
-1.032	-2.2879
-0.89388	-2.1428
-0.75105	-2.362
-0.59566	-2.2232
-0.52337	-1.3638
-0.50271	-0.55789
-0.58517	-0.66693
-0.0068	-0.39275
-0.24959	-0.74678
-0.20528	-0.54919
-0.20464	-0.35388
-0.25033	-0.27316
-0.26732	-0.12657
-0.24736	0.44764
-0.25629	-0.05417
-0.27464	0.45602
-0.31133	0.40723
-0.33172	0.31726
-0.34705	-0.08975
-0.45982	0.1467
-0.55232	0.0748
-0.32076	0.10158
-0.04252	0.09923
-0.33994	-0.25895
-0.87603	-1.6079
-0.50662	-0.95176
-1.0608	-2.2324
-0.92662	-2.0534
-0.7931	-2.0256
-0.66543	-2.4085
-0.53195	-2.4187
-0.51757	-1.4632
-0.5512	-0.60721
-0.35504	-0.53723
-0.29092	-0.81398
-0.20548	-0.75707
-0.12657	-0.62515
-0.15736	-0.47315
-0.15375	-0.26952
-0.16852	0.20113
-0.18383	0.25844
-0.27491	-0.1596
-0.17509	0.41736
-0.59369	0.71333
-0.42893	0.26873
-0.41207	-0.1011
-0.49561	0.10884
-0.45782	-0.04806
-0.26046	-0.19652
-0.27417	0.27888
-0.36046	-0.35248
-0.43471	-0.45743
-0.15831	0.0751
-1.7347	-2.1471
-0.46382	-0.34089
-1.0866	-2.4799
-0.46701	-1.0078
-0.91848	-1.9548
-0.75586	-2.0047
-0.58799	-2.4544
-0.44384	-2.5262
-0.4829	-1.5554
-0.56653	-0.68484
-0.35512	-0.54322
0.00056777	-0.40043
-0.18276	-0.80823
-0.22449	-0.78334
-0.15515	-0.54336
-0.14326	-0.28368
-0.16701	-0.14225
-0.183	0.19952
-0.27216	0.13935
-0.34413	-0.23092
-0.6891	0.61515
-0.57507	0.28084
-0.43752	-0.14149
-0.50594	0.14773
-0.4408	-0.00079
-0.33828	0.04859
-0.04719	0.10058
-0.34045	0.50921
-0.03122	0.21207
-1.1456	-0.96176
-0.41401	-0.59098
-1.1249	-1.189
-0.39724	-0.61094
-0.67962	-1.2131
-1.0508	-2.4423
-0.45831	-0.99232
-0.90081	-2.0256
-0.7056	-2.0529
-0.50256	-2.4056
-0.35088	-2.4226
-0.44097	-1.5323
-0.56984	-0.72778
-0.52178	-0.68792
-0.28273	-0.73901
-0.06418	-0.4428
-0.27423	-0.3912
-0.16497	-0.35174
-0.18363	-0.172
-0.05595	-0.05894
-0.32178	0.0791
-0.7682	0.39826
-0.80034	0.31855
-0.6375	0.33412
-0.42704	-0.08806
-0.42793	0.21598
-0.3451	0.25609
-0.60994	0.97531
-0.02247	0.28152
-0.30523	0.31361
-0.3537	-0.12443
0.03419	0.22423
-0.65507	-0.48046
-0.3577	-0.24614
0.06062	0.13118
-1.7021	-1.4642
-1.582	-1.573
-1.0148	-2.4037
-0.97315	-2.2331
-0.88444	-2.0841
-0.65699	-2.0856
-0.41771	-2.3601
-0.25825	-2.306
-0.39861	-1.4978
-0.52356	-0.68132
-0.27479	-0.67692
-0.31026	-0.78346
-0.38142	-0.89531
-0.34296	-0.79101
-0.22805	-0.4601
-0.15006	-0.24982
-0.21624	-0.24962
-0.34538	-0.2954
-0.35888	0.45549
-0.82838	0.03742
-0.88594	0.07085
-0.51457	-0.28355
-0.43907	-0.04308
-0.33859	0.08794
-0.26962	0.12518
-0.25375	0.24726
-0.551	0.89858
-0.46644	0.69772
-0.43536	0.24046
-0.18564	-0.12932
-1.403	-0.49109
-0.20009	-0.0896
-1.2319	-0.88402
-0.53136	-0.54077
-1.3507	-0.3092
-0.53846	-1.33
-0.98405	-2.4618
-0.9061	-2.26
-0.80063	-2.1075
-0.56897	-2.0082
-0.32828	-2.1689
-0.1794	-2.0112
-0.34916	-1.3649
-0.55516	-0.82814
-0.53152	-0.78719
-0.00833	-0.46673
-0.33469	-0.84897
-0.30395	-0.44818
-0.34834	-0.93405
-0.26447	-0.64007
-0.23061	-0.3251
-0.38074	-0.15964
-0.42484	-0.42055
-1.0022	-0.09988
-1.058	-0.24657
-0.91629	0.26049
-0.56701	0.40516
-0.34275	0.11473
-0.37538	0.4706
-0.25625	0.27274
-0.34502	0.64125
-0.26057	0.38121
-0.11197	0.18422
-0.26306	-0.02806
-0.45814	0.07798
-0.03375	0.03112
-0.43205	-0.20976
-0.67613	-0.56563
-0.7409	-0.08974
-0.54774	-2.4342
-0.433	-1.6568
-0.43469	-0.98712
-0.36458	-0.90436
-0.68761	-2.0393
-0.47322	-1.8021
-0.25939	-1.8746
-0.1257	-1.6435
-0.29135	-1.1654
-0.49944	-0.81167
-0.50422	-0.89661
-0.54277	-0.82397
-0.33486	-0.9077
-0.44823	-1.0987
-0.21976	-0.59964
-0.0642	-0.17434
-0.35753	-0.3096
-0.94501	-0.14543
-0.70793	-0.31096
-1.0182	-0.60853
-0.89123	-0.03714
-0.63314	0.23344
-0.35285	0.09992
-0.29349	0.14606
-0.26207	0.28205
-0.22642	0.32735
-0.47808	0.79883
-0.05769	0.17753
-0.48788	0.11411
-0.38447	-0.14706
-0.40409	-0.27585
-0.05101	0.13712
-0.36578	-0.08899
0.01032	0.18263
-1.7705	-1.6014
-2.0139	-1.7876
-2.3838	-2.8899
-0.42953	-1.4159
-0.41192	-0.97446
-0.3405	-0.83988
-0.22438	-0.71478
-0.41621	-1.5455
-0.08844	-1.4077
-0.23845	-1.0318
-0.43854	-0.78896
-0.45083	-0.92345
-0.36856	-0.83871
-0.39306	-0.76897
-0.41776	-0.97585
-0.46562	-1.0032
-0.22595	-0.4141
-0.32076	-0.29825
-0.49978	0.20449
-0.88528	-0.25919
-0.63023	0.03885
-1.0574	-0.24573
-0.70152	0.06962
-0.47856	0.1543
-0.32745	-0.00988
-0.29746	0.20794
-0.27447	0.31931
-0.45736	0.63472
-0.27805	0.24324
-0.46936	0.11635
-0.43373	-0.22378
-0.33372	-0.20876
-0.12313	-0.10713
-0.05185	0.12053
-0.61407	-0.36418
-0.75077	-0.37855
-1.1874	-0.67742
-1.4279	-1.3456
-0.40539	-0.94429
-0.33578	-0.78378
-0.64065	-1.7136
-0.43208	-1.3721
-0.2214	-1.4918
-0.06993	-1.2582
-0.19313	-0.93358
-0.37356	-0.75581
-0.30258	-0.79618
-0.31833	-0.69615
-0.55448	-0.62592
-0.47433	-0.87689
-0.37307	-0.6817
-0.17434	-0.28471
-0.34709	-0.20682
-0.56506	-0.2192
-1.2328	-0.69025
-1.3887	-1.0761
-1.3795	-0.27453
-0.74602	-0.12162
-0.50009	-0.13833
-0.07702	0.03555
-0.34366	0.11879
-0.49487	0.59782
-0.86207	0.483
-0.47481	0.07231
-0.50579	-0.07828
-0.45043	-0.24519
-1.1602	-0.56373
-0.27684	-0.22047
-0.29302	-0.08926
-0.48932	-0.16025
-0.32843	0.06351
-1.7027	-1.4974
-2.2943	-2.5676
-0.3903	-0.91544
-0.32775	-0.75953
-0.64329	-1.6384
-0.44272	-1.2487
-0.12038	-0.47605
-0.18776	-0.91506
-0.34217	-0.8835
-0.34994	-0.91489
-0.27961	-0.79181
-0.31106	-0.73263
-0.46651	-0.69611
-0.58497	-0.82375
-0.33853	-0.69859
-0.02147	-0.2712
-0.21287	-0.34853
-0.54563	-0.28387
-0.58709	-0.24958
-1.3315	-0.84746
-0.64186	-0.38043
-1.0566	-0.62375
-0.58442	-0.3502
-0.39465	-0.32571
-0.36381	-0.23163
-0.37891	0.20711
-0.31611	0.31554
-1.1102	-0.09281
-0.65615	0.0543
-0.75515	-0.29639
-0.62564	-0.46081
-0.2893	-0.38827
-0.64101	-0.53015
-0.73761	-0.6208
-0.51571	-0.38064
-1.3164	-0.89749
-1.2832	-0.96644
-0.76259	-0.93236
-0.37522	-0.88445
-0.32169	-0.76375
-0.22236	-0.56689
-0.15154	-0.93652
-0.33181	-1.1033
-0.33862	-1.0036
-0.29436	-0.80493
-0.36508	-0.83688
-0.52015	-0.84679
-0.62071	-0.91546
-0.25008	-0.55581
-0.32645	-0.50452
-0.45016	-0.44527
-1.0151	-0.42209
-1.3932	-0.9126
-1.4447	-1.7079
-1.1814	-0.98048
-0.74827	-0.4268
-0.1546	-0.14578
-0.52651	0.17394
-0.49308	0.1957
-0.91646	0.32745
-0.65237	0.00012
-0.69972	-0.44317
-0.79532	-0.44973
-0.45025	-0.2969
-0.27394	-0.1315
-0.64065	-0.40761
-0.6749	-0.41317
-0.8125	-0.74036
-0.37433	-0.31214
-0.57291	-0.64856
-0.42021	-0.33956
-0.58604	-0.89975
-0.19902	-0.61981
-1.4327	-1.1264
-0.37989	-0.90887
-0.33064	-0.81493
-0.31167	-1.1293
-0.19178	-1.0146
-0.28111	-1.2709
-0.31231	-1.0974
-0.34217	-0.81727
-0.47654	-0.86399
-0.73063	-0.83924
-0.69236	-1.0316
-0.6639	-0.90856
-0.4806	-0.68032
-0.74222	-0.56804
-0.94975	-0.40981
-1.4152	-0.98315
-1.3819	-1.885
-1.0689	-1.4261
-0.76115	-0.7063
-0.44125	-0.04522
-0.54242	0.26955
-0.6983	0.21114
-1.1033	-0.23411
-0.74506	-0.67451
-0.92454	-0.5819
-0.72398	-0.7303
-0.60303	-0.64012
-0.41594	-0.25416
-0.57891	-0.569
-0.38827	-0.63743
-0.33755	-0.78957
-0.31618	-0.44665
-0.89017	-1.265
-0.47276	-0.67564
-0.11722	-0.16684
-0.78607	-0.48445
-0.41722	-1.0169
-0.37107	-0.90787
-0.30119	-0.72117
-0.14359	-0.54976
-0.34596	-1.5235
-0.19149	-1.3767
-0.20857	-1.2638
-0.28435	-1.0897
-0.40966	-0.89627
-0.58713	-0.86487
-0.71519	-0.9579
-0.7183	-1.027
-0.69396	-0.93511
-0.50065	-0.7476
-0.29918	-0.47452
-0.88587	-0.60334
-0.87568	-0.65191
-1.5211	-1.3148
-1.6202	-2.1594
-1.0814	-1.5683
-0.79902	-0.85387
-0.40289	-0.40767
-0.5404	-0.22249
-0.71256	-0.10719
-0.85696	-0.3857
-0.91496	-0.4656
-1.5856	-1.1945
-0.55416	-0.92133
-0.45859	-0.78667
-0.37302	-0.55044
-0.30431	-0.54469
-0.3569	-0.82736
-0.44696	-0.52861
-0.20421	-0.89853
-1.0216	-1.3645
-0.88453	-1.4998
-0.13133	-0.07831
-0.51957	-0.38073
-0.53205	-0.35345
-0.5717	-0.40976
-0.46904	-0.25485
-0.45024	-1.1494
-0.41988	-1.0178
-0.36341	-0.82231
-0.60498	-1.7405
-0.39738	-1.8691
-0.20711	-1.64
-0.11458	-1.1298
-0.26862	-1.0164
-0.51768	-1.0282
-0.73226	-0.97476
-0.79871	-0.90661
-0.74125	-0.84546
-0.61064	-0.7333
-0.55809	-0.66494
-0.78728	-0.56982
-0.80594	-0.64075
-0.95652	-0.79964
-1.1356	-1.2349
-1.4737	-1.775
-1.3754	-1.4528
-0.98772	-0.81803
-0.74975	-0.49637
-0.72219	-0.34105
-0.43305	-0.43799
-0.65807	-0.43897
-1.1911	-0.7478
-1.4343	-1.125
-0.96327	-0.9032
-0.77442	-0.9159
-0.46974	-0.76046
-0.44105	-0.6942
-0.95749	-0.90115
-0.88305	-1.0542
-0.26354	-0.89245
-0.89388	-1.2883
-0.12664	-0.69584
-1.0509	-1.5434
-2.0288	-1.9201
-1.852	-2.4456
-2.6394	-4.2732
-2.9288	-3.4077
-3.3003	-3.1915
-2.8933	-2.8606
-0.0952	-0.0535
-0.45298	-0.2831
-0.46496	-0.21916
-0.51042	-0.27444
-0.41959	-0.17948
-0.50641	-1.2594
-0.47671	-1.0931
-0.40758	-0.87394
-0.24249	-0.69104
-0.47013	-1.6272
-0.28599	-1.4179
-0.14309	-1.454
-0.31502	-1.4524
-0.60488	-1.5568
-0.84187	-1.4137
-0.87181	-1.13
-0.88462	-0.58841
-0.81373	-0.51961
-0.80588	-0.55341
-1.086	-0.71851
-1.0076	-0.84485
-1.5141	-1.1517
-1.3973	-1.4578
-1.7687	-1.9561
-1.252	-1.5991
-1.1532	-1.0202
-0.94165	-0.43204
-0.83318	-0.43346
-0.76705	-0.39889
-0.49498	-0.47567
-0.89759	-0.88054
-0.93194	-1.0346
-0.91998	-0.86598
-0.68736	-0.6751
-0.50157	-0.7636
-0.40764	-0.703
-0.42104	-0.8173
-0.63911	-1.1825
-0.76544	-1.0945
-0.45298	-0.90881
-0.29584	-0.67833
-0.46864	-1.3705
-1.5097	-1.8736
-0.21124	-1.295
-1.6511	-2.4635
-1.6072	-2.4772
-2.0154	-2.9334
-2.3752	-3.4223
-3.0725	-3.6312
-1.5208	-2.3982
-1.363	-1.9116
-3.1455	-2.6931
-2.0731	-2.2548
-2.1171	-1.5553
-2.1239	-0.9556
-1.8213	-1.6297
-0.05906	-0.03714
-0.43728	-0.33158
-0.38639	-0.19503
-0.39793	-0.08918
-0.44911	-0.13579
-0.37029	-0.12527
-0.24098	-0.10518
-0.56279	-1.3675
-0.5335	-1.1733
-0.45189	-0.91918
-0.32802	-0.74
-0.15998	-0.48064
-0.36439	-1.2044
-0.17219	-1.8218
-0.3606	-1.8944
[truncated: 42,945 more rows]

## Sheet: panel f
eCO2(dir)1%	eCO2(dir)1%-RM
0.26199	0.12225
0.19696	0.05853
0.09997	0.01606
0.11841	0.18608
0.08467	0.1402
0.09508	0.26264
0.0007284	0.05003
0.25685	0.35084
0.37102	0.37827
0.26477	0.12349
-0.02577	-0.06707
0.10275	0.11757
0.08871	0.18363
0.08476	0.21727
0.29444	0.1379
0.13463	0.08529
0.1108	0.10143
0.10292	0.24278
0.0823	0.22642
0.14239	0.24865
0.32259	0.15273
0.13144	-0.05546
0.12843	0.14883
0.10073	0.22323
0.15903	0.31066
0.35244	0.28504
-0.01903	-0.07548
-0.05554	-0.22182
0.11945	0.071
0.10022	0.20372
0.15391	0.29519
0.04866	0.06087
0.12572	0.13779
0.09596	0.18975
0.07481	0.1876
0.1503	0.28178
0.17673	0.17931
0.12441	0.13419
0.14727	0.27121
0.23515	0.24396
0.19108	0.20459
0.14339	0.18263
0.11774	0.21135
0.21803	0.27854
0.14688	0.17628
0.09241	0.18
0.11506	0.22007
0.26092	0.35509
-0.03301	-0.00602
0.23215	0.26954
0.08132	0.12425
0.11688	0.22783
0.25528	0.39863
0.12503	0.21399
0.23384	0.65367
0.14935	0.59131
0.2036	0.33587
0.17472	0.28163
0.17061	0.37339
0.08034	0.31917
0.22184	0.43648
0.16992	0.18752
0.18717	0.26442
0.22118	0.47333
0.05753	0.26621
0.13793	0.27723
0.24737	0.22529
0.26081	0.30525
0.23348	0.40511
0.27665	0.40721
0.28655	0.2189
0.29255	0.20757
0.25535	0.33378
0.29813	0.36648
0.24138	0.13928
0.23075	0.17796
0.2755	0.35052
0.34006	0.3463
0.29898	0.34236
0.2955	0.36043
0.09156	0.16348
0.26599	0.3863
0.26394	0.49488
0.30951	0.21142
-0.06205	-0.01785
0.78955	0.68782
0.09896	-0.10185
-0.10752	-0.23888
-0.15513	-0.27968
0.39174	0.5633
0.0631	-0.06055
-0.12684	-0.16634
-0.00858	-0.0041
-0.00899	-0.00299
0.33356	0.55117
-0.13221	0.87585
0.00731	1.1947
0.11	0.23612
0.04615	0.22753
0.24439	0.22599
0.24389	0.16614
0.23862	0.72577
0.12955	0.42671
-0.07641	0.39714
-0.14869	0.51576
0.12188	0.33036
0.18078	0.28357
0.1622	0.11605
0.25398	0.79079
0.60683	0.7134
0.28969	0.30026
0.16813	0.35436
0.15155	0.26752
0.0851	0.07476
0.57227	1.1625
0.29509	0.81876
0.27238	0.83852
0.25235	0.83515
0.01307	0.31259
0.30666	0.21286
0.3154	0.12703
0.21273	0.04291
0.17149	0.12528
-0.00325	0.15986
0.05088	0.08185
0.01159	-0.03463
0.36502	0.63613
0.2922	0.64007
0.23498	0.66412
0.17971	0.63011
-0.06373	0.56773
0.2701	0.77071
0.20455	0.0174
0.18269	0.10613
0.18242	0.10042
0.20635	0.13995
0.07498	0.23017
0.0009222	0.03286
-0.0213	-0.03163
0.29788	0.44703
0.26024	0.48988
0.19103	0.49974
0.14178	0.54185
0.20026	0.09492
0.01531	-0.04338
0.13841	0.12541
0.16213	0.13509
-0.02561	0.22226
-0.03292	0.14693
-0.02008	0.08626
0.22595	0.37578
0.22178	0.41917
0.18734	0.42008
0.13227	0.36645
0.10976	0.32394
0.04495	0.70969
-0.2593	-0.63671
0.28766	-0.00757
0.19487	0.17598
0.00199	0.01666
-0.0086	0.08683
0.11634	0.12643
0.011	0.31309
-0.03635	0.06253
-0.05256	0.0449
0.15292	0.29386
0.20946	0.42352
0.21042	0.41728
0.14895	0.27647
-0.02984	0.02606
0.06241	0.51548
0.14381	1.3813
0.18861	0.3316
0.35645	0.4171
0.05693	0.09698
-0.0095	0.07148
0.05932	0.21425
-0.02318	0.0944
0.09044	0.12867
-0.00959	0.35134
-0.03338	0.24933
-0.06093	0.08399
0.00201	0.22652
0.0814	0.19281
0.14626	0.23022
0.18144	0.23324
0.16855	0.19406
0.1517	0.16457
0.09424	0.45133
0.21776	0.31294
0.12611	0.18024
0.1567	0.22004
0.05158	0.23163
0.08006	0.18085
-0.02762	0.1087
-0.01544	0.34837
-0.03691	0.27681
-0.03474	0.09722
0.04958	0.13385
0.11181	0.29373
0.18296	0.1495
0.19173	0.12924
0.18287	0.10601
0.23247	0.72083
0.20083	0.6393
-0.01879	0.7108
-0.26	0.33566
0.19206	0.27548
0.1237	0.1646
0.04833	0.10129
0.05075	0.2849
-0.04221	0.03708
0.06852	0.20158
0.07086	0.1661
-0.01508	0.35462
-0.0316	0.31446
-0.02917	0.11027
0.04669	0.12153
0.13192	0.09467
0.21568	0.16799
0.21886	0.07902
0.20157	0.5654
0.15528	0.42774
0.12417	0.46505
-0.054	-0.0098
0.2135	0.28741
0.20813	0.29356
0.14128	0.19675
0.17636	0.22646
-0.0014	0.10592
0.03642	0.21753
0.03855	0.19721
0.03102	0.16884
0.00775	0.24551
-0.01082	0.35423
-0.02162	0.34079
-0.04772	0.23113
-0.07068	0.1462
-0.05029	0.11886
0.00095823	0.14609
0.0739	0.14678
0.15399	0.09446
0.20996	0.05976
0.23454	0.0462
0.19466	0.21525
0.18294	0.42938
0.18496	0.20487
0.11901	0.39854
-0.03714	0.36481
0.08873	0.04186
0.01849	-0.02154
0.22004	0.28673
0.22365	0.3075
0.15939	0.22292
0.07888	0.14951
0.01273	0.12279
0.02923	0.18963
-0.08358	0.04432
-0.0107	0.16885
-0.0095	0.24451
-0.00332	0.35517
-0.00588	0.36207
-0.03692	0.25723
-0.06069	0.17367
-0.02624	0.15288
0.04705	0.18992
0.12474	0.19167
0.19902	0.20569
0.22609	0.06355
0.23637	0.03245
0.17674	0.20149
0.20556	0.20116
0.05442	-0.10923
0.08132	0.25627
-0.05322	0.24572
-0.06587	0.09797
0.22634	0.28961
0.23622	0.31938
0.31533	0.37298
0.09232	0.15059
0.07221	0.17434
0.03079	0.12715
0.011	0.13822
-0.01109	0.15603
-0.00354	0.23218
0.01063	0.35303
0.01573	0.3605
-0.01998	0.25221
-0.04145	0.16726
0.01435	0.15593
0.11265	0.20052
0.17559	0.21394
0.20847	0.15817
0.2267	0.14892
0.17903	0.24111
0.18177	-0.02717
0.16641	0.14008
0.04616	-0.12025
0.05646	0.12222
-0.01749	0.16866
0.43696	0.48494
0.33374	0.39967
0.10551	0.15903
0.0345	0.08589
-0.02609	0.04557
0.03134	0.11091
0.01407	0.15488
0.01549	0.23279
0.02526	0.35494
0.03242	0.3617
0.00432	0.25864
-0.00288	0.17265
0.17448	0.20167
0.20259	0.2203
0.20326	0.17379
0.20831	0.08111
0.15406	0.25412
0.16064	-0.02672
0.09166	-0.02331
0.04315	-0.06701
0.07302	0.13391
0.0789	0.32224
0.26649	0.34154
0.20698	0.27637
0.11821	0.1652
0.04332	0.07354
-0.02948	0.06079
0.05516	0.11357
0.045	0.18454
0.03669	0.25459
0.03715	0.35918
0.04601	0.36759
0.03193	0.27491
0.04134	0.18553
0.13471	0.22101
0.22818	0.19739
0.21833	0.22452
0.19013	0.19396
0.1561	0.36075
0.18974	0.04235
0.14946	0.00996
0.05593	-0.13218
0.02172	-0.20431
0.06072	-0.10733
0.18253	0.26348
0.05598	0.04267
0.27599	0.14956
0.2386	0.28108
0.27459	0.34484
0.218	0.28343
0.13056	0.16629
0.05693	0.06636
-0.01201	0.04797
0.08484	0.11906
0.07865	0.21632
0.06602	0.27023
0.05986	0.35579
0.06619	0.36909
0.06593	0.33667
0.08241	0.25232
0.16548	0.17994
0.248	0.19863
0.2202	0.23011
0.17075	0.45498
0.15879	0.41097
0.19334	0.11281
0.15925	0.09984
0.12453	0.03478
0.11966	-0.0327
0.11388	0.03662
0.12141	0.11846
0.15544	0.30127
0.06074	0.12749
0.26176	0.12433
0.23715	0.25506
0.27426	0.3327
0.21966	0.27711
0.14522	0.16426
0.08512	0.06725
0.03897	0.01714
0.00796	0.12254
0.11526	0.23531
0.10924	0.28503
0.10608	0.35855
0.10573	0.37049
0.10084	0.30677
0.11158	0.24088
0.17996	0.21666
0.27463	0.47401
0.22421	0.44289
0.19081	0.22827
0.20565	0.22112
0.21847	0.22653
0.19194	0.22215
0.16684	0.15
0.18268	0.14449
0.16248	0.12399
0.16267	0.22115
0.16077	0.33801
0.07227	0.38901
0.24563	0.09673
0.23315	0.22027
0.23859	0.34283
0.21739	0.26379
0.15783	0.15926
0.11397	0.06854
0.07316	0.00752
0.04235	0.05443
0.152	0.26681
0.05483	0.24381
0.15409	0.35911
0.14662	0.36524
0.14	0.30447
0.14452	0.26568
0.19439	0.25942
0.22184	0.27731
0.19757	0.26106
0.19719	0.23126
0.22184	0.25415
0.22533	0.6285
0.2261	0.33
0.2118	0.24599
0.23423	0.25655
0.22827	0.41406
0.2108	0.34888
0.18496	0.40815
0.13625	0.31275
0.08688	0.15507
0.23146	0.06899
0.23053	0.18701
0.26728	0.29489
0.21617	0.25311
0.16998	0.15802
0.14061	0.07211
0.10577	-0.00231
0.07662	0.03988
0.19081	0.27456
0.19907	0.30449
0.20283	0.35585
0.18765	0.35415
0.18054	0.29651
0.18057	0.29949
0.29063	0.52382
0.21331	0.34621
0.19123	0.29175
0.20746	0.22999
0.23988	0.26476
0.25129	0.57822
0.25905	0.412
0.25527	0.32725
0.2797	0.56237
0.28474	0.49305
0.26828	0.4179
0.27278	0.47996
0.24194	0.48316
0.09821	0.33868
0.18343	0.14333
0.21586	0.2369
0.21046	0.24834
0.17063	0.1596
0.14798	0.07601
0.23279	0.09911
0.08868	0.08136
0.21594	0.23397
0.21676	0.29281
0.20995	0.35769
0.19861	0.34055
0.35539	0.46487
0.24077	0.36452
0.37532	0.67451
0.33348	0.72203
0.28462	0.62325
0.26046	0.32164
0.29381	0.32794
0.32652	0.39871
0.32525	0.41499
0.30771	0.33632
0.2938	0.31534
0.31987	0.47751
0.31527	0.52106
0.29984	0.40876
0.02967	0.11454
-0.58771	-1.5844
0.16695	0.0166
0.17307	0.13469
0.20822	0.226
0.20455	0.23439
0.16716	0.14356
0.13986	0.08826
0.13075	0.00486
0.11754	0.02387
0.22144	0.19862
0.20579	0.28602
0.1825	0.37115
0.1824	0.33788
0.23532	0.31384
0.43253	0.63592
0.45863	0.82073
0.3285	0.61213
0.34679	0.77084
0.32944	0.68272
0.34533	0.62989
0.3646	0.6072
0.42724	0.46401
0.35086	0.31717
0.31149	0.27593
0.33345	0.41655
0.26054	0.16734
0.23833	0.20486
0.17575	0.42849
0.16245	-0.00587
0.16548	0.13245
0.20281	0.21695
0.20045	0.21747
0.16201	0.1215
0.14238	0.03653
0.13245	0.0007217
0.12874	0.0255
0.21572	0.20089
0.18343	0.30004
0.14548	0.40043
0.15926	0.35475
0.24569	0.34409
0.47882	0.70331
0.51595	0.93187
0.46313	1.0113
0.34454	0.61853
0.34841	0.55005
0.39246	0.48407
0.42036	0.60227
0.45782	0.37096
0.38337	0.29775
0.31708	0.22653
0.2815	0.14695
0.31102	0.25598
0.15919	0.017
0.15863	0.16002
0.19749	0.20917
0.29822	0.22873
0.15789	0.09799
0.37815	0.18318
0.13749	0.02063
0.20988	0.20207
0.16182	0.31497
0.11006	0.44026
0.13271	0.37363
0.39136	0.50343
0.33179	0.51868
0.52303	0.97783
0.48268	1.0921
0.37056	0.6899
0.39111	0.83978
0.42858	0.53572
0.49464	0.43561
0.50943	0.3499
0.40133	0.26455
0.14449	0.00238
0.0544	0.10345
0.18698	0.19609
0.28396	0.19177
0.26156	0.13119
0.1328	-0.00075485
0.14292	0.03835
0.19702	0.21889
0.14481	0.30942
0.08953	0.40541
0.10739	0.17275
0.2095	0.40304
0.46064	0.77872
0.53344	1.0182
0.47593	0.9446
0.45741	0.94666
0.48148	0.29244
0.27668	0.12086
0.24525	0.10441
0.11342	0.05776
0.24613	0.28955
-0.04113	0.11024
0.1396	0.11122
0.17635	0.18046
0.18683	0.1475
0.24591	0.11584
0.13314	0.01313
0.14814	0.06199
0.18525	0.23253
0.13303	0.29919
0.24178	0.39605
0.0971	0.38729
0.3337	0.56764
0.41711	0.74762
0.42075	0.78594
0.5672	1.1003
0.48486	0.93133
0.32226	0.20924
0.43417	0.33225
0.13195	-0.02747
0.06858	0.2002
-0.03706	0.09726
0.13361	0.15339
0.11615	0.2417
0.17048	0.16254
0.18484	0.12059
0.23635	0.10689
0.1299	0.01021
0.13749	0.03075
0.1885	0.21241
0.17838	0.24983
0.13001	0.30267
0.08007	0.32601
0.09643	0.43497
0.3133	0.70786
0.40966	0.80636
0.55164	1.0832
0.59882	1.1052
0.49671	0.92703
0.37161	0.56434
0.30423	0.19531
0.18721	-0.10462
0.24635	0.11989
0.06281	0.16571
-0.15099	-0.10757
0.16203	0.23935
0.13216	0.33092
0.19842	0.1979
0.16043	0.11791
0.23249	0.11874
0.13333	0.02823
0.14266	0.06215
0.19497	0.26527
0.18701	0.29892
0.14646	0.34237
0.09987	0.33226
0.10755	0.50249
0.30076	0.7989
0.41093	0.98853
0.54709	1.0852
0.6099	1.0796
0.42938	0.68954
0.26054	0.17518
0.08184	0.04391
0.18283	-0.1027
0.08697	0.15645
0.05347	0.13849
0.1318	0.3423
0.1968	0.20696
0.18144	0.10817
0.22569	0.11285
0.13186	0.03036
0.18158	0.23373
0.13018	0.19472
0.19234	0.3448
0.16631	0.40999
0.12829	0.42137
0.12518	0.56034
0.29956	0.84354
0.39083	0.97415
0.51774	0.98586
0.58365	0.93363
0.09839	0.10347
0.32498	0.1467
0.01885	0.06215
0.13422	0.33341
0.19665	0.21068
0.17822	0.1029
0.21935	0.10154
0.12937	0.02886
0.14226	0.08666
0.13157	0.22524
0.19685	0.39413
0.18256	0.48346
0.15113	0.51674
0.13789	0.61359
0.35175	0.95775
0.36432	0.96322
0.48587	0.90148
0.48469	0.61176
0.33794	0.57456
0.22149	0.21129
0.21556	0.09482
0.22965	0.3581
0.06324	0.13075
0.13685	0.3175
0.19675	0.2072
0.17505	0.09631
0.213	0.09239
0.12686	0.0307
0.1414	0.1001
0.19034	0.37098
0.20157	0.4457
0.19824	0.55608
0.1728	0.60728
0.14939	0.6609
0.28486	0.91774
0.3377	0.94029
0.45298	0.81953
0.47393	0.51872
0.33349	0.55808
0.32265	0.43892
0.32948	0.29625
0.27272	0.53969
0.19883	0.461
-0.01102	0.05812
0.12606	0.29235
0.18426	0.1954
0.16003	0.08104
0.19187	0.05423
0.12564	0.11116
0.18398	0.39967
0.20305	0.52111
0.20795	0.63343
0.18622	0.68073
0.35491	0.72445
0.30333	0.95651
0.34054	0.93575
0.3544	0.60446
0.34848	0.17839
0.33756	0.54972
0.33131	0.44726
0.33891	0.3053
0.36692	0.56275
0.29761	0.53794
0.01522	0.24762
0.11286	0.26518
0.17158	0.18677
0.146	0.06612
0.17182	0.01931
0.28406	0.19277
0.1098	0.11852
0.208	0.38193
0.207	0.58981
0.21239	0.68937
0.36239	0.91285
0.18747	0.74919
0.34645	0.99484
0.36314	0.97248
0.32842	0.64994
0.37433	0.55114
0.34413	0.54154
0.41193	0.56293
0.43381	0.56565
0.08578	0.407
0.1032	0.25293
0.16277	0.19087
0.1355	0.06785
0.15591	0.00945
0.0957	0.12993
0.10871	0.34674
0.23154	0.5769
0.37936	0.89854
0.19534	0.73619
0.20891	0.77303
0.38379	1.0209
0.37561	1.0098
0.37962	0.89641
0.26727	0.22308
0.34042	0.57547
0.3382	0.53421
0.35858	0.41787
0.44868	0.39144
0.32747	0.30659
0.32391	0.51751
0.1574	0.19483
0.12927	0.07518
0.15064	0.01436
0.19472	0.47198
0.23115	0.68706
0.2369	0.77171
0.20762	0.74954
0.39386	0.99999
0.4239	1.036
0.26889	0.82692
0.26513	0.79485
0.20895	0.33508
0.29109	0.58435
0.18008	0.18347
0.17744	0.11183
0.34268	0.2165
0.12789	0.07844
0.30754	0.27917
-0.04349	-0.03766
0.156	0.17787
0.1171	0.07013
0.08133	0.00107
0.1703	0.22454
0.21121	0.50854
0.25539	0.73839
0.25687	0.80607
0.38264	0.96256
0.41753	1.0197
0.31538	0.8281
0.4293	1.0793
0.27454	0.8257
0.20402	0.24789
0.27174	0.58578
0.05707	0.07505
0.27417	0.40176
-0.02709	-0.03636
0.16103	0.15899
0.10379	0.06411
0.07205	0.00358
-0.01398	-0.02805
0.10822	0.17293
0.23183	0.55227
0.28596	0.79682
0.28231	0.83681
0.23645	0.77745
0.28651	0.82916
0.36172	0.88151
0.47523	1.0937
0.09416	0.16939
0.29722	0.69051
0.27334	0.58941
0.04946	0.08409
0.22161	0.42523
0.1836	0.16874
0.11021	0.08294
0.17627	0.3829
0.26469	0.59793
0.33643	0.86884
0.32419	0.87426
0.2659	0.79773
0.32663	0.86534
0.41427	0.9342
0.56039	1.0156
0.13847	0.14243
0.33302	0.69231
0.16854	0.25845
0.08783	0.20099
0.19193	0.46824
0.21506	0.19378
0.13903	0.13111
0.06381	0.10608
0.1836	0.41349
0.29431	0.60948
0.3821	0.91017
0.3542	0.89689
0.28205	0.80892
0.35854	0.90514
0.46313	1.0003
0.59079	1.1705
0.46367	0.72937
0.35833	0.69656
0.21415	0.64655
0.24533	0.22919
0.17436	0.19838
0.11654	0.18762
0.07898	0.15605
0.12045	0.2165
0.30056	0.58426
0.5273	1.0045
0.36482	0.88598
0.29827	0.7887
0.34772	0.87901
0.61058	1.1894
0.38877	0.97888
0.32897	0.70912
0.28367	0.38948
0.34659	0.67972
0.24534	0.63755
0.05326	0.13837
0.24256	0.26483
0.26709	0.25909
0.19042	0.29566
0.10566	0.20702
0.18617	0.41157
0.26649	0.52687
0.46951	0.90431
0.33847	0.83661
0.29845	0.75548
0.32259	0.84265
0.46917	1.0555
0.3038	0.91229
0.25242	0.77815
0.25403	0.31264
0.35343	0.69736
0.30758	0.6718
0.12561	0.30449
0.31969	0.27262
0.23964	0.30035
0.21212	0.27898
0.16696	0.2907
0.13239	0.26452
0.18077	0.41211
0.36645	0.54161
0.27818	0.71153
0.31228	0.78944
0.29834	0.72084
0.29714	0.8046
0.27463	0.8564
0.30863	0.94178
0.25075	0.83173
0.27842	0.69604
0.36015	0.70803
0.41298	0.8176
0.32112	0.65792
0.26053	0.30804
0.19693	0.34029
0.19903	0.69942
0.19269	0.44179
0.34607	0.58187
0.22804	0.69935
0.4182	0.87981
0.29539	0.69013
0.27227	0.76869
0.20796	0.79024
0.22692	0.85236
0.20079	0.76933
0.34306	0.66162
0.4359	0.75067
0.38089	0.71819
0.12196	0.022
0.27616	0.31033
0.221	0.32837
0.20163	0.33241
0.21647	0.45167
0.28744	0.52351
0.18694	0.74742
0.25165	0.76124
0.26941	0.65788
0.25463	0.78472
0.18365	0.76609
0.13444	0.70422
0.21694	0.74079
0.33484	0.63751
0.41724	0.69465
0.39284	0.65064
-0.0931	-0.65037
0.30382	0.32163
0.30977	0.65385
0.25757	0.49355
0.34035	0.76331
0.14134	0.79224
0.21663	0.72195
0.371	0.64819
0.2449	0.78353
0.16893	0.70979
0.12228	0.61585
0.22339	0.69552
0.15112	0.25227
0.32917	0.59951
0.32406	0.48649
0.07056	0.08164
0.04353	-0.10894
-0.08361	-0.70842
0.33049	0.33562
0.36927	0.62041
0.2946	0.51383
0.32427	0.844
0.09598	0.83308
0.34911	0.82574
0.23767	0.53102
0.35605	0.8564
0.08499	0.22538
0.12852	0.47905
0.22648	0.65901
0.14398	0.23616
0.32277	0.53574
0.18942	0.23324
0.31098	0.41427
0.33679	0.39897
0.2997	0.33017
0.41056	0.56104
0.32572	0.51022
0.18878	0.66172
0.24922	0.9687
0.18566	0.66179
0.36554	0.44398
0.3799	0.81767
0.18358	0.61497
0.12541	0.51471
0.13592	0.49847
0.33794	0.65728
0.30742	0.46219
0.3624	0.46803
0.39336	0.57872
0.37053	0.40898
0.30776	0.33922
0.33043	0.39221
0.45242	0.65634
0.34945	0.50694
0.35419	0.86146
0.24602	1.0802
0.33572	0.77817
0.4442	0.48736
0.33641	0.77439
0.14046	0.34685
0.16911	0.55195
0.14993	0.4972
0.28705	0.57503
0.2761	0.40897
0.39055	0.51404
-0.03113	-0.20272
0.39813	0.41623
0.32043	0.34136
0.46747	0.62465
0.37339	0.52062
0.27445	0.64287
0.19101	0.84986
0.37379	0.81663
0.35157	0.59129
0.49959	0.83793
0.31783	0.73412
0.22676	0.63351
0.27497	0.66973
0.2721	0.57859
0.31007	0.50966
0.44515	0.27055
0.31218	0.31959
0.46244	0.58757
0.37009	0.51908
0.36717	0.73791
0.19527	0.78388
0.30456	0.75113
0.49569	0.61564
0.4585	0.82668
0.38589	0.81534
0.38974	0.86443
0.20351	0.60988
0.23802	0.61802
0.21798	0.43442
0.27499	0.49779
0.28659	0.41011
0.31884	0.35891
0.43983	0.54035
0.35887	0.48605
0.2657	0.52673
0.19638	0.70905
0.39106	0.82248
0.41874	0.64231
0.47412	0.81205
0.49759	0.97723
0.29716	0.79783
0.22357	0.67955
0.26139	0.65881
0.28115	0.56167
0.25367	0.45077
0.2709	0.3726
0.27583	0.22545
0.26908	0.28905
0.40894	0.51224
0.35295	0.49477
0.28663	0.51528
0.22841	0.61145
0.32288	0.6178
0.40208	0.58726
0.43203	0.7471
0.34681	0.83857
0.26664	0.79545
0.22361	0.7165
0.28143	0.70508
0.30409	0.60258
0.32596	0.51556
0.28232	0.34204
0.26406	0.21567
0.35259	0.27783
0.37839	0.49481
0.3471	0.50863
0.30809	0.51516
0.26134	0.52309
0.30262	0.49346
0.2163	0.28115
0.38975	0.66616
0.13275	0.39138
0.32572	0.91682
0.30178	0.91027
0.2381	0.62125
0.26941	0.56981
0.36137	0.55607
0.31476	0.35765
0.30171	0.24802
0.23169	0.29077
0.35245	0.47908
0.34033	0.51379
0.325	0.51799
0.28889	0.48354
0.19459	0.28245
0.38375	0.43356
0.36314	0.58816
0.12192	0.42927
0.2049	0.75172
0.21877	0.78376
0.32422	0.76108
0.37604	0.67311
0.43783	0.62855
0.41002	0.44366
0.29187	0.2436
0.23488	0.30015
0.37005	0.48038
0.34952	0.50958
0.32525	0.50002
0.29273	0.46472
0.36185	0.49221
0.40848	0.46186
0.3632	0.59716
0.15661	0.69568
0.20777	0.74823
0.27428	0.68511
0.35334	0.60809
0.4199	0.59672
0.34191	0.36861
0.24525	0.23202
0.27148	0.22707
0.35288	0.30042
0.39158	0.47893
0.35954	0.4945
0.31963	0.46349
0.28728	0.42715
0.36612	0.48794
0.42264	0.48392
0.3595	0.59215
0.18464	0.59372
0.00953	0.33
0.19148	0.74846
0.2612	0.62362
0.33717	0.54395
0.34474	0.48862
0.32616	0.3909
0.18069	0.43461
0.35464	0.30751
0.37219	0.39453
0.37486	0.49332
0.32166	0.4524
0.28929	0.42209
0.36778	0.4955
0.42501	0.49568
0.34586	0.57018
0.17142	0.58615
-0.01611	0.27982
0.09223	0.53394
0.2345	0.55762
0.32176	0.53755
0.32433	0.49408
0.36118	0.53195
0.32466	0.54143
0.12035	0.30945
0.02474	0.0636
0.28205	0.36594
0.26567	0.36069
0.38924	0.50191
0.33154	0.46426
0.30452	0.44881
0.37769	0.5275
0.43136	0.52586
0.33893	0.55619
0.02731	0.25892
-0.02809	0.24245
0.17481	0.637
0.1136	0.4204
0.32449	0.60753
0.3199	0.55615
0.41139	0.71517
0.42713	0.80833
0.29952	0.71427
0.12409	0.11536
0.3207	0.42727
0.35789	0.39549
0.25621	0.42359
0.33745	0.48951
0.32735	0.50165
0.39053	0.5837
0.43902	0.62369
0.36486	0.59624
0.21095	0.53364
0.00417	0.24436
0.10495	0.51274
0.11769	0.45923
0.41454	0.75051
0.35011	0.62353
0.43944	0.7761
0.47906	0.86106
0.46033	0.84622
0.36669	0.83367
0.29283	0.58776
0.24249	0.32033
0.28527	0.33267
0.16786	0.31384
0.29063	0.46381
0.29691	0.50003
0.36852	0.61106
0.43025	0.78672
0.38801	0.71306
0.26057	0.56029
0.03493	0.24481
0.03271	0.30634
0.2772	0.66701
0.45319	0.79904
0.45546	0.75627
0.44334	0.79465
0.49654	0.88928
0.51568	0.86224
0.20079	0.41062
0.16793	0.26144
0.20761	0.32556
0.18056	0.32113
0.10732	0.27801
0.24032	0.46948
0.32058	0.59987
0.397	0.90921
0.39751	0.8166
0.1189	0.26523
0.07971	0.26581
0.15318	0.53118
0.11285	0.47247
0.47055	0.83011
0.61124	0.9817
0.44754	0.76759
0.64282	0.93908
0.53101	0.86869
0.37093	0.73202
0.06094	0.05904
-0.00167	0.0094
0.08762	0.24052
0.10999	0.30718
0.143	0.36189
0.17693	0.42103
0.11511	0.27496
0.35325	0.91115
0.17513	0.39073
0.13512	0.2652
0.08693	0.24286
0.17604	0.53481
0.34364	0.7288
0.42565	0.79427
0.5658	0.92518
0.57752	0.91006
0.51773	0.77019
0.64535	0.90968
0.38543	0.75942
0.26636	0.49892
0.06166	0.08521
0.04437	0.13211
-0.04603	0.09862
-0.08069	0.08789
0.04326	0.28101
0.09855	0.35084
0.20279	0.50793
0.30861	0.83934
0.37266	0.83988
0.14199	0.27488
0.1367	0.27431
0.12512	0.31427
0.22035	0.50345
0.43724	0.77152
0.21855	0.27691
0.57057	0.88891
0.21234	0.30367
0.05157	0.07123
0.07869	-0.0892
0.20653	0.22208
0.22569	-0.0137
0.17449	-0.02215
-0.32097	-0.27613
-0.18659	0.01253
-0.14296	0.12353
-0.05597	0.2069
0.02137	0.28848
0.14347	0.44761
0.26849	0.75969
0.35936	0.82429
0.32164	0.55304
0.31443	0.5387
0.19	0.26956
0.44927	0.74255
0.26845	0.52516
0.47573	0.76204
0.35306	0.60269
0.43407	0.75829
0.32542	0.7619
0.05959	0.16522
0.11712	-0.14727
-0.33878	-0.11738
-0.32346	-0.04274
-0.29324	-0.05283
-0.16014	0.14453
-0.05669	0.23607
0.08465	0.38285
0.22906	0.67995
0.33782	0.80175
0.14903	0.28243
0.38189	0.52404
0.57931	0.7133
0.29532	0.51284
0.14798	0.25611
0.26489	0.54177
0.39546	0.6173
0.38974	0.72656
0.34062	0.78721
0.05468	0.05652
0.05349	-0.21745
0.22611	-0.0728
0.1821	-0.12108
-0.37488	-0.11257
-0.33628	-0.01642
-0.28893	-0.02203
-0.29792	0.06653
-0.16315	0.17664
-0.04693	0.24965
0.08815	0.38287
0.2227	0.64768
0.11548	0.25867
0.16896	0.25522
0.35994	0.55907
0.38353	0.54658
0.28215	0.51896
0.34437	0.64963
0.15568	0.21041
0.34736	0.57183
0.37348	0.68084
0.25072	0.65293
0.27827	0.73461
0.23054	0.6892
0.02114	-0.18681
-0.43728	-0.02801
-0.27234	0.03351
-0.40414	0.01698
-0.28178	0.14228
-0.14081	0.19707
0.10503	0.40336
0.22663	0.62314
0.2613	0.68699
0.08327	0.22223
0.12332	0.22878
0.30175	0.61557
0.29971	0.67358
0.26112	0.6953
0.12742	0.34576
0.12839	0.28171
0.3037	0.65579
0.26903	0.66372
0.21655	0.74675
0.21185	0.77908
0.18539	0.64115
0.19395	0.56357
0.37054	0.03778
0.32324	-0.23521
0.091	-0.47305
-0.41761	-0.54426
-0.39309	0.04559
-0.26783	0.11135
-0.36342	0.1099
-0.09029	0.27494
0.02728	0.32778
0.13312	0.4446
0.23562	0.59772
0.1198	0.25403
0.09384	0.20136
0.10234	0.19907
0.24264	0.65706
0.24853	0.76478
0.10615	0.32783
0.22835	0.64198
0.13014	0.28267
0.17967	0.33266
0.24788	0.62098
0.28328	0.80424
0.14109	0.35164
0.08844	0.23571
0.05226	0.38486
-0.05728	0.02447
0.61218	-0.03751
0.4241	0.06514
1.1079	0.73034
0.84535	0.01627
-0.47408	0.18354
-0.32938	0.1898
-0.0956	0.26638
-0.04847	0.3152
0.0647	0.36241
0.15418	0.47275
0.24173	0.57672
0.12648	0.23744
0.08869	0.18604
0.06208	0.28128
0.17409	0.74608
0.27562	0.84109
0.23861	0.65509
0.31366	0.67466
0.17416	0.32157
0.23376	0.58036
0.18784	0.43296
0.21366	0.6348
0.02878	0.39895
-0.14768	-0.01557
0.53884	-0.1615
0.38869	0.11174
1.3449	0.95969
1.1844	0.66464
-0.15648	0.05728
-0.3121	0.09577
-0.36253	0.19338
-0.29054	0.20506
-0.15739	0.30395
-0.01212	0.30419
0.10468	0.34252
0.17662	0.4644
0.24767	0.58893
0.13161	0.24079
0.10731	0.19355
0.07798	0.22402
0.18492	0.69258
0.20636	0.66121
0.2389	0.6334
0.25597	0.52385
0.17151	0.31944
0.24011	0.59669
0.23647	0.64568
0.25304	0.61006
0.12771	0.49055
-0.00014409	0.41272
-0.1174	0.16618
0.01371	0.17221
0.14921	-0.06794
0.17319	0.0536
0.52138	0.46361
-0.26066	0.11229
-0.27377	0.08339
-0.32531	0.22528
-0.25849	0.31582
-0.11921	0.33783
0.03411	0.29019
0.15501	0.32487
0.20244	0.46177
0.24997	0.61097
0.11239	0.20375
0.03272	0.02445
0.08531	0.24839
0.21024	0.61824
0.22273	0.60868
0.24311	0.5876
0.32999	0.67373
0.17291	0.31319
0.16201	0.34001
0.16292	0.35684
0.2405	0.56198
0.0616	0.21252
-0.01889	0.30773
-0.11854	-0.03203
0.00941	0.21444
0.20354	0.15157
0.30075	0.13967
0.43421	0.30726
-0.21302	0.13568
-0.2213	0.22313
-0.29016	0.24923
-0.19451	0.36146
-0.05831	0.3716
0.08935	0.29544
0.20624	0.31133
0.2263	0.46393
0.24738	0.62711
0.23509	0.60327
0.05129	0.05029
0.10929	0.19584
0.10773	0.18857
0.10899	0.18418
0.10732	0.24666
0.12411	0.26317
0.27058	0.54908
0.18148	0.30035
0.26182	0.57694
0.24833	0.58213
0.21762	0.52479
0.06368	0.20577
0.00914	0.31246
-0.02281	0.25889
0.0164	0.17936
0.00256	-0.04613
0.16244	0.12072
0.33095	0.09279
-0.23682	0.24364
-0.25752	0.26751
-0.12703	0.38755
0.00746	0.40236
0.14435	0.31928
0.2547	0.31028
0.24816	0.46621
0.24533	0.63189
0.15333	0.32323
0.13186	0.22852
0.11985	0.19797
0.11522	0.18598
0.12741	0.1517
0.11713	0.22514
0.25212	0.50692
0.27331	0.48688
0.19397	0.2846
0.04332	0.13941
0.27388	0.68944
0.19743	0.49749
0.04656	0.13881
0.04575	0.32862
0.03872	0.26579
0.05204	0.09047
0.10227	0.2684
0.24548	0.25065
0.26894	0.26319
-0.02134	0.04824
0.383	0.09407
-0.07147	-0.0383
-0.39021	0.12475
-0.13238	0.35792
-0.12465	0.3645
0.0222	0.39068
0.17568	0.3183
0.29439	0.30472
0.26749	0.46324
0.24724	0.66186
0.15665	0.35603
0.05557	0.05425
0.12347	0.20417
0.12752	0.17981
0.12697	0.19472
0.12215	0.25215
0.12819	0.27384
0.26507	0.49018
0.27787	0.4662
0.19503	0.30372
0.34333	0.72358
0.27057	0.48917
0.12224	0.26842
0.12113	0.40364
0.12197	0.37311
0.17203	0.39888
0.03649	0.01754
0.16414	0.35593
0.1582	0.10252
0.39242	0.59444
0.30024	0.28541
0.60003	0.30994
0.365	0.24498
-0.25185	0.09171
-0.38838	0.14503
-0.1314	0.35378
-0.11848	0.33441
0.0404	0.37461
0.2026	0.32705
0.32511	0.32666
0.28402	0.47712
0.25317	0.69262
0.23387	0.74028
0.1491	0.29299
0.03175	0.03047
0.24338	0.43586
0.14321	0.28229
0.14921	0.28331
0.0485	0.12047
0.29205	0.49292
0.37587	0.70362
0.35868	0.6716
0.32023	0.61538
0.14291	0.29926
0.20143	0.49035
0.23375	0.5109
0.24464	0.70665
0.13761	0.14877
0.24755	0.39433
0.35703	0.48708
0.2556	0.19071
0.35645	0.28785
0.47603	0.452
0.18606	0.21043
0.35094	0.00555
0.24122	0.22028
-0.38778	0.16272
-0.24354	0.24942
-0.11774	0.30454
0.0547	0.36078
0.22944	0.34532
0.35786	0.36792
0.30161	0.50309
0.23848	0.79748
0.15777	0.33658
0.14766	0.25144
0.14413	0.21179
0.15888	0.22719
0.16391	0.28794
0.16806	0.34051
0.17981	0.31783
0.15405	0.21187
0.07978	0.22461
0.3562	0.60874
0.42698	0.67968
0.18099	0.25211
0.20712	0.3824
0.19803	0.40101
0.21956	0.38164
0.23183	0.37796
0.3316	0.82675
0.34027	0.77143
0.34883	0.66403
0.33579	0.3375
0.36047	0.63351
0.54024	0.53229
0.47832	0.59558
0.67697	0.53143
0.85891	1.2017
-0.08476	0.32869
-0.33919	0.12393
-0.23329	0.26994
-0.12184	0.31136
0.05667	0.38759
0.24733	0.41648
0.38232	0.47688
0.32546	0.61092
0.28429	0.75546
0.25463	0.80391
0.07535	0.08458
0.1391	0.26603
0.0987	0.18574
0.14737	0.25595
0.16517	0.29145
0.18529	0.32688
0.24029	0.4603
0.19504	0.30641
0.41437	0.65005
0.44086	0.63265
0.37827	0.62584
0.4127	0.7252
0.2594	0.50456
0.35467	0.72045
0.27894	0.46733
0.34022	0.67283
0.35281	0.56495
0.3573	0.45649
0.49337	0.64652
0.59761	0.78754
0.55563	0.56866
0.62789	0.63167
0.6884	0.58397
1.5109	0.73027
-0.09604	0.10998
-0.09111	0.2139
-0.16789	0.25228
-0.11377	0.37714
-0.08691	0.3751
0.08026	0.45408
0.2613	0.50428
0.39159	0.58066
0.35303	0.7528
0.32829	0.83733
0.28242	0.76479
0.18739	0.66063
0.1183	0.2652
0.10883	0.23644
0.18936	0.28828
0.06196	0.12283
0.19185	0.34538
0.26135	0.53298
0.3124	0.45567
0.43065	0.50187
0.37043	0.51972
0.36275	0.65213
0.29975	0.5577
0.30717	0.55573
0.30655	0.55339
0.32869	0.54999
0.45924	0.93084
0.41407	0.49204
0.51894	0.85779
0.56388	0.76686
0.48876	0.55646
0.36598	0.33293
0.51727	0.62516
0.1514	0.20323
0.59078	0.10077
0.59687	0.04949
0.2308	-0.41592
-0.06885	0.25913
-0.15404	0.26174
-0.075	0.37152
-0.03417	0.44022
0.09788	0.52193
0.39216	0.6562
0.38465	0.85634
0.38415	0.92444
0.32872	0.75035
0.2234	0.64579
0.14137	0.62373
0.0822	0.24615
0.09721	0.27291
0.20533	0.25446
0.21948	0.34352
0.05954	0.17692
0.20563	0.19606
0.10174	0.15649
0.38833	0.57873
0.35678	0.64427
0.41487	0.76714
0.32935	0.60961
0.31778	0.61103
0.34436	0.59884
0.50835	0.91863
0.50823	0.68082
0.56972	0.87678
0.45434	0.61494
0.48464	0.63507
0.18078	0.12527
0.38813	0.35118
0.36409	0.40191
0.56766	0.55982
0.87687	0.74478
0.3043	0.12766
-0.14494	0.26911
-0.07332	0.39302
-0.06698	0.49674
0.086	0.56897
0.25165	0.62385
0.38896	0.71251
0.40934	0.92882
0.43045	0.98749
0.2439	0.62032
0.14217	0.60745
0.09468	0.63048
0.06653	0.28861
0.20942	0.5339
0.34668	0.49823
0.30572	0.48831
0.29147	0.47067
0.31063	0.47735
0.25982	0.24288
0.28536	0.65586
0.31818	0.63127
0.39782	0.75815
0.22549	0.39615
0.30095	0.65898
0.35328	0.80096
0.20398	0.74017
0.56338	0.73667
0.52969	0.72736
0.50679	0.74032
0.39096	0.86157
0.58047	0.6864
0.55242	0.65766
0.54948	0.64842
0.41591	0.38466
0.70884	0.65634
-0.22317	-0.4953
-0.14552	0.28426
-0.08179	0.40437
-0.08765	0.5172
0.06147	0.58929
0.09916	0.27445
0.41489	0.97324
0.46454	1.0272
0.41746	0.79431
0.29903	0.63949
0.17697	0.61287
0.08839	0.66329
0.05365	0.59265
0.10417	0.2873
0.07482	0.12157
0.31432	0.47927
0.33351	0.48776
0.28246	0.4555
0.28987	0.46174
0.08405	-0.02076
0.20301	0.45915
0.23692	0.58318
0.29679	0.64907
0.30521	0.68787
0.33488	0.64147
0.48488	0.70815
0.26124	0.80791
0.70176	1.1123
0.60358	0.99001
0.44452	0.74829
0.1862	0.36458
0.67335	0.97255
0.56949	0.5965
0.56178	0.56423
0.71935	0.75741
0.80686	0.66696
0.50846	0.09084
-0.15524	0.30105
-0.10024	0.40685
-0.08534	0.48361
0.3156	0.79728
0.49412	1.0304
0.47975	0.80894
0.38144	0.69067
0.24116	0.63222
0.11078	0.64671
0.02543	0.57234
0.11694	0.24768
0.24841	0.46327
0.26443	0.45765
0.25764	0.38492
0.35917	0.5042
0.25491	0.1532
0.29679	0.54932
0.26621	0.6038
0.11776	0.20437
0.33906	0.72072
0.31558	0.76482
0.29194	0.78433
0.42815	0.74919
0.52451	0.74393
0.61773	0.97127
0.67957	1.0117
0.71297	1.0094
0.65082	0.96089
0.1048	0.37729
0.58389	0.83234
0.52468	0.55854
0.71212	0.79274
0.63332	0.50724
0.76617	0.54055
0.59114	0.37482
-0.6752	-0.30237
-0.17666	0.30353
-0.13186	0.39747
0.1316	0.68669
0.43735	0.9255
0.56391	0.91354
0.57493	0.75976
0.48948	0.74033
0.34159	0.67931
0.25143	0.71996
0.05257	0.50188
0.05305	0.42754
0.2202	0.45938
0.36005	0.58076
0.36831	0.54229
0.39405	0.47805
0.35384	0.33046
0.22582	0.36837
0.26424	0.5705
0.40306	0.77831
0.43214	0.86352
0.46487	0.90651
0.19578	0.72253
0.56736	0.83129
0.65418	1.0006
0.72867	1.0501
0.49347	0.74708
0.66797	0.93354
0.70224	1.0059
0.62329	0.86087
0.68479	0.51043
0.41083	0.32503
0.94821	0.74338
0.75062	0.64586
0.01571	-0.11894
-0.32609	-0.24458
-0.19765	0.29135
-0.16277	0.38243
-0.12974	0.42313
-0.05765	0.47834
0.11089	0.65915
0.29993	0.74154
0.65855	0.68377
0.67418	0.69035
0.5807	0.76603
0.43564	0.74033
0.25603	0.5713
0.11027	0.40059
0.09838	0.38869
0.18792	0.4473
0.20154	0.34424
0.35818	0.54986
0.30633	0.41809
0.42155	0.47374
0.35112	0.20133
0.25031	0.31394
0.25593	0.52353
0.27142	0.57182
0.36159	0.59517
0.52901	0.84613
0.65339	1.0436
0.10229	0.51447
0.47431	0.8789
0.61691	0.74487
0.75842	0.99563
0.75995	0.98966
0.76333	0.97881
0.51549	0.61894
0.09084	0.3052
0.52126	0.59767
0.71844	0.62066
0.64533	0.41918
-0.12381	-0.07342
-0.25661	-0.15814
-0.25494	-0.20117
-0.26174	-0.18477
-0.17491	-0.20886
-0.19121	0.25797
-0.16461	0.37362
-0.14177	0.42569
-0.08106	0.571
0.10094	0.68049
0.30258	0.74185
0.72366	0.60084
0.70409	0.71766
0.57378	0.76597
0.44911	0.75874
0.30466	0.61019
0.18957	0.46394
0.21303	0.5017
0.26854	0.53346
0.43291	0.69458
0.29216	0.46035
0.31241	0.43616
0.32957	0.46808
0.44476	0.52133
0.32531	0.36555
0.45018	0.76257
0.21599	0.53123
0.23376	0.50393
0.32736	0.512
0.51791	0.70053
0.68084	1.0762
0.51796	0.80285
0.8183	1.0557
0.83883	1.0429
0.55951	0.63074
0.80573	1.0031
0.5024	0.73565
0.43494	0.69902
0.66358	0.95215
0.55314	0.90449
0.74852	0.50946
1.003	0.74812
1.3214	1.4085
0.88279	0.44808
1.1618	0.74952
0.48992	0.25342
0.4749	0.402
0.49514	0.58276
-0.08753	-0.04678
-0.20947	-0.0711
-0.21959	-0.0803
-0.23933	-0.07688
-0.17965	-0.17031
-0.17868	0.21229
-0.14827	0.37134
-0.12247	0.45666
-0.06055	0.52086
0.10733	0.72223
0.27901	0.78
0.62731	0.61846
0.61657	0.74105
0.50387	0.73583
0.40971	0.7027
0.31257	0.57096
0.35426	0.75609
0.41224	0.84219
0.48652	0.86999
0.51135	0.81119
0.34996	0.52695
0.5695	0.77237
0.48049	0.57449
0.46976	0.5809
0.31816	0.42923
0.49948	0.7751
0.34628	0.67256
0.24734	0.47467
0.29889	0.45897
0.37756	0.49661
0.47288	0.58206
0.59084	0.63758
0.76852	0.91762
0.78007	0.9394
0.87248	1.0347
0.85136	1.0171
0.57385	0.6476
0.67696	0.95249
0.40337	0.65606
0.47419	0.53199
0.63247	0.45907
0.82135	0.50037
1.2104	0.99791
0.44286	0.148
0.73826	0.16589
1.5018	1.7151
1.2411	1.3865
1.1505	1.0606
0.54864	0.4192
0.40471	0.27708
0.38877	0.22647
0.43747	0.85131
0.54351	0.7435
0.5084	1.0633
0.5258	1.1606
0.31544	1.0365
-0.05125	-0.02884
-0.15593	-0.01394
-0.1623	0.00686
-0.18425	0.03638
-0.21693	0.02867
-0.18451	-0.1392
-0.10049	0.02891
-0.16609	0.15532
-0.13216	0.35491
-0.10327	0.47702
-0.02819	0.5114
0.05274	0.61566
0.25526	0.80893
0.53099	0.62006
0.52917	0.74977
[truncated: 42,945 more rows]

## Sheet: panel h
ΔeCO2(dir)1%	ΔeCO2(dir)1%-RM
0.30241	0.52247
0.16546	-0.07495
0.03789	-0.0784
0.19208	-0.07495
0.06159	0.08546
-0.00030733	-0.06179
-0.03515	-0.09413
-0.14384	-0.64349
-0.06259	-0.85963
0.29874	0.52007
0.04349	-0.04649
0.20367	-0.08016
0.12819	0.04895
0.03762	0.01393
0.2599	0.54735
0.13753	-0.05692
0.21823	-0.12447
0.11921	0.0235
0.04272	0.04605
-0.02555	-0.18956
0.21165	0.54794
0.19432	-0.32291
0.21613	-0.15574
0.12297	-0.00578
-0.05946	-0.31368
0.39024	-0.20922
-0.13274	-0.12074
-0.27278	-0.37653
0.17968	-0.21725
0.0723	-0.12896
-0.06083	-0.37349
0.2217	0.01319
0.14536	-0.23422
0.01238	-0.26682
-0.04294	-0.19412
-0.06764	-0.47755
0.20055	-0.32044
0.03093	-0.46012
-0.06248	-0.73009
0.41092	0.11768
0.21107	-0.34479
-0.02488	-0.77377
-0.04229	-0.78788
0.36491	0.18918
-0.02911	-0.90542
-0.16122	-1.1142
-0.06074	-0.94273
0.26914	-0.04119
-0.02993	-0.06818
-0.09621	-0.93026
-0.11042	-0.97215
-0.07347	-0.96147
0.1669	-0.00499
-0.06245	-0.94201
-0.17718	-0.36853
-0.53792	-0.70149
-0.29702	-0.44357
-0.04581	-1.1337
-0.15376	-0.38988
-0.41502	-0.61332
-0.4333	-1.1658
-0.00185	-1.2472
-0.01523	-1.0663
-0.17925	-0.99317
-0.41815	-0.91649
-0.32723	-0.84287
0.0564	-1.5285
0.0275	-1.2093
-0.16542	-1.386
-0.18656	-1.3862
0.02162	-2.2824
-0.04504	-2.0598
-0.16137	-1.7227
-0.15219	-1.6338
-0.02975	-1.9652
-0.09847	-1.744
-0.16663	-1.8603
-0.09205	-1.4735
0.00034046	-2.2964
-0.12309	-2.2356
0.09205	-0.16534
-0.19055	-1.9442
-0.21994	-2.554
0.50211	0.12996
-0.10175	-0.67607
0.16268	-0.74898
-0.5254	-1.2169
0.81262	0.48123
0.90071	0.58329
-0.17443	-0.00825
-0.37575	-0.66922
0.79764	0.51737
-0.00454	-0.00784
-0.00769	-0.02053
-0.34238	-0.12387
-1.2368	-1.6173
-1.2484	-3.0822
0.05919	-1.072
-0.00062857	-0.71431
-0.7105	-2.3033
-0.65002	-1.9436
-0.54621	-0.08908
-0.46731	-0.17052
-0.99454	-1.0295
-1.2589	-3.1501
-0.10171	-0.88234
-0.39856	-1.0409
-0.67623	-1.6522
-0.56611	0.11515
0.25165	-0.6867
0.32354	-1.2875
-0.52609	-0.77914
-0.87251	-1.3007
-0.70777	-1.4609
-0.37748	-0.6548
-0.69314	0.09674
-0.67103	0.39809
-0.67889	0.27918
-0.39563	-0.39211
0.19451	-0.75964
0.35281	-1.3016
-0.01439	-1.8093
-0.47906	-0.94332
-0.38576	-0.33588
-0.62496	-0.29754
-0.48549	-0.82059
0.17543	0.4039
-0.15739	0.83741
-0.22353	0.86475
-0.28596	0.70075
-0.94126	-0.18695
-1.3165	-0.89829
-0.15965	-0.71172
0.00366	-1.0753
-0.08801	-1.4361
-0.18966	-1.5457
-0.58765	-0.05598
-0.3434	-0.27169
-0.51571	-0.24517
-0.07145	0.64365
-0.17787	0.8813
-0.27531	0.91818
-0.34182	0.58209
-0.3675	-0.58853
-0.51462	-0.82465
-0.32682	-1.2524
-0.35917	-1.4308
-0.52456	-0.38555
-0.46709	-0.33598
-0.50418	-0.0557
-0.15994	0.79038
-0.2524	1.0453
-0.31083	1.1055
-0.35165	1.0292
-0.26991	0.6601
-0.63213	-0.03331
-1.5528	-1.7437
-0.54055	-0.64364
-0.57586	-0.49821
-0.64045	-0.73288
-0.58266	-1.0412
-0.52982	-1.3195
-0.85548	-0.01486
-0.4694	-0.28584
-0.53831	0.14024
-0.24873	0.90854
-0.30355	0.92615
-0.32597	0.91356
-0.34217	1.1189
-0.30442	-0.08747
-0.59343	0.16294
-2.2584	-0.5357
-0.79403	-0.37362
-0.66633	-0.54362
-0.71794	-0.6235
-0.71424	-0.62489
-0.73246	-0.89205
-0.57238	-1.1495
-0.55965	-1.2989
-0.92434	0.02275
-0.858	0.13983
-0.52311	0.30714
-0.19574	0.82295
-0.33423	0.91424
-0.3983	0.97214
-0.37744	1.012
-0.32722	1.0354
-0.24847	0.76135
-0.58384	0.06668
-0.48842	-0.25325
-0.53529	-0.26846
-0.65539	-0.32295
-0.78381	-0.81807
-0.6697	-1.113
-0.47339	-1.2067
-0.93815	-0.03022
-0.87451	0.10769
-0.21036	0.93473
-0.36983	0.82031
-0.4648	0.90009
-0.34441	0.84801
-0.28218	0.89842
-0.2258	0.71588
-0.60037	-0.06779
-0.26266	-0.7631
-0.15315	-0.6542
-0.00025672	-0.61119
-0.32058	-0.07909
-0.38229	-0.17687
-0.54381	-0.3521
-0.85895	-0.54671
-0.62398	-0.68151
-0.65766	-0.94192
-0.563	-1.1041
-0.96085	-0.07043
-0.89944	0.08828
-0.2382	0.95474
-0.39875	0.75505
-0.39836	0.66788
-0.31973	0.49626
-0.2578	0.76915
-0.5856	-0.24031
-0.49208	-0.29022
-0.37582	-0.52445
-0.13974	-0.31099
-0.18706	-0.04823
-0.2824	-0.0225
-0.33901	-0.08954
-0.58962	-0.23512
-0.63641	-0.40791
-0.76456	-0.65076
-0.64585	-0.5931
-0.57166	-0.77919
-0.81197	-0.31655
-0.99206	-0.14108
-0.91282	0.03238
-0.60375	0.41748
-0.29535	0.82667
-0.17334	0.99089
-0.20769	0.97087
-0.33587	0.77386
-0.3166	0.64459
-0.24425	0.61921
-0.21428	0.60325
-0.34928	0.46245
-0.55538	-0.06163
-0.41829	-0.27678
-0.5012	-0.56325
-0.06071	-0.27808
-0.02843	-0.19104
-0.08208	-0.2239
-0.15303	-0.00977
-0.24561	0.01983
-0.29169	-0.01748
-0.43292	-0.13269
-0.57257	-0.3098
-0.73698	-0.54683
-0.49553	-0.49981
-0.60317	-0.46248
-0.8374	0.00945
-1.0026	-0.16487
-0.89414	0.00325
-0.60424	0.41987
-0.31048	0.86249
-0.16159	1.0239
-0.12939	1.0185
-0.20032	0.86164
-0.19446	0.51639
-0.13688	0.56877
-0.15889	0.46585
-0.34562	0.32424
-0.41523	-0.15228
-0.39671	-0.92779
-0.51616	-0.61536
-0.83166	-0.52852
-0.60215	-0.60383
-0.12511	-0.03105
-0.2203	0.02584
-0.31228	-0.02302
-0.36978	-0.05542
-0.70766	-0.42714
-0.70359	-0.57909
-0.6387	-0.13983
-0.63125	-0.53118
-0.84028	0.1115
-0.97278	-0.0844
-0.82243	0.07787
-0.54181	0.45006
-0.26724	0.85501
-0.1188	0.99109
-0.05126	1.0093
-0.1119	0.90769
-0.12662	0.73034
-0.14202	0.35635
-0.25692	0.64724
-0.20085	0.1054
-0.22148	-0.19646
-0.37725	-0.99078
-0.47189	-0.58122
-0.43835	-0.41806
-0.23425	-0.05466
-0.27987	0.01026
-0.31401	0.00068
-0.44768	-0.21336
-0.45735	-0.5233
-0.57548	-0.15058
-0.56379	-0.44358
-0.79167	0.19418
-0.9353	-0.02878
-0.77015	0.1355
-0.48153	0.45995
-0.20913	0.78816
-0.00159	0.941
-0.08922	0.8907
-0.14724	0.70523
-0.15327	0.4914
-0.28967	0.58343
-0.2194	0.00739
-0.31234	-0.98034
-0.23167	-0.51273
-0.47513	-0.62785
-0.27886	-0.37576
-0.14531	0.05036
-0.17473	0.1244
-0.28228	0.01377
-0.41954	-0.2456
-0.44687	-0.78093
-0.49455	-0.15803
-0.46047	-0.27697
-0.71626	0.2045
-0.88507	-0.0294
-0.71751	0.14429
-0.41734	0.40794
-0.14196	0.64608
-0.00657	0.6617
0.03447	0.82236
-0.08846	0.86806
-0.1884	0.70477
-0.3141	0.85806
-0.19749	0.31956
-0.2423	0.04334
-0.22031	-0.84065
-0.26876	-0.89553
-0.30009	-0.74633
-0.325	-0.92332
-0.35707	-0.74092
0.08542	-0.29231
-0.09099	-0.24246
-0.1663	-0.01917
-0.19489	0.10749
-0.30111	-0.03094
-0.42573	-0.31891
-0.429	-0.85311
-0.43292	-0.2266
-0.36936	-0.21717
-0.61128	0.15516
-0.77561	-0.03099
-0.6262	0.12684
-0.32463	0.29973
-0.07013	0.38955
0.02479	0.43668
0.06032	0.66353
-0.06538	0.86613
-0.24352	1.1706
-0.30416	0.98065
-0.19521	0.46306
-0.2462	0.21045
-0.28755	-0.16346
-0.27412	-0.42001
-0.28183	-0.9525
0.00476	-0.49956
-0.09327	-0.2868
-0.37159	-1.2214
0.10282	-0.33649
-0.1073	-0.35056
-0.19335	-0.09143
-0.22227	0.06763
-0.31865	-0.08172
-0.42133	-0.37577
-0.37401	-0.64683
-0.2975	-0.76098
-0.27977	-0.20079
-0.4628	0.08281
-0.57926	0.00482
-0.47527	0.1305
-0.25954	0.16416
-0.0582	0.24399
0.04614	0.3607
0.14176	0.99429
0.01038	1.3291
-0.0744	0.83948
-0.12612	0.69416
-0.17674	0.57362
-0.26739	0.34526
-0.30171	0.03775
-0.2838	-0.53263
-0.28659	-0.92051
0.01709	-0.30583
-0.16522	-0.37498
-0.5663	-1.2728
0.12213	-0.37114
-0.12461	-0.45118
-0.228	-0.37499
-0.25415	0.00948
-0.33832	-0.14035
-0.41591	-0.43399
-0.34694	-0.68954
-0.24823	-0.65452
-0.18685	-0.22637
-0.20129	-0.55576
-0.38251	0.03033
-0.32343	0.10689
-0.17443	0.04431
-0.029	0.1137
0.0674	0.34093
0.11959	0.70716
0.08818	0.9779
0.02966	0.88918
-0.05097	0.75151
-0.27332	0.94445
-0.28464	0.47945
-0.30811	0.25355
-0.28674	-0.35935
-0.35166	-0.83304
0.06254	-0.43701
0.09312	-0.37441
-0.22285	-0.46496
0.05325	0.01831
0.14264	-0.40895
-0.14105	-0.55053
-0.25391	-0.26102
-0.28424	-0.06055
-0.35735	-0.20902
-0.41159	-0.50395
-0.32386	-0.73674
-0.21357	-0.71228
-0.10944	-0.26228
-0.17251	0.05479
-0.19172	0.05991
-0.17314	0.08072
-0.08862	-0.0496
0.00498	0.01527
0.19511	0.75779
0.14961	0.77877
0.16178	1.0449
0.12998	0.95675
0.0241	0.80274
-0.24059	1.0885
-0.30436	0.55056
-0.32219	0.39014
-0.38909	-0.02284
-0.36014	-0.78715
-0.32173	-1.2625
-0.30207	-1.4382
-0.27684	-1.2716
-0.47978	-0.82592
-0.11362	-0.5254
-0.21762	-0.29677
-0.30709	-0.15213
-0.37846	-0.29832
-0.41892	-0.57732
-0.4386	-0.79012
-0.25127	-0.93734
-0.17666	-0.32244
-0.19463	0.0078
-0.17819	-0.01464
-0.14722	-0.02815
0.1279	0.20275
0.03778	-0.01028
0.23792	0.83644
0.23316	1.2226
0.17566	1.4735
0.11537	1.0561
0.0405	0.98173
-0.08238	0.86456
-0.26673	0.76752
-0.3392	0.58678
-0.37807	0.06764
-0.40122	-0.72789
-0.38458	-1.2958
-0.23564	-1.3509
-0.34093	-1.3795
-1.1506	-1.5212
0.15576	-0.38438
-0.09879	-0.56496
-0.21567	-0.36421
-0.31402	-0.23797
-0.38919	-0.39163
-0.32513	-0.35957
-0.34994	-0.83554
-0.25776	-0.79084
-0.25012	-0.37074
-0.26388	-0.07504
-0.24486	-0.13252
-0.1856	-0.16117
-0.07595	-0.23623
0.20922	0.25317
0.27775	0.85768
0.18236	0.81442
0.14568	1.4074
0.05844	1.4727
-0.01853	1.4953
-0.11246	1.3574
-0.1539	0.8712
-0.3432	0.66997
-0.45517	0.0421
-0.46192	-0.71705
-0.32413	-0.97986
-0.24741	-1.1196
-0.23182	-1.476
0.16511	-0.39743
-0.08778	-0.56837
-0.20888	-0.41981
-0.3124	-0.32774
-0.39561	-0.50086
-0.43759	-0.76269
-0.3695	-0.90553
-0.28655	-0.82436
-0.32987	-0.40884
-0.3397	-0.19011
-0.31538	-0.23545
-0.2279	-0.24773
-0.0943	-0.31311
0.20838	0.12109
0.3011	0.74546
0.28243	1.1626
0.10603	0.84677
0.04911	0.95372
0.04788	1.0651
-0.04267	1.3586
-0.10925	0.90382
-0.31574	0.57891
-0.48634	-0.11558
-0.42355	-0.67605
-0.2866	-0.94632
0.13399	-0.39013
-0.09552	-0.54182
-0.20616	-0.47724
-0.42631	-0.97017
-0.40402	-0.60914
-0.29289	-0.89152
-0.31111	-0.86328
-0.38985	-0.46906
-0.40421	-0.324
-0.38216	-0.33941
-0.27812	-0.33769
0.00979	-0.23875
0.0353	-0.28274
0.27582	0.54935
0.28917	1.0154
0.10513	0.73451
-0.00070017	1.2332
0.05624	1.0308
0.11234	0.99331
0.00256	0.85789
-0.21773	0.3968
-0.23495	-0.78113
-0.1651	-0.33781
-0.20708	-0.4957
-0.40937	-0.99133
-0.46018	-0.80468
-0.39214	-0.99855
-0.32357	-0.9023
-0.44404	-0.61993
-0.44292	-0.49889
-0.40399	-0.47041
-0.00737	-0.45287
-0.16825	-0.4773
0.1135	-0.17493
0.26004	0.42468
0.23194	0.98001
0.11812	0.95841
0.00995	0.55487
-0.38865	-0.73175
-0.37931	-1.2426
-0.25482	-0.70241
-0.2493	-0.99895
-0.89393	-1.3869
0.0446	-0.32396
-0.21743	-0.52065
-0.29355	-0.55384
-0.44127	-0.841
-0.39197	-1.0029
-0.33577	-0.9283
-0.48703	-0.78087
-0.47787	-0.66392
-0.25822	-0.37943
-0.31481	-0.46793
-0.2945	-0.12895
-0.01242	-0.10665
0.1786	0.10129
0.31889	0.64772
0.13144	0.771
0.20252	0.05235
0.0625	0.3018
-0.22201	-0.73286
-0.25315	-0.9308
-0.94603	-1.4834
-0.01392	-0.35889
-0.20257	-0.46587
-0.23639	-0.61666
-0.29497	-0.67368
-0.42609	-0.90521
-0.41988	-0.92146
-0.38872	-0.99915
-0.485	-0.92569
-0.51602	-0.94847
-0.5099	-0.82463
-0.46264	-0.74219
-0.3535	-0.52362
-0.15197	-0.46814
-0.05938	-0.13037
0.24811	0.19945
0.35069	0.50045
0.1621	0.60212
-0.01055	0.42125
0.15053	-0.1015
-0.12875	-0.77833
-0.69906	-1.2497
-0.7206	-1.2814
-0.77353	-1.0047
-0.07965	-0.52765
-0.28652	-0.64751
-0.30293	-0.8489
-0.27031	-1.0955
-0.41945	-0.94686
-0.39032	-0.90829
-0.37393	-0.97775
-0.49146	-0.99793
-0.54385	-1.1245
-0.53558	-1.002
-0.49163	-0.91614
-0.39477	-0.60851
-0.21719	-0.5476
-0.02393	-0.33217
0.22211	0.09289
0.3495	0.34872
0.12544	0.19898
0.07037	-0.17662
0.05124	-0.12012
-0.27479	-0.65639
-0.59426	-1.3776
-0.74235	-1.2796
-0.31468	-0.7057
-0.31766	-0.92504
-0.28852	-0.82788
-0.43741	-1.0094
-0.38177	-0.92067
-0.47335	-0.98627
-0.3834	-1.1957
-0.58569	-1.321
-0.56555	-1.2237
-0.51635	-1.1234
-0.42085	-0.76236
-0.25212	-0.61266
-0.04898	-0.34495
0.20965	-0.04784
0.35241	0.16718
0.11426	-0.0485
-0.16476	-0.60561
-0.63038	-1.2906
-0.32676	-0.65254
-0.325	-0.94072
-0.29396	-0.9016
-0.45527	-1.0668
-0.37673	-0.93525
-0.3745	-0.99534
-0.39007	-1.2501
-0.62041	-1.4765
-0.59039	-1.3689
-0.53772	-1.2375
-0.44239	-0.87801
-0.26889	-0.61485
-0.07844	-0.37668
0.19333	-0.21812
0.31622	-0.26012
-0.04362	-0.04731
-0.04711	-0.37721
-0.09884	-0.42527
-1.0969	-1.2353
-0.79574	-1.3026
-0.33923	-0.65009
-0.33206	-0.972
-0.29904	-0.96679
-0.47277	-1.1152
-0.37108	-0.9462
-0.37418	-1.0005
-0.58351	-1.3582
-0.65292	-1.615
-0.61568	-1.4926
-0.56087	-1.3398
-0.46519	-0.9752
-0.32257	-0.65036
-0.11015	-0.39801
0.17016	-0.36417
0.32625	-0.42006
-0.05697	-0.21089
-0.19826	-0.5064
-0.26869	-0.80565
-0.9558	-0.23811
-0.99593	-0.51984
-0.49873	-0.35972
-0.38929	-0.80505
-0.35704	-1.036
-0.30869	-0.98816
-0.48821	-1.1558
-0.36822	-0.99514
-0.56864	-1.339
-0.63295	-1.5087
-0.61795	-1.4407
-0.58904	-1.3524
-0.4796	-0.41225
-0.33064	-0.61749
-0.12642	-0.44645
0.10385	-0.69904
0.34628	-0.48991
-0.06994	-0.28402
-0.21869	-0.57334
-0.30189	-0.8875
-0.40073	-0.52955
-0.97208	-0.42467
-0.85463	-0.18391
-0.44961	-1.0076
-0.38743	-1.1033
-0.32007	-0.99578
-0.50304	-1.1789
-0.29289	-1.0891
-0.35598	-0.98778
-0.52727	-1.0137
-0.57399	-1.3144
-0.59897	-1.3356
-0.49549	-1.0749
-0.49411	-1.0494
-0.29863	-0.64866
-0.11361	-0.56532
0.03975	-0.85256
0.06167	-0.36155
-0.10321	-0.32888
-0.18267	-0.36244
-0.42226	-0.54815
-0.90974	0.09263
-0.50459	-1.1026
-0.41542	-1.1332
-0.33186	-0.99735
-0.51931	-1.2071
-0.35003	-0.98247
-0.32183	-1.0624
-0.55209	-0.8473
-0.47108	-0.99356
-0.61798	-1.3044
-0.49209	-1.0729
-0.27112	-0.7079
-0.0944	-0.6518
0.01942	-0.69759
0.22548	-0.51108
0.00713	-0.30467
-0.13846	-0.34196
-0.30158	-0.63113
-0.39823	-0.88516
-0.52744	-0.74691
-1.0692	-0.57589
-0.4341	-1.161
-0.34204	-0.98552
-0.53197	-1.2227
-0.43715	-1.1768
-0.4772	-1.068
-0.55283	-1.2143
-0.61007	-1.3482
-0.41089	-1.004
-0.22936	-0.8631
-0.08497	-0.88978
-0.02346	-0.94125
0.18417	-0.63949
-0.0512	-0.30599
-0.10466	-0.6693
-0.26356	-0.64636
-0.46532	-0.97
-0.50715	-0.6361
-0.83097	-0.74653
-0.17247	-0.80891
-0.44323	-1.1802
-0.35047	-0.99597
-0.37217	-1.2011
-0.43692	-1.1712
-0.39033	-1.1889
-0.42395	-1.0362
-0.52274	-1.2011
-0.53318	-1.1787
-0.40038	-1.0741
-0.21023	-0.9327
-0.04457	-0.949
-0.03886	-0.9915
0.10034	-0.57372
-0.11733	-0.32751
0.05462	-0.16871
-0.35678	-0.58247
-0.17769	-0.80608
-0.44455	-1.1719
-0.35475	-1.0101
-0.36799	-1.2029
-0.02482	-0.53144
-0.295	-1.0156
-0.3352	-1.1831
-0.36085	-0.99138
-0.48665	-1.186
-0.59486	-1.3862
-0.42087	-1.1779
-0.17407	-0.89839
-0.02234	-0.9773
0.15251	-0.31805
-0.0807	-0.29409
-0.18639	-0.35241
0.03132	-0.19514
-0.38011	-0.55037
-0.43798	-1.1446
-0.34502	-0.98346
-0.34226	-1.3243
-0.27751	-1.1495
-0.29742	-0.94256
-0.44932	-1.1995
-0.58452	-1.4152
-0.39641	-1.1924
-0.13133	-0.8387
-0.08703	-1.0622
-0.11482	-0.70385
-0.10692	-0.15068
-0.15082	-0.61727
-0.28715	-0.6815
-0.3983	-0.51316
-0.42218	-1.1393
-0.32014	-0.92629
-0.30072	-1.0612
-0.3098	-1.2767
-0.23178	-1.1207
-0.2507	-0.94573
-0.43534	-1.2714
-0.59781	-1.436
-0.38992	-1.1222
-0.10161	-0.684
0.04372	-0.6191
-0.16901	0.25907
-0.30088	-0.11026
-0.44827	-0.2587
-0.39945	-1.1174
-0.29551	-0.86892
-0.31262	-0.91128
-0.29365	-0.99135
-0.25494	-0.9787
-0.28189	-1.1681
-0.2172	-0.7377
-0.48609	-1.349
-0.63073	-1.4584
-0.44588	-1.0714
-0.20463	-0.6304
-0.06089	-0.27102
-0.16539	-0.51808
-0.1037	0.02902
-0.27629	-0.14688
-0.36533	-0.2011
0.01585	-0.00706
-0.37047	-1.1072
-0.48293	-0.95681
-0.47672	-0.94434
-0.2974	-0.91918
-0.39457	-1.2833
-0.37729	-1.2611
-0.3299	-0.91009
-0.56105	-1.476
-0.67226	-1.5243
-0.51819	-1.0629
-0.32227	-0.469
-0.18449	0.00962
-0.24756	0.14627
-0.14591	-0.43925
-0.24838	-0.22968
-0.26913	-0.22084
-0.33934	-0.51286
-0.26098	-0.75798
-0.34145	-1.0981
-0.28607	-0.86652
-0.30927	-0.84
-0.30126	-0.85578
-0.45501	-1.2986
-0.362	-1.1492
-0.53225	-1.3866
-0.63634	-1.5764
-0.71378	-1.5738
-0.5908	-1.044
-0.4148	-0.3648
-0.33151	0.27851
-0.33906	0.43499
-0.36524	-0.04742
-0.22061	-0.28175
-0.11777	-0.07315
-0.32817	-0.55108
-0.35565	-1.1903
-0.29944	-0.80711
-0.44252	-0.81428
-0.50499	-1.3502
-0.46656	-1.4203
-0.66194	-1.7188
-0.67043	-1.596
-0.7578	-1.5417
-0.66132	-1.0101
-0.5163	-0.28086
-0.43677	0.51574
-0.40044	0.47985
-0.22947	-0.34948
-0.08149	-0.19843
-0.23048	-0.46511
-0.40869	-0.97601
-0.37241	-1.314
-0.29114	-0.85143
-0.29882	-0.80199
-0.53055	-1.4751
-0.50108	-0.91939
-0.75131	-2.0177
-0.80294	-1.74
-0.82643	-1.468
-0.74416	-0.89388
-0.60992	-0.09157
-0.48426	0.8045
-0.4138	0.66548
-0.21018	-0.31506
-0.06253	-0.18158
-0.10575	-0.32513
-0.81979	-1.9022
-0.33465	-1.3427
-0.47245	-0.82225
-0.5129	-1.4843
-0.54303	-1.7798
-0.79391	-2.0648
-0.8458	-1.6906
-0.87185	-1.4287
-0.79541	-0.74437
-0.67084	0.04552
-0.54259	1.1522
-0.43394	0.86437
-0.25841	-0.65781
-0.18351	-0.28571
-0.24823	-0.58291
0.02341	-0.12319
-0.20971	-0.56293
-0.8819	-2.1451
-0.28177	-1.3088
-0.32866	-0.82779
-0.4089	-1.4004
-0.52511	-1.6524
-0.82629	-1.8988
-0.84866	-1.464
-0.9013	-1.1565
-0.87082	-0.6378
-0.50654	-0.64844
-0.64334	0.63512
-0.47338	0.91509
-0.26342	-0.63783
-0.17498	-0.3155
-0.13298	-0.39845
-0.33438	-0.92833
-0.30993	-1.3853
-0.03516	-0.72333
-0.17135	-0.86036
-0.28879	-1.2897
-0.57883	-1.6905
-0.56785	-0.5773
-0.88081	-1.2611
-0.92319	-1.2892
-0.87477	-0.64773
-0.73538	-0.00223
-0.614	0.80761
-0.46422	0.60476
-0.41976	-0.39622
-0.19182	-0.36238
-0.11851	-0.28331
-0.06463	-0.51308
-0.21372	-1.1603
0.0206	-0.77198
0.14597	-0.58735
0.05995	-0.75986
-0.17759	-1.1104
-0.40889	-1.0726
-0.70181	-0.8903
-0.81221	-0.80333
-0.86634	-1.2853
-0.76927	-0.62891
-0.39657	-0.58376
-0.50514	0.45489
-0.38088	0.35537
-0.36436	-0.29583
-0.24692	-0.39801
-0.03283	-0.35851
-0.18986	-0.67391
-0.17766	-0.96927
0.10744	-0.62562
0.11905	-0.78085
-0.11971	-0.94308
-0.41369	-1.0664
-0.67023	-0.94314
-0.75219	-0.42647
-0.76325	-0.93751
-0.71646	-0.76607
-0.56511	-0.15012
-0.43524	0.13742
-0.37093	0.18626
-0.42321	-0.26797
-0.30043	-0.28578
-0.21236	-1.7546
0.11887	-0.65012
0.15162	-0.82683
-0.07734	-0.78132
-0.31388	-0.40639
-0.60039	-0.51372
-0.68228	-0.30917
-0.72094	-1.095
-0.62087	-0.65122
-0.50245	-0.18576
-0.45933	0.08108
-0.42134	-0.01697
-0.64009	-0.21434
-0.42602	-0.33235
-0.26405	-0.19025
-0.04713	-0.17225
0.19284	-0.5662
0.14895	-0.87435
-0.05511	-0.67215
-0.29376	-0.41471
-0.52603	-0.09395
-0.65375	0.13159
-0.67601	-0.86409
-0.61226	-0.70365
-0.55506	-0.21037
-0.47235	-0.07211
-0.50808	-0.04199
-0.76712	-0.22063
-0.56459	-0.18622
-0.31993	-0.25443
-0.09803	-0.20406
-0.08284	-1.1122
0.01942	-0.76845
-0.0345	-1.0268
-0.14174	-0.77683
-0.26324	-0.47256
-0.39694	-0.10962
-0.54019	-0.438
-0.61043	-1.0118
-0.5874	-0.7975
-0.51673	-0.31253
-0.48705	-0.09912
-0.53202	-0.01418
-0.83536	-0.17726
-0.66153	-0.07661
-0.42774	-0.04762
-0.16495	-0.3308
-0.14681	-1.1735
-0.32645	-1.6203
-0.21749	-1.1728
-0.23127	-0.92547
-0.24041	-0.63604
-0.27569	-0.30394
-0.55569	-0.76984
-0.36146	-0.93445
-0.56007	-0.85464
-0.37844	-0.61042
-0.56231	-0.06827
-0.65406	0.11097
-0.74753	-0.20628
-0.64223	-0.03127
-0.52665	0.04323
-0.20848	-0.35109
-0.04111	-0.3452
-0.12744	-0.90643
-0.33593	-1.2815
-0.29161	-1.0684
-0.22425	-0.81401
-0.20538	-0.51716
-0.19982	-0.70189
-0.5514	-1.2091
-0.59596	-0.94814
-0.31921	-0.58243
-0.53461	-0.26188
-0.55898	-0.01953
-0.93863	-0.20535
-0.83399	-0.02945
-0.61107	0.01311
-0.34017	-0.35763
-0.06623	-0.36193
-0.12159	-0.92925
-0.30794	-1.3482
-0.26824	-1.172
-0.20068	-0.91398
-0.20201	-0.61308
-0.46042	-0.90049
-0.63533	-1.2251
-0.6873	-0.94014
-0.61062	-0.42642
-0.78738	-0.29187
-0.97573	-0.43629
-0.93225	-0.21534
-0.77338	-0.0261
-0.38583	-0.40034
-0.11693	-0.29708
-0.0986	-0.40176
-0.40913	-1.8325
-0.28654	-1.4508
-0.23537	-1.2727
-0.1602	-0.96801
-0.16696	-0.63095
-0.44701	-0.87356
-0.64859	-1.1457
-0.70518	-0.87365
-0.79157	-0.65968
-0.44952	-0.608
-0.66069	-0.34674
-0.94998	-0.61608
-0.94764	-0.30825
-0.70896	-0.0641
-0.49152	-0.32166
-1.2987	-0.66239
-0.44199	-2.0382
-0.35505	-1.8257
-0.20563	-1.3713
-0.16103	-0.9669
-0.1945	-0.554
-0.44675	-0.8356
-0.6284	-1.0571
-0.67145	-0.80242
-0.69451	-0.64355
-0.48246	-0.67087
-0.62616	-0.60476
-0.89262	-0.72968
-0.94756	-0.27896
-0.76571	0.04224
-0.54794	-0.11347
-0.14154	0.00709
-0.09623	-0.2898
-0.55931	-0.62647
-0.23453	-1.4791
-0.06183	-0.99181
-0.17844	-1.4652
-0.18815	-0.84544
-0.26608	-0.39731
-0.46306	-0.7785
-0.59684	-0.99454
-0.61756	-0.75831
-0.52085	-0.73207
-0.52528	-0.74578
-0.71321	-0.6573
-0.88832	-0.9188
-0.94083	-0.20825
-0.80317	0.13386
-0.59319	0.10546
-0.13873	0.23877
-0.05658	-0.00276
-0.11027	-0.39008
-0.16247	-1.3445
-0.25869	-2.1497
0.04534	-0.63511
-0.22632	-0.81569
-0.32054	-0.51325
-0.41984	-0.6608
-0.46794	-0.84981
-0.47253	-0.64136
-0.6011	-0.64586
-0.51359	-0.73438
-0.75347	-0.56556
-0.97495	-0.75407
-0.91791	-0.14303
-0.75674	-0.02706
-0.58022	0.16152
-0.21612	0.31127
-0.12356	0.46168
-0.14819	-0.12236
-0.17031	-0.13017
-0.2971	-1.8861
-0.32627	-2.3728
-0.11758	-0.89236
-0.26144	-1.0354
-0.32115	-0.70237
-0.35257	-0.59504
-0.34435	-0.60648
-0.34901	-0.43604
-0.51654	-0.55271
-0.49367	-0.70335
-0.50915	-0.52595
-1.0302	-0.36459
-0.8947	-0.14929
-0.64648	0.26821
-0.59723	0.19582
-0.33123	0.41369
-0.15482	0.53153
-0.18619	-0.15542
-0.34549	-1.7354
-0.35892	-2.1387
-0.42563	-1.9924
-0.18064	-0.33808
-0.31274	-0.81572
-0.26132	-0.61823
-0.18771	-0.38859
-0.22466	-0.2581
-0.36863	-0.61407
-0.40943	-0.77259
-0.807	-0.30675
-1.1397	-0.46937
-0.93823	0.10872
-0.75251	0.5498
-0.61172	0.29704
-0.35955	0.64737
-0.25476	0.61372
-0.16332	0.22078
0.03611	0.10739
-0.49999	-0.96982
-0.49391	-2.0915
-0.4509	-1.7852
-0.39744	-1.2288
-0.35002	-0.89557
-0.18386	-0.431
-0.11281	-0.36355
-0.20286	-0.41912
-0.3699	-0.60977
-0.48008	-0.69621
-0.81599	-0.31495
-1.1088	-0.09283
-0.95885	0.22691
-0.78477	0.82417
-0.64698	0.83884
-0.4955	0.30274
-0.42037	0.60331
-0.25381	0.30591
-0.30738	0.15661
-0.20941	-0.20698
-1.022	-0.06228
-0.50749	-1.4385
-0.41555	-1.2353
-0.51999	-1.3114
-0.43465	-1.0297
-0.29936	-0.82707
-0.17133	-0.48746
-0.20546	-0.30922
-0.36183	-0.59053
-0.32756	-0.63571
-0.38299	-0.46478
-0.85648	-0.41361
-0.84611	0.14628
-0.00209	0.40539
-0.52222	0.39411
-0.36095	-0.11563
-0.00934	0.16028
-0.04029	-0.07846
-0.36872	0.17691
-0.41356	-0.24657
-0.48909	-0.8081
-0.76098	-1.1787
-0.55431	-1.2288
-0.46538	-0.84508
-0.6383	-1.4147
-0.51549	-1.1847
-0.37387	-0.94149
-0.24809	-0.59511
-0.23979	-0.39171
-0.38397	-0.43484
-0.38325	-0.17833
-0.36466	-0.60531
-0.71949	-0.06846
-0.89445	-0.26812
-0.99731	0.03715
-0.69849	0.19121
-0.73143	-0.05816
-0.59925	0.22925
-0.36928	-0.08855
-0.36316	-0.46302
-0.93332	-2.3447
-0.81522	-1.2744
-0.6984	-1.2102
-0.78105	-1.7549
-0.62071	-1.6408
-0.46196	-1.177
-0.3298	-0.69875
-0.28636	-0.46495
-0.34527	-0.59926
-0.18888	-0.16957
-0.2294	-0.3591
-0.62564	-0.47179
-0.60681	-0.49709
-0.78183	0.07479
-1.0399	-0.4533
-0.90929	-0.22361
-0.78669	0.28393
-0.41912	-0.16151
-0.08087	-0.13971
-0.49421	-0.17652
-0.34907	-1.049
-0.97135	-2.4105
-0.82753	-1.2302
-0.71259	-1.1006
-1.0223	-1.8827
-0.83198	-2.3057
-0.65414	-2.3403
-0.48125	-1.4792
-0.34959	-0.68502
-0.39525	-0.62491
-0.21803	-0.50736
-0.251	-0.19635
-0.29983	-0.54062
-0.58899	-0.54994
-0.82076	-0.37367
-0.7294	-0.65017
-0.93328	-0.38677
-1.0016	0.07994
-0.75682	0.00319
-0.6715	0.39007
-0.64382	0.37705
-0.08084	-0.04262
-1.0319	-2.2239
-0.79209	-1.3098
-1.2071	-1.6706
-1.0542	-1.9322
-0.90937	-2.7827
-0.48512	-1.6932
-0.34638	-0.63306
-0.388	-0.51291
-0.43807	-0.65897
-0.3043	-0.56133
-0.36701	-0.18856
-0.37025	0.11237
-0.48655	0.02384
-0.46811	-0.39186
-0.47327	-0.18765
-0.61131	0.40987
-0.56139	0.3661
-0.51763	0.47971
-0.45022	0.60347
-0.43957	0.62652
-0.49305	0.57455
-1.3907	-0.90974
-2.0681	-1.7991
-1.6894	-1.2976
-4.4166	-2.4662
-0.98163	-2.2684
-0.79993	-1.4857
-1.2023	-2.0712
-0.83578	-2.5855
-0.63468	-2.4886
-0.46378	-1.4988
-0.34421	-0.60248
-0.39217	-0.62308
-0.44635	-0.74448
-0.40149	-0.6702
-0.42255	-0.15882
-0.39528	0.16025
-0.42428	-0.25112
-0.55936	0.14837
-0.42284	-0.07744
-0.39896	0.05435
-0.45141	0.4967
-0.47937	0.73315
-0.34342	0.16365
-0.36102	0.13052
-0.48898	0.49056
-0.05855	0.27875
-1.0322	-1.701
-1.1537	-0.93436
-0.299	-0.55566
-0.42837	-1.521
-1.5396	-2.9639
-1.2054	-2.4972
-0.5797	-1.7208
-0.8176	-2.4582
-0.6087	-2.1924
-0.45173	-1.3391
-0.34521	-0.57608
-0.39399	-0.63582
-0.42533	-0.73402
-0.35062	-0.44081
-0.45993	0.18237
-0.56437	0.38298
-0.53258	0.23938
-0.44104	0.77524
-0.33073	0.12745
-0.36019	0.59126
-0.46461	0.66059
-0.43782	0.51245
-0.559	0.41334
-0.4821	-0.01723
-0.78332	-1.138
-1.1125	-0.89636
-0.04204	-0.52211
0.1026	-1.087
-0.23611	-0.70561
-0.77407	-1.7099
-1.2434	-2.477
-1.1718	-2.4959
-0.98759	-2.3241
-0.80016	-2.3863
-0.60666	-2.1416
-0.46823	-1.3264
-0.3819	-0.57337
-0.39142	-0.65498
-0.41781	-0.85275
-0.32181	-0.46256
-0.40763	0.19522
-0.51459	0.09103
-0.48277	0.22393
-0.3644	0.79167
-0.28597	0.11008
-0.30387	0.59414
-0.31515	0.53844
-0.30377	0.42208
-0.40679	0.34295
-0.62583	0.5001
-0.58274	0.30482
-0.47478	0.3126
-0.61864	-0.28734
-0.42583	-0.65628
-1.6865	-2.197
-0.76115	-1.3688
-0.73081	-1.6632
-1.1976	-2.4636
-1.0921	-2.4153
-0.94498	-2.2234
-0.7834	-2.3543
-0.60805	-2.1289
-0.49355	-1.3257
-0.43242	-0.56073
-0.37914	-0.88735
-0.01578	-0.36696
-0.22938	-0.45919
-0.31566	0.20968
-0.41252	0.09545
-0.39085	0.19031
-0.30745	0.73891
-0.26114	0.04251
-0.27296	0.01214
-0.27726	-0.01253
-0.29572	0.36134
-0.3406	-0.03555
-0.49276	0.23564
-0.42561	-0.06422
-0.40413	0.27542
-0.46632	-0.43313
-0.87016	-1.0909
-0.93075	-1.5086
-0.60897	-1.0144
-0.52188	-0.99937
-1.1542	-2.3861
-1.032	-2.2879
-0.89388	-2.1428
-0.75105	-2.362
-0.59566	-2.2232
-0.52337	-1.3638
-0.50271	-0.55789
-0.58517	-0.66693
-0.0068	-0.39275
-0.24959	-0.74678
-0.20528	-0.54919
-0.20464	-0.35388
-0.25033	-0.27316
-0.26732	-0.12657
-0.24736	0.44764
-0.25629	-0.05417
-0.27464	0.45602
-0.31133	0.40723
-0.33172	0.31726
-0.34705	-0.08975
-0.45982	0.1467
-0.55232	0.0748
-0.32076	0.10158
-0.04252	0.09923
-0.33994	-0.25895
-0.87603	-1.6079
-0.50662	-0.95176
-1.0608	-2.2324
-0.92662	-2.0534
-0.7931	-2.0256
-0.66543	-2.4085
-0.53195	-2.4187
-0.51757	-1.4632
-0.5512	-0.60721
-0.35504	-0.53723
-0.29092	-0.81398
-0.20548	-0.75707
-0.12657	-0.62515
-0.15736	-0.47315
-0.15375	-0.26952
-0.16852	0.20113
-0.18383	0.25844
-0.27491	-0.1596
-0.17509	0.41736
-0.59369	0.71333
-0.42893	0.26873
-0.41207	-0.1011
-0.49561	0.10884
-0.45782	-0.04806
-0.26046	-0.19652
-0.27417	0.27888
-0.36046	-0.35248
-0.43471	-0.45743
-0.15831	0.0751
-1.7347	-2.1471
-0.46382	-0.34089
-1.0866	-2.4799
-0.46701	-1.0078
-0.91848	-1.9548
-0.75586	-2.0047
-0.58799	-2.4544
-0.44384	-2.5262
-0.4829	-1.5554
-0.56653	-0.68484
-0.35512	-0.54322
0.00056777	-0.40043
-0.18276	-0.80823
-0.22449	-0.78334
-0.15515	-0.54336
-0.14326	-0.28368
-0.16701	-0.14225
-0.183	0.19952
-0.27216	0.13935
-0.34413	-0.23092
-0.6891	0.61515
-0.57507	0.28084
-0.43752	-0.14149
-0.50594	0.14773
-0.4408	-0.00079
-0.33828	0.04859
-0.04719	0.10058
-0.34045	0.50921
-0.03122	0.21207
-1.1456	-0.96176
-0.41401	-0.59098
-1.1249	-1.189
-0.39724	-0.61094
-0.67962	-1.2131
-1.0508	-2.4423
-0.45831	-0.99232
-0.90081	-2.0256
-0.7056	-2.0529
-0.50256	-2.4056
-0.35088	-2.4226
-0.44097	-1.5323
-0.56984	-0.72778
-0.52178	-0.68792
-0.28273	-0.73901
-0.06418	-0.4428
-0.27423	-0.3912
-0.16497	-0.35174
-0.18363	-0.172
-0.05595	-0.05894
-0.32178	0.0791
-0.7682	0.39826
-0.80034	0.31855
-0.6375	0.33412
-0.42704	-0.08806
-0.42793	0.21598
-0.3451	0.25609
-0.60994	0.97531
-0.02247	0.28152
-0.30523	0.31361
-0.3537	-0.12443
0.03419	0.22423
-0.65507	-0.48046
-0.3577	-0.24614
0.06062	0.13118
-1.7021	-1.4642
-1.582	-1.573
-1.0148	-2.4037
-0.97315	-2.2331
-0.88444	-2.0841
-0.65699	-2.0856
-0.41771	-2.3601
-0.25825	-2.306
-0.39861	-1.4978
-0.52356	-0.68132
-0.27479	-0.67692
-0.31026	-0.78346
-0.38142	-0.89531
-0.34296	-0.79101
-0.22805	-0.4601
-0.15006	-0.24982
-0.21624	-0.24962
-0.34538	-0.2954
-0.35888	0.45549
-0.82838	0.03742
-0.88594	0.07085
-0.51457	-0.28355
-0.43907	-0.04308
-0.33859	0.08794
-0.26962	0.12518
-0.25375	0.24726
-0.551	0.89858
-0.46644	0.69772
-0.43536	0.24046
-0.18564	-0.12932
-1.403	-0.49109
-0.20009	-0.0896
-1.2319	-0.88402
-0.53136	-0.54077
-1.3507	-0.3092
-0.53846	-1.33
-0.98405	-2.4618
-0.9061	-2.26
-0.80063	-2.1075
-0.56897	-2.0082
-0.32828	-2.1689
-0.1794	-2.0112
-0.34916	-1.3649
-0.55516	-0.82814
-0.53152	-0.78719
-0.00833	-0.46673
-0.33469	-0.84897
-0.30395	-0.44818
-0.34834	-0.93405
-0.26447	-0.64007
-0.23061	-0.3251
-0.38074	-0.15964
-0.42484	-0.42055
-1.0022	-0.09988
-1.058	-0.24657
-0.91629	0.26049
-0.56701	0.40516
-0.34275	0.11473
-0.37538	0.4706
-0.25625	0.27274
-0.34502	0.64125
-0.26057	0.38121
-0.11197	0.18422
-0.26306	-0.02806
-0.45814	0.07798
-0.03375	0.03112
-0.43205	-0.20976
-0.67613	-0.56563
-0.7409	-0.08974
-0.54774	-2.4342
-0.433	-1.6568
-0.43469	-0.98712
-0.36458	-0.90436
-0.68761	-2.0393
-0.47322	-1.8021
-0.25939	-1.8746
-0.1257	-1.6435
-0.29135	-1.1654
-0.49944	-0.81167
-0.50422	-0.89661
-0.54277	-0.82397
-0.33486	-0.9077
-0.44823	-1.0987
-0.21976	-0.59964
-0.0642	-0.17434
-0.35753	-0.3096
-0.94501	-0.14543
-0.70793	-0.31096
-1.0182	-0.60853
-0.89123	-0.03714
-0.63314	0.23344
-0.35285	0.09992
-0.29349	0.14606
-0.26207	0.28205
-0.22642	0.32735
-0.47808	0.79883
-0.05769	0.17753
-0.48788	0.11411
-0.38447	-0.14706
-0.40409	-0.27585
-0.05101	0.13712
-0.36578	-0.08899
0.01032	0.18263
-1.7705	-1.6014
-2.0139	-1.7876
-2.3838	-2.8899
-0.42953	-1.4159
-0.41192	-0.97446
-0.3405	-0.83988
-0.22438	-0.71478
-0.41621	-1.5455
-0.08844	-1.4077
-0.23845	-1.0318
-0.43854	-0.78896
-0.45083	-0.92345
-0.36856	-0.83871
-0.39306	-0.76897
-0.41776	-0.97585
-0.46562	-1.0032
-0.22595	-0.4141
-0.32076	-0.29825
-0.49978	0.20449
-0.88528	-0.25919
-0.63023	0.03885
-1.0574	-0.24573
-0.70152	0.06962
-0.47856	0.1543
-0.32745	-0.00988
-0.29746	0.20794
-0.27447	0.31931
-0.45736	0.63472
-0.27805	0.24324
-0.46936	0.11635
-0.43373	-0.22378
-0.33372	-0.20876
-0.12313	-0.10713
-0.05185	0.12053
-0.61407	-0.36418
-0.75077	-0.37855
-1.1874	-0.67742
-1.4279	-1.3456
-0.40539	-0.94429
-0.33578	-0.78378
-0.64065	-1.7136
-0.43208	-1.3721
-0.2214	-1.4918
-0.06993	-1.2582
-0.19313	-0.93358
-0.37356	-0.75581
-0.30258	-0.79618
-0.31833	-0.69615
-0.55448	-0.62592
-0.47433	-0.87689
-0.37307	-0.6817
-0.17434	-0.28471
-0.34709	-0.20682
-0.56506	-0.2192
-1.2328	-0.69025
-1.3887	-1.0761
-1.3795	-0.27453
-0.74602	-0.12162
-0.50009	-0.13833
-0.07702	0.03555
-0.34366	0.11879
-0.49487	0.59782
-0.86207	0.483
-0.47481	0.07231
-0.50579	-0.07828
-0.45043	-0.24519
-1.1602	-0.56373
-0.27684	-0.22047
-0.29302	-0.08926
-0.48932	-0.16025
-0.32843	0.06351
-1.7027	-1.4974
-2.2943	-2.5676
-0.3903	-0.91544
-0.32775	-0.75953
-0.64329	-1.6384
-0.44272	-1.2487
-0.12038	-0.47605
-0.18776	-0.91506
-0.34217	-0.8835
-0.34994	-0.91489
-0.27961	-0.79181
-0.31106	-0.73263
-0.46651	-0.69611
-0.58497	-0.82375
-0.33853	-0.69859
-0.02147	-0.2712
-0.21287	-0.34853
-0.54563	-0.28387
-0.58709	-0.24958
-1.3315	-0.84746
-0.64186	-0.38043
-1.0566	-0.62375
-0.58442	-0.3502
-0.39465	-0.32571
-0.36381	-0.23163
-0.37891	0.20711
-0.31611	0.31554
-1.1102	-0.09281
-0.65615	0.0543
-0.75515	-0.29639
-0.62564	-0.46081
-0.2893	-0.38827
-0.64101	-0.53015
-0.73761	-0.6208
-0.51571	-0.38064
-1.3164	-0.89749
-1.2832	-0.96644
-0.76259	-0.93236
-0.37522	-0.88445
-0.32169	-0.76375
-0.22236	-0.56689
-0.15154	-0.93652
-0.33181	-1.1033
-0.33862	-1.0036
-0.29436	-0.80493
-0.36508	-0.83688
-0.52015	-0.84679
-0.62071	-0.91546
-0.25008	-0.55581
-0.32645	-0.50452
-0.45016	-0.44527
-1.0151	-0.42209
-1.3932	-0.9126
-1.4447	-1.7079
-1.1814	-0.98048
-0.74827	-0.4268
-0.1546	-0.14578
-0.52651	0.17394
-0.49308	0.1957
-0.91646	0.32745
-0.65237	0.00012
-0.69972	-0.44317
-0.79532	-0.44973
-0.45025	-0.2969
-0.27394	-0.1315
-0.64065	-0.40761
-0.6749	-0.41317
-0.8125	-0.74036
-0.37433	-0.31214
-0.57291	-0.64856
-0.42021	-0.33956
-0.58604	-0.89975
-0.19902	-0.61981
-1.4327	-1.1264
-0.37989	-0.90887
-0.33064	-0.81493
-0.31167	-1.1293
-0.19178	-1.0146
-0.28111	-1.2709
-0.31231	-1.0974
-0.34217	-0.81727
-0.47654	-0.86399
-0.73063	-0.83924
-0.69236	-1.0316
-0.6639	-0.90856
-0.4806	-0.68032
-0.74222	-0.56804
-0.94975	-0.40981
-1.4152	-0.98315
-1.3819	-1.885
-1.0689	-1.4261
-0.76115	-0.7063
-0.44125	-0.04522
-0.54242	0.26955
-0.6983	0.21114
-1.1033	-0.23411
-0.74506	-0.67451
-0.92454	-0.5819
-0.72398	-0.7303
-0.60303	-0.64012
-0.41594	-0.25416
-0.57891	-0.569
-0.38827	-0.63743
-0.33755	-0.78957
-0.31618	-0.44665
-0.89017	-1.265
-0.47276	-0.67564
-0.11722	-0.16684
-0.78607	-0.48445
-0.41722	-1.0169
-0.37107	-0.90787
-0.30119	-0.72117
-0.14359	-0.54976
-0.34596	-1.5235
-0.19149	-1.3767
-0.20857	-1.2638
-0.28435	-1.0897
-0.40966	-0.89627
-0.58713	-0.86487
-0.71519	-0.9579
-0.7183	-1.027
-0.69396	-0.93511
-0.50065	-0.7476
-0.29918	-0.47452
-0.88587	-0.60334
-0.87568	-0.65191
-1.5211	-1.3148
-1.6202	-2.1594
-1.0814	-1.5683
-0.79902	-0.85387
-0.40289	-0.40767
-0.5404	-0.22249
-0.71256	-0.10719
-0.85696	-0.3857
-0.91496	-0.4656
-1.5856	-1.1945
-0.55416	-0.92133
-0.45859	-0.78667
-0.37302	-0.55044
-0.30431	-0.54469
-0.3569	-0.82736
-0.44696	-0.52861
-0.20421	-0.89853
-1.0216	-1.3645
-0.88453	-1.4998
-0.13133	-0.07831
-0.51957	-0.38073
-0.53205	-0.35345
-0.5717	-0.40976
-0.46904	-0.25485
-0.45024	-1.1494
-0.41988	-1.0178
-0.36341	-0.82231
-0.60498	-1.7405
-0.39738	-1.8691
-0.20711	-1.64
-0.11458	-1.1298
-0.26862	-1.0164
-0.51768	-1.0282
-0.73226	-0.97476
-0.79871	-0.90661
-0.74125	-0.84546
-0.61064	-0.7333
-0.55809	-0.66494
-0.78728	-0.56982
-0.80594	-0.64075
-0.95652	-0.79964
-1.1356	-1.2349
-1.4737	-1.775
-1.3754	-1.4528
-0.98772	-0.81803
-0.74975	-0.49637
-0.72219	-0.34105
-0.43305	-0.43799
-0.65807	-0.43897
-1.1911	-0.7478
-1.4343	-1.125
-0.96327	-0.9032
-0.77442	-0.9159
-0.46974	-0.76046
-0.44105	-0.6942
-0.95749	-0.90115
-0.88305	-1.0542
-0.26354	-0.89245
-0.89388	-1.2883
-0.12664	-0.69584
-1.0509	-1.5434
-2.0288	-1.9201
-1.852	-2.4456
-2.6394	-4.2732
-2.9288	-3.4077
-3.3003	-3.1915
-2.8933	-2.8606
-0.0952	-0.0535
-0.45298	-0.2831
-0.46496	-0.21916
-0.51042	-0.27444
-0.41959	-0.17948
-0.50641	-1.2594
-0.47671	-1.0931
-0.40758	-0.87394
-0.24249	-0.69104
-0.47013	-1.6272
-0.28599	-1.4179
-0.14309	-1.454
-0.31502	-1.4524
-0.60488	-1.5568
-0.84187	-1.4137
-0.87181	-1.13
-0.88462	-0.58841
-0.81373	-0.51961
-0.80588	-0.55341
-1.086	-0.71851
-1.0076	-0.84485
-1.5141	-1.1517
-1.3973	-1.4578
-1.7687	-1.9561
-1.252	-1.5991
-1.1532	-1.0202
-0.94165	-0.43204
-0.83318	-0.43346
-0.76705	-0.39889
-0.49498	-0.47567
-0.89759	-0.88054
-0.93194	-1.0346
-0.91998	-0.86598
-0.68736	-0.6751
-0.50157	-0.7636
-0.40764	-0.703
-0.42104	-0.8173
-0.63911	-1.1825
-0.76544	-1.0945
-0.45298	-0.90881
-0.29584	-0.67833
-0.46864	-1.3705
-1.5097	-1.8736
-0.21124	-1.295
-1.6511	-2.4635
-1.6072	-2.4772
-2.0154	-2.9334
-2.3752	-3.4223
-3.0725	-3.6312
-1.5208	-2.3982
-1.363	-1.9116
-3.1455	-2.6931
-2.0731	-2.2548
-2.1171	-1.5553
-2.1239	-0.9556
-1.8213	-1.6297
-0.05906	-0.03714
-0.43728	-0.33158
-0.38639	-0.19503
-0.39793	-0.08918
-0.44911	-0.13579
-0.37029	-0.12527
-0.24098	-0.10518
-0.56279	-1.3675
-0.5335	-1.1733
-0.45189	-0.91918
-0.32802	-0.74
-0.15998	-0.48064
-0.36439	-1.2044
-0.17219	-1.8218
-0.3606	-1.8944
[truncated: 42,945 more rows]
