# Supplementary material for: Transition from positive to negative indirect CO2 effects on the vegetation carbon uptake
Source: Nat Commun. 2024 Feb 19;15:1500. doi: 10.1038/s41467-024-45957-x (PMC10876672; doi:10.1038/s41467-024-45957-x)
Supplement: Supplementary file 3 — Source Data [file 41467_2024_45957_MOESM3_ESM.zip › Source Data/Figure S13.xlsx]

## Sheet: panel a
Zonal medians of direct CO2 effect during Year 14-28
	factorial experiment				non-linear regression model				climate analog approach
Latitude	Median	lower quartile range	upper quartile range		Median	lower quartile range	upper quartile range		Median	lower quartile range	upper quartile range
87.5	0	0	0		0	0	0		0	0	0
82.5	0.09222	0.02133	0.05577		0.02567	0.00987	0.01599		0.09222	0.02133	0.05577
77.5	0.02705	0.08285	0.21957		0.13823	0.09138	0.11222		0.02705	0.08285	0.21957
72.5	0.57402	0.5015	0.86148		0.84829	0.55348	0.26931		0.57402	0.5015	0.86148
67.5	0.90731	0.78219	0.99789		0.93691	0.41342	0.50369		0.90731	0.78219	0.99789
62.5	1.4058	0.78882	1.2463		1.4501	0.54718	0.5899		1.4058	0.78882	1.2463
57.5	1.6938	1.05493	1.4137		1.6304	0.65681	0.6991		1.6938	1.05493	1.4137
52.5	1.10545	1.37854	1.17605		1.4856	0.8506	0.5359		1.10545	1.37854	1.17605
47.5	1.1907	1.25635	1.8747		1.8903	1.71866	0.7324		1.1907	1.25635	1.8747
42.5	1.1566	1.23787	1.8048		1.79715	1.07387	0.81675		1.1566	1.23787	1.8048
37.5	0.75837	1.0868	1.44123		0.87879	0.67366	0.97642		0.75837	1.0868	1.44123
32.5	0.8414	0.81882	1.5992		0.66268	0.55109	0.79842		0.8414	0.81882	1.5992
27.5	0.79966	0.82495	1.29705		1.06465	0.82557	1.00645		0.79966	0.82495	1.29705
22.5	1.1345	1.68644	2.0897		1.4318	1.07254	1.1782		1.1345	1.68644	2.0897
17.5	0.75218	0.97605	2.73592		1.1847	1.15495	1.5994		0.75218	0.97605	2.73592
12.5	0.10151	0.95913	1.56679		0.35694	0.34677	1.30736		0.10151	0.95913	1.56679
7.5	1.3644	1.79184	2.1025		1.6066	1.2733	1.3536		1.3644	1.79184	2.1025
2.5	3.32385	2.65456	2.49925		3.6859	2.4182	1.1202		3.32385	2.65456	2.49925
-2.5	4.1791	2.7751	2.283		3.8479	1.6976	1.4088		4.1791	2.7751	2.283
-7.5	3.1238	2.89434	2.4013		3.4196	1.7523	2.0006		3.1238	2.89434	2.4013
-12.5	3.2409	2.33406	2.9062		2.711	1.5964	1.965		3.2409	2.33406	2.9062
-17.5	0.86869	0.64509	0.46451		1.1994	1.13855	1.8618		0.86869	0.64509	0.46451
-22.5	0.15638	0.42808	1.23002		0.20507	0.26988	1.73013		0.15638	0.42808	1.23002
-27.5	0.10268	0.57814	1.35612		0.12894	0.18584	0.96916		0.10268	0.57814	1.35612
-32.5	0.01372	0.85284	1.17738		0.25234	0.2418	0.69851		0.01372	0.85284	1.17738
-37.5	0.43366	0.78865	1.79055		1.03695	0.78916	0.84215		0.43366	0.78865	1.79055
-42.5	1.85095	1.5887	1.56775		0.9491	0.59225	0.96779		1.85095	1.5887	1.56775
-47.5	1.1563	0.95184	0.9766		1.0049	0.56773	0.5089		1.1563	0.95184	0.9766
-52.5	1.86685	1.58452	1.31385		1.64145	0.27485	0.33685		1.86685	1.58452	1.31385
-57.5	0.5605	0.6453	0.1315		1.36425	0.12545	0.03815		0.5605	0.6453	0.1315

## Sheet: panel b
Zonal medians of direct CO2 effect during Year 120-134
	factorial experiment				non-linear regression model				climate analog approach
Latitude	Median	lower quartile range	upper quartile range		Median	lower quartile range	upper quartile range		Median	lower quartile range	upper quartile range
87.5	0	0	0		0	0	0		0	0	0
82.5	0.00831	0.00397	0.00509		-0.00038749	0.00343	0.00435		-0.00593	0.00742	0.01177
77.5	0.02312	0.01869	0.02704		0.04961	0.04423	0.07159		0.1709	0.16869	0.19359
72.5	0.13228	0.11755	0.1296		0.06675	0.0863	0.12583		0.12184	0.30418	0.36349
67.5	0.20026	0.16193	0.16361		0.31236	0.20561	0.18534		0.27578	0.34213	0.43159
62.5	0.2202	0.16667	0.17134		0.42672	0.21163	0.23147		0.49108	0.45248	0.53732
57.5	0.25687	0.21655	0.33372		0.49419	0.27119	0.36363		0.52378	0.56637	0.59692
52.5	0.48867	0.35124	0.38739		0.73766	0.26373	0.32364		0.48743	0.67865	0.73347
47.5	0.26488	0.27064	0.30449		0.50691	0.34441	0.35922		0.58911	0.65808	0.81819
42.5	0.28853	0.24963	0.35293		0.49461	0.45147	0.38468		0.46176	0.62396	0.90824
37.5	0.22401	0.23912	0.34786		0.45886	0.38162	0.49948		0.17744	0.57005	0.92876
32.5	0.15965	0.17238	0.31615		0.33633	0.26024	0.41159		0.17264	0.39962	0.60047
27.5	0.25351	0.22106	0.30395		0.34247	0.23872	0.21371		0.17821	0.47451	0.49455
22.5	0.62971	0.46567	0.54939		0.61643	0.44317	0.53297		0.099	0.81727	1.0684
17.5	0.18984	0.19927	0.48938		0.23911	0.25078	0.48961		0.11648	0.79829	0.83643
12.5	0.06005	0.13105	0.18605		0.2161	0.18721	0.29924		0.02723	0.46261	0.46522
7.5	0.31852	0.34702	0.47402		0.2134	0.43793	0.50808		0.07504	0.7799	0.88516
2.5	0.8386	0.5363	0.6925		0.64312	0.37833	0.30962		0.56771	0.798	1.01589
-2.5	1.1473	0.53548	0.7632		0.82068	0.42526	0.52102		1.05347	0.84483	0.61193
-7.5	1.2332	0.57836	0.7564		0.89843	0.37015	0.42807		0.98989	0.89208	0.49451
-12.5	1.013	0.77008	0.7995		0.93377	0.52567	0.46153		1.06094	0.80444	0.44456
-17.5	0.41277	0.41762	0.81733		0.72503	0.59497	0.70107		0.44837	0.84353	0.85233
-22.5	0.04037	0.1833	0.31788		0.13409	0.1892	0.33132		0.02926	0.43516	0.49583
-27.5	0.03655	0.20118	0.17055		0.0995	0.14494	0.33074		0.02195	0.45616	0.41305
-32.5	-0.04003	0.25996	0.20282		0.23254	0.23055	0.36872		0.07755	0.61465	0.69244
-37.5	0.04652	0.29042	0.23034		0.29986	0.27104	0.43742		0.08365	0.7395	0.88659
-42.5	0.32174	0.19205	0.22387		0.4042	0.29436	0.28575		0.12485	0.39932	0.52455
-47.5	0.40851	0.3254	0.14103		0.58793	0.33154	0.21598		0.31156	0.36585	0.48005
-52.5	0.29033	0.08607	0.10054		0.65367	0.13076	0.109		0.2509	0.52865	0.23843
-57.5	0.26743	0.02722	0.00269		0.86407	0.17149	0.11836		0.36524	0.04058	0.01436

## Sheet: panel c
Zonal medians of change in direct CO2 effect between Year 120-134 and Year 14-28
	factorial experiment				non-linear regression model				climate analog approach
Latitude	Median	lower quartile range	upper quartile range		Median	lower quartile range	upper quartile range		Median	lower quartile range	upper quartile range
87.5	0	0	0		0	0	0		0	0	0
82.5	-0.0257	0.00412	0.01056		-0.02551	0.01541	0.0168		-0.09654	0.08375	0.05817
77.5	-0.11283	0.09577	0.07655		-0.05448	0.09636	0.04219		0.12367	0.18458	0.20621
72.5	-0.08593	0.13308	0.11994		-0.6481	0.4021	0.43454		-0.44866	1.03604	0.5256
67.5	-0.25633	0.24668	0.24347		-0.64849	0.42781	0.38383		-0.6614	1.029	0.92679
62.5	-0.6341	0.444	0.37762		-0.9472	0.6897	0.49723		-0.86068	1.21752	0.97918
57.5	-0.67917	0.49963	0.38904		-1.0308	0.7388	0.59183		-1.2035	0.5345	1.25484
52.5	-0.67933	0.50527	0.59632		-0.81588	0.55132	0.84857		-0.68055	0.59965	0.86475
47.5	-0.9423	0.7913	0.90738		-1.2466	0.7221	1.27045		-0.56624	0.96157	0.87723
42.5	-0.65686	1.05044	0.67936		-1.2136	0.9166	1.00854		-0.65753	0.92757	0.68583
37.5	-0.94585	1.01195	0.64268		-0.41112	0.87599	0.58437		-0.56507	1.76063	0.57687
32.5	-0.52309	1.01091	0.42699		-0.29938	0.71942	0.43376		-0.60994	1.82936	0.88503
27.5	-0.64958	0.79862	0.60993		-0.73806	0.83754	0.62963		-0.72205	1.57255	0.98045
22.5	-0.35087	1.15693	0.61315		-0.64828	1.19922	0.76767		-0.8213	1.4883	1.2082
17.5	-0.51163	1.37467	0.52799		-0.80829	1.56901	0.87417		-0.30537	1.68653	1.08058
12.5	-0.12569	0.73342	0.19401		-0.11457	1.21923	0.315		-0.03716	1.65264	1.14006
7.5	-1.47185	1.38735	1.26311		-1.48895	1.29775	1.2072		-1.28385	2.38335	1.02505
2.5	-1.84665	1.47475	1.64286		-2.78055	1.22585	1.98743		-2.5442	1.8222	1.41653
-2.5	-2.2514	1.3072	1.32144		-2.6899	1.5678	1.5513		-3.3154	1.7291	1.6622
-7.5	-1.929	1.3375	1.63398		-2.4035	1.9341	1.6563		-2.5073	1.0266	1.9383
-12.5	-1.7169	1.4891	1.35849		-2.0053	1.7103	1.53077		-2.6618	2.3357	1.45423
-17.5	-0.11642	1.47668	0.89118		-0.5909	1.4616	0.8332		-0.37421	1.34019	1.45701
-22.5	-0.04296	1.41004	0.51745		-0.07847	1.73983	0.28365		-0.21501	1.87269	1.55511
-27.5	-0.22329	2.52071	0.49737		-0.04339	0.49221	0.29426		-0.16143	1.27157	0.76234
-32.5	-0.93435	1.74775	0.94127		-0.03078	0.77352	0.36931		0.11716	1.56196	1.58564
-37.5	-1.49085	1.22335	1.17632		-0.62278	0.93262	0.64665		-0.52777	2.21023	1.07037
-42.5	-0.50089	0.61321	0.44187		-0.51602	0.95278	0.52045		-1.6007	1.6362	1.38035
-47.5	-0.16606	0.45223	0.2819		-0.29472	0.60159	0.34972		-0.63417	1.87433	0.73693
-52.5	-0.0949	0.5882	0.20753		-0.93934	0.34326	0.24679		-1.61595	1.1877	1.43804
-57.5	-0.04183	0.07422	0.06869		-0.50018	0.07875	0.05525		-0.19526	3.139	0.117
