# Supplementary material for: Transition from positive to negative indirect CO2 effects on the vegetation carbon uptake
Source: Nat Commun. 2024 Feb 19;15:1500. doi: 10.1038/s41467-024-45957-x (PMC10876672; doi:10.1038/s41467-024-45957-x)
Supplement: Supplementary file 3 — Source Data [file 41467_2024_45957_MOESM3_ESM.zip › Source Data/Figure S15.xlsx]

## Sheet: Sheet1
Change in SMsurf between 2086-2100 and 1982-1996 (%)
ACCESS-ESM1-5	-6.25767
CanESM5	-9.97277
CNRM-ESM2-1	-3.43887
E3SM-1-1	-10.9922
MIROC-ES2L	-4.85307
MRI-ESM2-0	-4.27801
UKESM1-0-LL	-12.7347
