# Supplementary material for: Transition from positive to negative indirect CO2 effects on the vegetation carbon uptake
Source: Nat Commun. 2024 Feb 19;15:1500. doi: 10.1038/s41467-024-45957-x (PMC10876672; doi:10.1038/s41467-024-45957-x)
Supplement: Supplementary file 3 — Source Data [file 41467_2024_45957_MOESM3_ESM.zip › Source Data/Figure S16.xlsx]

## Sheet: panel b
Global SMtotal
period	mean	se
1982-1996	0.22877	0.04256
2000-2014	0.22756	0.04217
2086-2100	0.21943	0.04021

## Sheet: panel c
Mean difference in eCO2(ind) between 2000-2014 and 1982-1996 binned as a function of corresponding changes in SMtotal and mean annual SMtotal
	-0.076	-0.068	-0.06	-0.052	-0.044	-0.036	-0.028	-0.02	-0.012	-0.004	0.004	0.012	0.02	0.028	0.036	0.044	0.052	0.06	0.068	0.076	change in SMtotal
0.01	-9999	-9999	-9999	-9999	-9999	-9999	-9999	-9999	-9999	-9999	-9999	-9999	-9999	-9999	-9999	-9999	-9999	-9999	-9999	-9999
0.03	-9999	-9999	-9999	-9999	-9999	-9999	-9999	-9999	-9999	1.08034	0.02288	0.69515	-9999	-9999	-9999	-9999	-9999	-9999	-9999	-9999
0.05	-9999	-9999	-9999	-9999	-9999	-9999	-9999	-9999	-9999	-0.95508	5.15726	-9999	-9999	-9999	-9999	-9999	-9999	-9999	-9999	-9999
0.07	-9999	-9999	-9999	-9999	-9999	-9999	-9999	-9999	-9999	-0.53747	1.54156	-9999	-9999	-9999	-9999	-9999	-9999	-9999	-9999	-9999
0.09	-9999	-9999	-9999	-9999	-9999	-9999	-9999	-9999	-0.66341	0.42555	0.61149	0.1478	-9999	-9999	-9999	-9999	-9999	-9999	-9999	-9999
0.11	-9999	-9999	-9999	-9999	-9999	-9999	-9999	-9999	-0.17045	-0.42615	-0.09418	0.14127	0.01575	0.18359	0.09719	-9999	-9999	-9999	-9999	-9999
0.13	-9999	-9999	-9999	-9999	-9999	-9999	-0.26847	-1.53519	-0.74541	-0.89225	-0.26686	-0.03674	-0.45803	-0.69059	-0.12395	-0.48789	-9999	-9999	-9999	-9999
0.15	-9999	-9999	-9999	-9999	0.77	0.08409	-4.00778	-2.91348	0.15125	-0.08652	-0.32685	-0.30353	-0.91736	-1.09993	-1.53164	-1.76731	-9999	-9999	-9999	-9999
0.17	-9999	-9999	-9999	-9999	0.91647	-1.12249	0.58572	-0.89402	0.27676	0.42799	-0.00271	-1.57444	-1.22275	-0.95687	-1.84191	-3.15616	-9999	-9999	-9999	-9999
0.19	-9999	-9999	-9999	-9999	-9999	0.98291	0.91852	-0.12437	0.16862	-0.28773	0.0578	-0.46099	-1.23284	-1.46964	-4.09399	-9999	-9999	-9999	-9999	-9999
0.21	-9999	-9999	-9999	-9999	-9999	0.63134	1.03443	-1.2692	-0.16702	-0.19415	0.41793	1.91974	-0.63649	-2.58261	-2.62817	-4.54488	-9999	-9999	-9999	-9999
0.23	-9999	-9999	-9999	-9999	-9999	-9999	-0.82307	-0.39848	-0.72857	-0.5807	0.29422	0.90868	0.71374	-3.3263	-9999	-9999	-9999	-9999	-9999	-9999
0.25	-9999	-9999	-9999	-9999	-9999	-0.88376	-3.26182	-0.66686	-0.21239	-0.20889	0.61373	0.05818	1.63082	-9999	-9999	-9999	-9999	-9999	-9999	-9999
0.27	-9999	-9999	-9999	-9999	-0.85506	-0.27219	-1.37787	-0.9901	-2.94177	-0.71146	0.03587	0.88535	0.77778	-9999	-9999	-9999	-9999	-9999	-9999	-9999
0.29	-9999	-9999	-9999	-2.49789	-1.75716	-1.96718	-1.65388	-0.78228	-0.63637	-0.11511	0.05258	2.18942	-9999	-9999	-9999	-9999	-9999	-9999	-9999	-9999
0.31	-9999	-9999	-1.91881	-2.67595	-2.85698	-2.63681	-2.65666	-2.23177	-1.43884	-0.18271	0.31921	-9999	-9999	-9999	-9999	-9999	-9999	-9999	-9999	-9999
0.33	-9999	-9999	-2.28509	-2.36854	-2.47526	-2.49596	-2.53539	-2.38732	-1.98199	-0.13435	-0.75078	1.46627	-9999	-9999	-9999	-9999	-9999	-9999	-9999	-9999
0.35	-9999	-9999	-9999	-1.69111	-0.79855	-0.67288	-0.90552	-1.07098	-0.27362	0.1605	0.84011	-9999	-9999	-9999	-9999	-9999	-9999	-9999	-9999	-9999
0.37	-9999	-9999	-9999	-9999	-9999	0.26481	0.50798	-0.65276	-0.60236	-0.64326	0.17827	-9999	-9999	-9999	-9999	-9999	-9999	-9999	-9999	-9999
0.39	-9999	-9999	-9999	-9999	-9999	-9999	-1.6515	-1.55457	-0.192	-0.38174	-9999	-9999	-9999	-9999	-9999	-9999	-9999	-9999	-9999	-9999
0.41	-9999	-9999	-9999	-9999	-9999	-9999	-9999	-9999	-0.2831	-0.07096	-9999	-9999	-9999	-9999	-9999	-9999	-9999	-9999	-9999	-9999
0.43	-9999	-9999	-9999	-9999	-9999	-9999	-9999	-9999	-9999	-9999	-9999	-9999	-9999	-9999	-9999	-9999	-9999	-9999	-9999	-9999
0.45	-9999	-9999	-9999	-9999	-9999	-9999	-9999	-9999	-9999	-9999	-9999	-9999	-9999	-9999	-9999	-9999	-9999	-9999	-9999	-9999
0.47	-9999	-9999	-9999	-9999	-9999	-9999	-9999	-9999	-9999	-9999	-9999	-9999	-9999	-9999	-9999	-9999	-9999	-9999	-9999	-9999
0.49	-9999	-9999	-9999	-9999	-9999	-9999	-9999	-9999	-9999	-9999	-9999	-9999	-9999	-9999	-9999	-9999	-9999	-9999	-9999	-9999
mean annual SMtotal

## Sheet: panel d
Mean difference in eCO2(ind) between 2086-2100 and 1982-1996 binned as a function of corresponding changes in SMtotal and mean annual SMtotal
	-0.23	-0.21	-0.19	-0.17	-0.15	-0.13	-0.11	-0.09	-0.07	-0.05	-0.03	-0.01	0.01	0.03	0.05	0.07	0.09	0.11	0.13	0.15	0.17	change in SMtotal
0.01	-9999	-9999	-9999	-9999	-9999	-9999	-9999	-9999	-9999	-9999	-9999	-9999	-9999	-9999	-9999	-9999	-9999	-9999	-9999	-9999	-9999
0.03	-9999	-9999	-9999	-9999	-9999	-9999	-9999	-9999	-9999	-9999	-0.21891	2.7559	1.2187	-9999	-9999	-9999	-9999	-9999	-9999	-9999	-9999
0.05	-9999	-9999	-9999	-9999	-9999	-9999	-9999	-9999	-9999	-9999	-9999	-0.87119	1.19095	-9999	-9999	-9999	-9999	-9999	-9999	-9999	-9999
0.07	-9999	-9999	-9999	-9999	-9999	-9999	-9999	-9999	-9999	-9999	-9999	-9999	-0.90392	-9999	-9999	-9999	-9999	-9999	-9999	-9999	-9999
0.09	-9999	-9999	-9999	-9999	-9999	-9999	-9999	-9999	-9999	0.51392	-0.33967	0.22166	-9999	0.65723	0.78403	-9999	-9999	-9999	-9999	-9999	-9999
0.11	-9999	-9999	-9999	-9999	-9999	-9999	-9999	-9999	1.7218	0.42158	0.56674	-0.81536	0.82831	-0.29329	-1.27441	-0.15765	0.09726	0.17638	-9999	-9999	-9999
0.13	-9999	-9999	-9999	-9999	-9999	-9999	-0.52525	-0.01986	0.80058	0.7204	0.89699	0.60269	-0.25791	-0.42383	0.09288	0.04369	0.34333	-0.60368	0.15336	0.3692	0.15331
0.15	-9999	-9999	-9999	-9999	-9999	-9999	-0.81559	-0.05086	-0.18145	-0.14933	0.48555	-0.42275	-1.11153	-1.66605	-0.98461	-0.39207	-0.58778	-0.65079	-0.85466	-1.40173	-2.19592
0.17	-9999	-9999	-9999	-9999	-9999	-9999	2.53443	1.54909	1.3449	0.25444	0.05572	0.33332	-0.34847	-1.55899	-1.78644	-2.00281	-0.69736	0.1004	-1.00933	-2.92814	-9999
0.19	-9999	-9999	-9999	-9999	-9999	3.76461	-0.1761	1.97574	1.22822	-0.3551	-1.12725	-0.39473	0.69282	-1.43885	-1.92695	-1.38733	-1.45476	-1.3534	-9999	-9999	-9999
0.21	-9999	-9999	-9999	10.7633	6.12905	2.68923	1.8725	-2.29882	-1.11225	0.61211	-0.89938	-0.71497	-0.63893	-0.59938	-1.33967	-0.48262	0.4857	0.74516	-9999	-9999	-9999
0.23	-9999	-9999	-9999	-9999	3.49824	3.76566	3.3572	-0.33024	-1.26253	-0.19805	-1.64032	-1.25418	-0.48962	0.09018	0.59939	1.5912	-9999	-9999	-9999	-9999	-9999
0.25	-9999	4.60746	-0.81808	0.43462	-1.27897	2.13218	0.22657	-0.83133	-0.30968	-0.61215	-1.48727	-0.36755	-0.09524	0.22835	1.62615	2.21231	-9999	-9999	-9999	-9999	-9999
0.27	-9999	-9999	-0.28353	-3.28102	-2.53405	-2.10419	-1.07608	-0.76634	-1.12871	-0.1425	-0.24664	-0.62412	0.07118	0.7945	2.05783	-9999	-9999	-9999	-9999	-9999	-9999
0.29	-9999	-1.36744	-0.49877	-1.61343	-0.6411	-0.60832	-0.57733	-0.51268	-0.744	-1.22427	-0.10091	0.05755	0.86892	0.8622	-9999	-9999	-9999	-9999	-9999	-9999	-9999
0.31	-9999	-9999	-1.89357	-1.5995	-0.96776	-0.53887	-1.1247	-0.56673	-0.58917	-0.26416	1.34546	0.36286	0.00746	0.24299	-9999	-9999	-9999	-9999	-9999	-9999	-9999
0.33	-9999	-2.39421	-1.59982	-1.36658	-1.17199	-0.7417	-0.31068	-0.64246	-0.50586	-0.62239	-0.67296	1.21847	0.42019	-9999	-9999	-9999	-9999	-9999	-9999	-9999	-9999
0.35	-9999	-9999	-1.70186	-1.00132	-0.72672	-0.71057	-0.23283	0.1011	-0.04132	0.26167	-9999	-9999	0.01679	-9999	-9999	-9999	-9999	-9999	-9999	-9999	-9999
0.37	-9999	-9999	-9999	-0.19315	-0.8175	-1.0277	-0.94772	-0.52574	-1.60926	-2.00953	-9999	-9999	-9999	-9999	-9999	-9999	-9999	-9999	-9999	-9999	-9999
0.39	-9999	-9999	-9999	-9999	-9999	-1.14431	-1.12639	-1.80225	-3.11243	-9999	-9999	-9999	-9999	-9999	-9999	-9999	-9999	-9999	-9999	-9999	-9999
0.41	-9999	-9999	-9999	-9999	-9999	-1.413	-1.88983	-9999	-9999	-9999	-9999	-9999	-9999	-9999	-9999	-9999	-9999	-9999	-9999	-9999	-9999
0.43	-9999	-9999	-9999	-9999	-9999	-9999	-9999	-9999	-9999	-9999	-9999	-9999	-9999	-9999	-9999	-9999	-9999	-9999	-9999	-9999	-9999
0.45	-9999	-9999	-9999	-9999	-9999	-9999	-9999	-9999	-9999	-9999	-9999	-9999	-9999	-9999	-9999	-9999	-9999	-9999	-9999	-9999	-9999
0.47	-9999	-9999	-9999	-9999	-9999	-9999	-9999	-9999	-9999	-9999	-9999	-9999	-9999	-9999	-9999	-9999	-9999	-9999	-9999	-9999	-9999
0.49	-9999	-9999	-9999	-9999	-9999	-9999	-9999	-9999	-9999	-9999	-9999	-9999	-9999	-9999	-9999	-9999	-9999	-9999	-9999	-9999	-9999
mean annual SMtotal
