# Supplementary material for: Transition from positive to negative indirect CO2 effects on the vegetation carbon uptake
Source: Nat Commun. 2024 Feb 19;15:1500. doi: 10.1038/s41467-024-45957-x (PMC10876672; doi:10.1038/s41467-024-45957-x)
Supplement: Supplementary file 3 — Source Data [file 41467_2024_45957_MOESM3_ESM.zip › Source Data/Figure S17.xlsx]

## Sheet: panel d
Global P/PET
period	mean	se
1982-1996	0.91787	0.02049
2000-2014	0.90799	0.01739
2086-2100	0.79643	0.01835

## Sheet: panel e
Mean difference in eCO2(ind) between 2000-2014 and 1982-1996 binned as a function of corresponding changes in P/PET and mean annual P/PET
	-0.19	-0.17	-0.15	-0.13	-0.11	-0.09	-0.07	-0.05	-0.03	-0.01	0.01	0.03	0.05	0.07	0.09	0.11	0.13	0.15	0.17	0.19	change in P/PET
0.05	-9999	-9999	-9999	-9999	-9999	-9999	-9999	-9999	-9999	0.02151	0.15169	-9999	-9999	-9999	-9999	-9999	-9999	-9999	-9999	-9999
0.15	-9999	-9999	-9999	-9999	-9999	-9999	-9999	-9999	-9999	-0.74567	-0.17307	-0.37129	-9999	-9999	-9999	-9999	-9999	-9999	-9999	-9999
0.25	-9999	-9999	-9999	-9999	-9999	-9999	-9999	-9999	0.79123	-0.32039	0.15758	-1.33539	-9999	-9999	-9999	-9999	-9999	-9999	-9999	-9999
0.35	-9999	-9999	-9999	-9999	-9999	-9999	-9999	-9999	-0.23481	0.22762	-0.50744	-0.62337	-3.09347	-9999	-9999	-9999	-9999	-9999	-9999	-9999
0.45	-9999	-9999	-9999	-9999	-9999	-9999	-9999	-0.7713	-1.11099	1.54353	0.40756	-0.78583	-2.14964	-9999	-9999	-9999	-9999	-9999	-9999	-9999
0.55	-9999	-9999	-9999	-9999	-9999	-9999	0.23108	-2.08532	-2.47147	1.46582	-0.16371	-2.20118	-3.16432	-1.67302	-9999	-9999	-9999	-9999	-9999	-9999
0.65	-9999	-9999	-9999	-9999	-9999	-9999	-9999	-2.84382	-1.27105	-0.03272	-0.96389	-1.17844	-3.20063	-1.60276	-9999	-9999	-9999	-9999	-9999	-9999
0.75	-9999	-9999	-9999	-9999	-9999	-9999	-0.57082	-0.33409	-0.33717	2.35917	-0.46716	-1.14409	-1.61843	-2.42893	-9999	-9999	-9999	-9999	-9999	-9999
0.85	-9999	-9999	-9999	-9999	-9999	3.24	1.31861	0.93919	0.50842	0.8786	1.06501	-1.08296	1.69327	-1.03712	-9999	-9999	-9999	-9999	-9999	-9999
0.95	-9999	-9999	-9999	-9999	-9999	0.74395	1.26182	0.75142	1.08073	0.22853	0.42785	0.83796	0.61091	0.21171	-0.85422	0.96815	-9999	-9999	-9999	-9999
1.05	-9999	-9999	-9999	-9999	-1.46338	5.02918	0.19479	-0.61729	0.19821	0.07667	0.00639	0.21048	0.07349	0.42585	0.72651	1.78568	-9999	-9999	-9999	-9999
1.15	-9999	-9999	-9999	-9999	-0.80179	3.92597	-1.19974	-0.55049	-0.40541	-0.76687	-0.79316	-0.40726	0.16952	0.80519	0.02257	-9999	-9999	-9999	-9999	-9999
1.25	-9999	-9999	-9999	1.66256	1.69104	-0.27874	-1.03649	-0.59454	-0.26238	-1.56874	0.55424	-1.02695	0.23621	0.14137	-9999	-9999	-9999	-9999	-9999	-9999
1.35	-9999	-9999	-9999	-0.48942	1.13919	-0.68606	-0.73236	-0.48712	0.05787	-0.7783	0.66053	0.26551	0.44468	-0.03414	-9999	-9999	-9999	-9999	-9999	-9999
1.45	-9999	-9999	-9999	-2.25805	-1.01481	-1.29237	-1.0903	0.19185	-0.91371	-0.27468	0.22701	0.46725	0.04125	0.39609	0.08471	-9999	-9999	-9999	-9999	-9999
1.55	-9999	-9999	-9999	-9999	-1.17329	-3.1242	-0.81342	-0.1565	-0.66336	-0.32066	-0.40666	0.74881	0.28766	0.45013	0.38281	0.75257	-9999	-9999	-9999	-9999
1.65	-9999	-9999	-9999	-9999	-0.70181	-2.69867	-1.52858	-0.36435	-0.52571	-0.17285	-0.61546	0.61277	-0.61606	0.67499	-9999	0.75378	-9999	-9999	-9999	-9999
1.75	-9999	-9999	-9999	-9999	-1.52889	-1.45913	-2.34767	-2.14592	-0.72569	-0.09752	-0.35144	0.02904	0.13363	0.64043	-9999	-9999	-9999	-9999	-9999	-9999
1.85	-9999	-9999	-9999	-9999	-1.72499	-2.33563	-1.51783	-1.16023	-0.82774	0.48483	-0.1198	-0.7764	-0.1736	0.89014	-9999	-9999	-9999	-9999	-9999	-9999
1.95	-9999	-9999	-9999	-9999	-1.17778	-2.22221	-0.96118	-1.18817	-0.20047	0.54355	-0.10021	-1.03037	-0.77843	0.45208	-9999	-9999	-9999	-9999	-9999	-9999
2.05	-9999	-9999	-9999	-9999	-0.5717	-2.24025	-0.87411	-0.61925	-0.08587	0.6592	-0.30469	-0.37577	-0.75136	-9999	-9999	-9999	-9999	-9999	-9999	-9999
2.15	-9999	-9999	-9999	-9999	-0.87252	-0.61094	-0.82491	-0.96749	-0.4128	-0.91741	-1.64861	-1.94383	-1.59979	-1.68477	-9999	-0.71452	-9999	-9999	-9999	-9999
2.25	-9999	-9999	-9999	0.47231	0.9389	-0.15625	0.12771	-0.98289	-1.47286	-0.88072	-1.26744	-1.19651	-0.62173	-0.95179	-9999	-9999	-9999	-9999	-9999	-9999
2.35	-9999	-9999	-9999	0.6203	0.45475	-0.04651	0.63193	-0.0273	-0.52908	-0.64926	-0.95935	-1.25289	-0.62822	-0.63961	-0.38203	-9999	-9999	-9999	-9999	-9999
2.45	-9999	-9999	-9999	-0.38371	-9999	-0.04253	-0.40271	-0.15905	-0.32277	0.08484	-0.85207	-9999	-9999	-0.27233	-9999	-9999	-9999	-9999	-9999	-9999
2.55	-9999	-9999	-9999	-9999	-9999	-0.42095	0.61232	-0.18288	0.33413	-0.74485	-0.10431	-9999	-9999	-9999	-9999	-9999	-9999	-9999	-9999	-9999
2.65	-9999	-9999	-9999	-9999	-9999	-0.79692	-0.20744	1.09262	0.14018	-9999	-9999	-9999	-9999	-9999	-9999	-9999	-9999	-9999	-9999	-9999
2.75	-9999	-9999	-9999	-9999	-9999	-9999	1.01739	-0.3777	-0.59429	-0.64806	-9999	-9999	-9999	-9999	-9999	-9999	-9999	-9999	-9999	-9999
2.85	-9999	-9999	-9999	-9999	-9999	-9999	-0.0329	-0.64917	-0.56863	-1.58465	-9999	-9999	-9999	-9999	-9999	-9999	-9999	-9999	-9999	-9999
2.95	-9999	-9999	-9999	-9999	-9999	0.35165	0.46823	-0.51134	-0.96774	-9999	-9999	-9999	-9999	-9999	-9999	-9999	-9999	-9999	-9999	-9999
3.05	-9999	-9999	-9999	-9999	-9999	-0.48812	-0.44613	-0.44768	-0.40208	-9999	-9999	-9999	-9999	-9999	-9999	-9999	-9999	-9999	-9999	-9999
3.15	-9999	-9999	-9999	-9999	-9999	-9999	-0.05638	-9999	-9999	-9999	-9999	-9999	-9999	-9999	-9999	-9999	-9999	-9999	-9999	-9999
3.25	-9999	-9999	-9999	-9999	-9999	-9999	-9999	-9999	-9999	-9999	-9999	-9999	-9999	-9999	-9999	-9999	-9999	-9999	-9999	-9999
3.35	-9999	-9999	-9999	-9999	-9999	-9999	-9999	-9999	-9999	-9999	-9999	-9999	-9999	-9999	-9999	-9999	-9999	-9999	-9999	-9999
3.45	-9999	-9999	-9999	-9999	-9999	-9999	-9999	-9999	-9999	-9999	-9999	-9999	-9999	-9999	-9999	-9999	-9999	-9999	-9999	-9999
3.55	-9999	-9999	-9999	-9999	-9999	-9999	-9999	-9999	-9999	-9999	-9999	-9999	-9999	-9999	-9999	-9999	-9999	-9999	-9999	-9999
3.65	-9999	-9999	-9999	-9999	-9999	-9999	-9999	-9999	-9999	-9999	-9999	-9999	-9999	-9999	-9999	-9999	-9999	-9999	-9999	-9999
3.75	-9999	-9999	-9999	-9999	-9999	-9999	-9999	-9999	-9999	-9999	-9999	-9999	-9999	-9999	-9999	-9999	-9999	-9999	-9999	-9999
3.85	-9999	-9999	-9999	-9999	-9999	-9999	-9999	-9999	-9999	-9999	-9999	-9999	-9999	-9999	-9999	-9999	-9999	-9999	-9999	-9999
3.95	-9999	-9999	-9999	-9999	-9999	-9999	-9999	-9999	-9999	-9999	-9999	-9999	-9999	-9999	-9999	-9999	-9999	-9999	-9999	-9999
mean annual P/PET

## Sheet: panel f
Mean difference in eCO2(ind) between 2086-2100 and 1982-1996 binned as a function of corresponding changes in P/PET and mean annual P/PET
	-0.55	-0.45	-0.35	-0.25	-0.15	-0.05	0.05	0.15	0.25	0.35	0.45	0.55	change in P/PET
0.05	-9999	-9999	-9999	-9999	-9999	0.29186	0.04542	-9999	-9999	-9999	-9999	-9999
0.15	-9999	-9999	-9999	-9999	-9999	-0.10704	0.04566	-0.28946	-9999	-9999	-9999	-9999
0.25	-9999	-9999	-9999	-9999	1.14399	0.37803	-0.10623	-0.59858	-9999	-9999	-9999	-9999
0.35	-9999	-9999	-9999	-9999	1.1554	-0.13011	-0.42685	-0.55265	-9999	-9999	-9999	-9999
0.45	-9999	-9999	-9999	2.20791	1.33768	-0.92751	-1.0441	-0.07282	-9999	-9999	-9999	-9999
0.55	-9999	-9999	-9999	3.23735	0.18962	-2.78114	-2.39418	-0.76165	-9999	-9999	-9999	-9999
0.65	-9999	-9999	-9999	1.87984	-2.16691	-3.15278	-3.7567	0.52674	-9999	-9999	-9999	-9999
0.75	-9999	-9999	5.03776	0.89097	-2.1416	-2.35617	-1.96641	1.0883	-9999	-9999	-9999	-9999
0.85	-9999	-9999	4.87298	-0.02502	-1.75308	-1.80763	-0.36818	0.32373	-9999	-9999	-9999	-9999
0.95	-9999	7.17295	3.21672	-0.92051	-0.4339	0.02495	0.26298	-0.31774	0.34742	-9999	-9999	-9999
1.05	-9999	4.04784	0.48812	-1.43281	-0.27849	0.06664	0.43437	0.04626	1.33526	-9999	-9999	-9999
1.15	-9999	0.21268	-0.18339	-1.37314	-0.83354	-0.59788	0.54626	0.54109	-0.35197	0.58611	-9999	-9999
1.25	-0.34603	-0.90748	-0.42842	-1.43378	-1.13851	-0.57779	-0.15543	0.58987	0.19798	0.58667	-9999	-9999
1.35	-0.82708	-1.52001	-0.69631	-1.35922	-0.60475	-0.35748	-0.08893	0.73917	-0.18271	0.32263	-9999	-9999
1.45	-0.79438	-1.36419	-0.62384	-0.9074	-0.46557	-0.31587	0.06168	0.2494	-9999	0.01539	-9999	-9999
1.55	-1.17204	-1.05791	-0.62543	-1.037	-0.32389	-0.18435	0.27067	0.26325	-9999	0.18994	-9999	-9999
1.65	-9999	-1.05245	-1.03387	-0.65359	-0.31468	-0.3135	0.21547	0.17311	-9999	0.23237	-9999	-9999
1.75	-9999	-0.43128	-0.57972	-0.57615	-0.19391	-0.59307	-0.54997	0.01328	-9999	1.12309	-9999	-9999
1.85	0.19369	-0.14067	-0.28472	-0.45424	-0.61758	-0.19498	-0.51656	0.26002	0.22391	-9999	-9999	-9999
1.95	-0.71967	0.90902	-0.20935	-0.2336	-0.69064	-1.03488	-0.97699	0.35398	-0.03558	0.8974	-9999	-9999
2.05	-0.55953	0.64069	0.10351	-0.41075	-0.46709	-1.16043	-0.79457	-0.58511	-0.79242	-9999	-9999	-9999
2.15	-0.85952	0.72832	-0.42547	-0.75976	-1.00716	-1.12322	-1.15815	-1.55135	-1.32714	-9999	-9999	-9999
2.25	-0.08867	0.12419	-0.48088	-0.90944	-0.77185	-0.63162	-0.5994	-0.95717	-1.3919	-9999	-9999	-9999
2.35	0.40778	0.38944	-0.43826	-0.64141	-0.68131	-0.7479	-0.43033	-0.69894	-0.78038	-9999	-9999	-9999
2.45	0.74951	0.40471	-1.37334	-0.59277	-0.61628	-0.48021	-0.18588	-1.2489	-9999	-9999	-9999	-9999
2.55	-9999	-0.24802	-1.13532	-0.29917	-0.66656	-0.22016	-0.79453	-9999	-9999	-9999	-9999	-9999
2.65	-9999	0.69738	-1.06291	-0.50125	-0.69879	-0.32219	-9999	-9999	-9999	-9999	-9999	-9999
2.75	-9999	-9999	-1.16698	-1.2075	-0.51453	-0.17469	-9999	-9999	-9999	-9999	-9999	-9999
2.85	-9999	-9999	-1.51107	-0.78975	-0.8936	-9999	-9999	-9999	-9999	-9999	-9999	-9999
2.95	-9999	-9999	-0.99183	-0.40449	-0.29893	-9999	-9999	-9999	-9999	-9999	-9999	-9999
3.05	-9999	-0.63407	-0.94518	-1.0547	-0.64799	-9999	-9999	-9999	-9999	-9999	-9999	-9999
3.15	-9999	-9999	-0.92389	-9999	-9999	-9999	-9999	-9999	-9999	-9999	-9999	-9999
3.25	-9999	-9999	-9999	-9999	-9999	-9999	-9999	-9999	-9999	-9999	-9999	-9999
3.35	-9999	-9999	-9999	-9999	-9999	-9999	-9999	-9999	-9999	-9999	-9999	-9999
3.45	-9999	-9999	-9999	-9999	-9999	-9999	-9999	-9999	-9999	-9999	-9999	-9999
3.55	-9999	-9999	-9999	-9999	-9999	-9999	-9999	-9999	-9999	-9999	-9999	-9999
3.65	-9999	-9999	-9999	-9999	-9999	-9999	-9999	-9999	-9999	-9999	-9999	-9999
3.75	-9999	-9999	-9999	-9999	-9999	-9999	-9999	-9999	-9999	-9999	-9999	-9999
3.85	-9999	-9999	-9999	-9999	-9999	-9999	-9999	-9999	-9999	-9999	-9999	-9999
3.95	-9999	-9999	-9999	-9999	-9999	-9999	-9999	-9999	-9999	-9999	-9999	-9999
mean annual P/PET
