# Supplementary material for: Transition from positive to negative indirect CO2 effects on the vegetation carbon uptake
Source: Nat Commun. 2024 Feb 19;15:1500. doi: 10.1038/s41467-024-45957-x (PMC10876672; doi:10.1038/s41467-024-45957-x)
Supplement: Supplementary file 3 — Source Data [file 41467_2024_45957_MOESM3_ESM.zip › Source Data/Figure S19.xlsx]

## Sheet: panel a
Mean difference in eCO2(ind) between 2089-2100 and 1982-1993 binned as a function of corresponding changes in SMsurf and mean annual SMsurf
	-0.23	-0.21	-0.19	-0.17	-0.15	-0.13	-0.11	-0.09	-0.07	-0.05	-0.03	-0.01	0.01	0.03	0.05	0.07	0.09	0.11	0.13	0.15	change in SMsurf
0.01	-9999	-9999	-9999	-9999	-9999	-9999	-9999	-9999	-9999	-9999	-9999	-9999	-9999	-9999	-9999	-9999	-9999	-9999	-9999	-9999
0.03	-9999	-9999	-9999	-9999	-9999	-9999	-9999	-9999	-9999	-9999	-9999	-9999	-9999	-9999	-9999	-9999	-9999	-9999	-9999	-9999
0.05	-9999	-9999	-9999	-9999	-9999	-9999	-9999	-9999	-9999	-9999	-9999	-9999	-9999	-9999	-9999	-9999	-9999	-9999	-9999	-9999
0.07	-9999	-9999	-9999	-9999	-9999	-9999	-9999	-9999	-9999	-9999	-9999	-9999	-9999	-9999	-9999	-9999	-9999	-9999	-9999	-9999
0.09	-9999	-9999	-9999	-9999	-0.15115	1.0279	1.28293	-9999	-9999	-9999	-9999	-9999	-9999	-9999	0.41179	1.04886	-9999	-9999	0.69899	-9999
0.11	-9999	-9999	1.74338	0.53194	-0.18108	0.44847	0.95125	1.29385	-9999	-0.46169	-0.55211	-9999	-9999	-9999	0.44147	0.92519	0.12791	-1.36631	0.27415	0.28319
0.13	-9999	-9999	2.60101	4.61842	2.2741	1.36007	0.50858	1.07398	-0.03906	-0.95395	-0.90589	-0.000607335	1.56343	-1.91103	0.77506	0.93131	0.45028	1.25942	0.43909	0.63589
0.15	-9999	2.09473	3.50226	2.65044	1.60693	-0.6786	-1.7955	1.58975	2.51045	-0.09679	-0.22205	-0.46907	0.92284	-0.87975	-0.51772	-0.71814	-0.07932	1.09129	0.91368	-0.70741
0.17	-9999	-9999	1.84732	1.83962	0.60222	-1.69565	-1.65808	-2.62047	-0.01608	0.34464	-0.73365	1.1074	-0.49267	0.11951	-0.22257	0.65809	-2.5716	-3.01908	-1.04707	0.36451
0.19	-9999	-9999	2.04837	1.85189	1.08263	-0.36692	-2.44182	-3.94163	-1.7187	-0.29767	-0.59689	-0.29608	-1.19924	-0.08056	-0.82947	-1.45675	-1.77323	1.992	1.71819	-9999
0.21	-9999	-9999	5.54467	3.37378	1.82148	-0.40722	-1.06354	-1.39869	-1.08996	-1.74119	-1.46663	-0.87694	-1.93099	-2.13021	0.20584	1.56296	-3.38337	-9999	-9999	-9999
0.23	-9999	8.28411	6.32483	3.28116	0.98846	0.32628	-0.69704	-0.35093	-0.50581	-1.83621	-0.91944	-2.0223	-0.33364	0.24673	2.51201	1.20786	-9999	-9999	-9999	-9999
0.25	-9999	9.36468	9.06792	4.108	0.99138	0.13441	-1.6638	-1.56872	-0.45508	-2.46953	-0.98337	1.18323	0.9656	0.47696	-1.75449	0.38334	-9999	-9999	-9999	-9999
0.27	-9999	-9999	2.10536	2.20545	0.22762	-0.73901	-0.76582	-0.91638	0.08429	-0.93371	-1.2433	1.76234	0.96253	1.51651	-1.74253	2.54063	-9999	-9999	-9999	-9999
0.29	-9999	-9999	-9999	-0.52152	-0.89398	-2.50726	-0.53832	0.44166	-0.02939	-0.48662	-0.53923	0.78303	0.27867	0.67528	0.05956	-9999	-9999	-9999	-9999	-9999
0.31	-9999	-9999	-9999	-9999	-2.88802	-0.15691	-0.57564	-0.38012	-0.08158	-0.05063	-2.18043	-1.03932	0.23901	0.71818	-9999	-9999	-9999	-9999	-9999	-9999
0.33	-9999	-9999	-9999	-2.34411	-2.48846	-1.27414	-0.62541	-1.21256	-0.50419	-1.50718	-1.35931	-1.00158	0.23609	0.6795	0.20038	-9999	-9999	-9999	-9999	-9999
0.35	-9999	-9999	-9999	-3.38319	-2.18352	-1.59043	-1.19131	-1.19109	-0.64524	-1.00735	-2.21252	0.4852	0.37218	-0.06512	-9999	-9999	-9999	-9999	-9999	-9999
0.37	-9999	-9999	-0.38549	-1.61431	-2.06255	-1.72899	-1.44665	-0.66167	-0.29406	0.46175	1.42007	1.69086	0.62658	-9999	-9999	-9999	-9999	-9999	-9999	-9999
0.39	-9999	0.24277	-0.70301	-1.74992	-2.111	-1.70208	-1.07985	-0.61627	0.27407	0.83741	-9999	-9999	-9999	-9999	-9999	-9999	-9999	-9999	-9999	-9999
0.41	-2.26027	-2.62606	-2.28738	-1.38134	-1.05563	-0.83154	-0.55752	-1.43277	-0.54493	-9999	-9999	-9999	-9999	-9999	-9999	-9999	-9999	-9999	-9999	-9999
0.43	-2.03783	-1.84237	-0.50628	-0.61473	-0.75221	-9999	-9999	-9999	-9999	-9999	-9999	-9999	-9999	-9999	-9999	-9999	-9999	-9999	-9999	-9999
0.45	-9999	-9999	-9999	-9999	-9999	-9999	-9999	-9999	-9999	-9999	-9999	-9999	-9999	-9999	-9999	-9999	-9999	-9999	-9999	-9999
0.47	-9999	-9999	-9999	-9999	-9999	-9999	-9999	-9999	-9999	-9999	-9999	-9999	-9999	-9999	-9999	-9999	-9999	-9999	-9999	-9999
0.49	-9999	-9999	-9999	-9999	-9999	-9999	-9999	-9999	-9999	-9999	-9999	-9999	-9999	-9999	-9999	-9999	-9999	-9999	-9999	-9999
mean annual SMsurf

## Sheet: panel b
Mean difference in eCO2(ind) between 2085-2100 and 1982-1997 binned as a function of corresponding changes in SMsurf and mean annual SMsurf
	-0.23	-0.21	-0.19	-0.17	-0.15	-0.13	-0.11	-0.09	-0.07	-0.05	-0.03	-0.01	0.01	0.03	0.05	0.07	0.09	0.11	0.13	0.15	change in SMsurf
0.01	-9999	-9999	-9999	-9999	-9999	-9999	-9999	-9999	-9999	-9999	-9999	-9999	-9999	-9999	-9999	-9999	-9999	-9999	-9999	-9999
0.03	-9999	-9999	-9999	-9999	-9999	-9999	-9999	-9999	-9999	-9999	-9999	-9999	-9999	-9999	-9999	-9999	-9999	-9999	-9999	-9999
0.05	-9999	-9999	-9999	-9999	-9999	-9999	-9999	-9999	-9999	-9999	-9999	-9999	-9999	-9999	-9999	-9999	-9999	-9999	-9999	-9999
0.07	-9999	-9999	-9999	-9999	-9999	-9999	-9999	-9999	-9999	-9999	-9999	-9999	-9999	-9999	-9999	-9999	-9999	-9999	-9999	-9999
0.09	-9999	-9999	-9999	-9999	0.13053	-9999	0.68445	-9999	-9999	-9999	-1.11876	-9999	-9999	-9999	0.16926	0.14993	-9999	-9999	0.19684	-9999
0.11	-9999	-9999	1.13316	1.01124	0.92341	-0.17309	0.23837	0.37762	-9999	-0.31457	-0.31482	-9999	-9999	-9999	0.0481	-0.01601	-0.18871	0.00933	0.38327	0.21984
0.13	-9999	-9999	2.25649	1.70298	3.05541	1.98073	0.5215	0.70586	-1.07948	-0.33302	-0.13502	-0.13128	-0.75625	-1.62776	0.1803	-0.42066	0.16175	0.70073	0.189	0.03003
0.15	-9999	0.86352	0.21251	2.05931	0.77526	-0.30353	-0.66269	-0.58267	1.69965	1.04834	0.72879	-0.23462	0.11454	1.14119	0.14152	-0.05622	0.28622	0.06583	-0.32334	-0.79666
0.17	-9999	-9999	-0.15194	2.73262	2.16966	-1.08543	-1.17488	-0.63625	-0.31398	-0.12253	-0.53725	0.82645	-1.2604	-0.08111	-0.85004	-1.51224	-1.17694	-2.11428	0.13472	0.42952
0.19	-9999	-9999	-9999	3.70989	1.73806	0.45924	-1.35626	-1.68323	-0.63741	-1.99458	-0.38202	-0.23257	-2.18654	-0.91612	-1.49345	-1.06561	-1.05896	3.6638	-9999	-9999
0.21	-9999	-9999	-9999	4.15512	0.69541	0.19591	-1.27878	-1.27952	-1.34394	-0.54677	-0.54481	-0.51375	0.14016	-1.65627	0.038	0.64788	2.05263	5.38646	-9999	-9999
0.23	-9999	6.14541	3.41855	3.95219	0.55	0.42674	0.12	-1.7071	-1.35281	-1.60258	-1.19453	-0.65473	-0.65085	0.08822	2.01892	0.36869	-9999	-9999	-9999	-9999
0.25	-9999	-9999	5.08083	2.44604	0.32226	-0.32057	-0.77187	-1.53711	-1.47364	-2.71281	-1.0656	0.28832	0.24077	0.62982	-0.35127	-9999	-9999	-9999	-9999	-9999
0.27	-9999	-9999	-9999	-0.79563	-0.7481	-1.15467	-0.93331	-0.40152	-0.61863	-1.55794	-1.16753	0.28628	0.51967	0.59749	1.18008	-9999	-9999	-9999	-9999	-9999
0.29	-9999	-9999	-9999	-2.55186	-3.11688	-2.65932	-1.56095	-0.45593	-0.22633	-0.35558	-0.57536	-0.16214	0.21448	0.25878	0.78082	-9999	-9999	-9999	-9999	-9999
0.31	-9999	-9999	-9999	-9999	-1.79995	-1.80498	-1.80645	-1.4954	-0.1285	-0.45719	0.0942	-0.62865	0.34247	0.60402	-9999	-9999	-9999	-9999	-9999	-9999
0.33	-9999	-9999	-9999	-9999	-1.7342	-2.02522	-1.44843	-1.13372	-0.46726	-0.35301	-0.18718	-0.5633	-0.54075	0.24474	0.60695	-9999	-9999	-9999	-9999	-9999
0.35	-9999	-9999	-9999	-9999	-1.6551	-1.5048	-0.49405	-0.50848	-0.39127	-0.29448	0.20873	0.23212	0.05992	-0.05025	-9999	-9999	-9999	-9999	-9999	-9999
0.37	-9999	-9999	-9999	-0.5025	-1.29627	-1.11458	-0.88834	-0.57146	-0.23184	0.04318	0.38425	0.5327	0.23735	-9999	-9999	-9999	-9999	-9999	-9999	-9999
0.39	-9999	0.35371	-0.2894	-0.55344	-0.94982	-1.1469	-1.05001	-0.61648	0.0577	0.54767	-9999	-9999	-9999	-9999	-9999	-9999	-9999	-9999	-9999	-9999
0.41	-0.76796	-1.15608	-1.03056	-0.72291	-0.56498	-0.5374	-0.43034	-1.40783	-0.54979	-9999	-9999	-9999	-9999	-9999	-9999	-9999	-9999	-9999	-9999	-9999
0.43	-0.51493	-0.35568	0.21474	-0.02089	-0.28281	-1.03433	-9999	-9999	-9999	-9999	-9999	-9999	-9999	-9999	-9999	-9999	-9999	-9999	-9999	-9999
0.45	-9999	-9999	-9999	-9999	-9999	-9999	-9999	-9999	-9999	-9999	-9999	-9999	-9999	-9999	-9999	-9999	-9999	-9999	-9999	-9999
0.47	-9999	-9999	-9999	-9999	-9999	-9999	-9999	-9999	-9999	-9999	-9999	-9999	-9999	-9999	-9999	-9999	-9999	-9999	-9999	-9999
0.49	-9999	-9999	-9999	-9999	-9999	-9999	-9999	-9999	-9999	-9999	-9999	-9999	-9999	-9999	-9999	-9999	-9999	-9999	-9999	-9999
mean annual SMsurf
