# Supplementary material for: Transition from positive to negative indirect CO2 effects on the vegetation carbon uptake
Source: Nat Commun. 2024 Feb 19;15:1500. doi: 10.1038/s41467-024-45957-x (PMC10876672; doi:10.1038/s41467-024-45957-x)
Supplement: Supplementary file 3 — Source Data [file 41467_2024_45957_MOESM3_ESM.zip › Source Data/Figure S2.xlsx]

## Sheet: Sheet1
Global eCO2(ind)
T>5℃, P threshold of 10%
period	mean	se
1982-1996	0.37131	0.25131
2000-2014	0.05888	0.06554
2086-2100	-0.30386	0.24964
T>5℃, P threshold of 20%
period	mean	se
1982-1996	0.3755	0.25052
2000-2014	0.05865	0.06536
2086-2100	-0.29754	0.24857
