# Supplementary material for: Transition from positive to negative indirect CO2 effects on the vegetation carbon uptake
Source: Nat Commun. 2024 Feb 19;15:1500. doi: 10.1038/s41467-024-45957-x (PMC10876672; doi:10.1038/s41467-024-45957-x)
Supplement: Supplementary file 3 — Source Data [file 41467_2024_45957_MOESM3_ESM.zip › Source Data/Figure S23.xlsx]

## Sheet: panels a-e
Time series of GPP anomaly
Tropic							Subtropic							Temperate							Polar							Globe
year	GPPobs	CMIP6SMA	se	CMIP5+CMIP6SMA	se		year	GPPobs	CMIP6SMA	se	CMIP5+CMIP6SMA	se		year	GPPobs	CMIP6SMA	se	CMIP5+CMIP6SMA	se		year	GPPobs	CMIP6SMA	se	CMIP5+CMIP6SMA	se		year	GPPobs	CMIP6SMA	se	CMIP5+CMIP6SMA	se
1982	-61.459	-45.3162	24.1002	-55.8567	26.9795		1982	-19.9751	-35.5313	15.1101	-33.9893	19.7582		1982	-20.3387	-59.9212	31.5482	-51.3508	26.9297		1982	-8.8667	-37.3812	36.1985	-32.4006	28.4388		1982	-43.0251	-49.3107	22.5657	-49.4044	17.1459
1983	-60.6408	-31.1677	11.1868	-47.9221	30.2325		1983	-9.35391	-23.3487	21.2031	-24.0846	24.9858		1983	-23.1276	-54.1042	29.2644	-47.3229	23.1572		1983	-9.40996	-40.4525	39.633	-33.7137	31.1296		1983	-42.9588	-39.662	15.6255	-43.1653	16.9685
1984	-49.7114	-27.4637	13.2788	-35.3976	27.7199		1984	-6.21443	-28.7912	31.2087	-16.057	40.3187		1984	-19.2285	-46.962	30.827	-48.1159	24.1738		1984	-12.6526	-42.1569	37.5805	-32.1442	31.4283		1984	-37.4683	-36.2885	12.9938	-37.2919	14.5125
1985	-45.2231	-16.5491	20.4194	-13.3857	39.2059		1985	-8.09685	-28.1395	13.642	-18.2998	16.9849		1985	-17.0702	-37.7076	36.0256	-38.7732	27.4222		1985	-9.92694	-27.4798	29.4284	-25.3905	22.7238		1985	-32.5897	-27.5389	14.7412	-25.0645	20.4042
1986	-17.2173	-19.7949	22.0411	-23.9039	18.0503		1986	-10.9783	-7.66252	7.65971	-16.9066	24.6972		1986	-11.9925	-38.2555	17.1778	-36.4637	14.1518		1986	-11.1422	-27.7069	31.2407	-23.8331	25.1249		1986	-17.7167	-25.7061	11.8818	-27.8787	10.7936
1987	-37.3475	-10.8877	22.8676	-38.054	56.8618		1987	-8.82489	-1.38977	10.243	-2.2511	20.2563		1987	-1.0496	-37.4185	17.6524	-32.7056	16.2345		1987	-4.93791	-26.2852	25.2906	-21.6103	19.5911		1987	-15.9346	-20.8536	12.7136	-29.3241	21.7687
1988	-76.8854	-31.0603	19.2962	-35.2043	23.6062		1988	-14.983	-11.6529	19.164	-13.8731	28.1172		1988	-5.89442	-35.3526	23.4493	-32.2524	22.7953		1988	-6.70283	-34.4232	33.4401	-25.2431	26.9178		1988	-38.8113	-29.8184	16.0167	-30.091	16.2586
1989	-37.873	-31.0953	27.5984	-22.137	53.9608		1989	-12.9579	-20.3563	16.0733	-18.8522	20.5628		1989	-28.9537	-36.4618	23.5715	-30.4332	20.0293		1989	-18.2393	-19.1306	23.9696	-17.7267	20.8097		1989	-45.5217	-30.9905	10.2613	-24.7787	22.1617
1990	-11.0791	-19.203	31.7699	-16.6556	40.8847		1990	-2.83863	-11.8041	13.418	-8.97197	29.1843		1990	-10.4205	-17.6169	11.1189	-19.6811	13.6242		1990	-2.86602	-14.4645	9.32473	-17.7979	12.3085		1990	-17.9753	-17.1416	15.5107	-16.695	18.2109
1991	-36.344	-12.0945	30.2372	-17.1515	42.5462		1991	-7.97442	-10.228	4.14731	-16.9465	23.8945		1991	-7.8072	-13.3108	10.8958	-20.1175	15.9017		1991	-2.62029	-9.08592	9.78152	-9.19807	10.6634		1991	-23.7136	-12.149	10.478	-17.9601	21.0602
1992	-53.0976	-15.5446	19.5545	-19.7031	24.8032		1992	-10.4901	-2.16713	10.0752	-7.4312	23.7939		1992	-14.2332	-25.5041	26.3095	-19.6668	20.1997		1992	-12.5735	-33.3506	26.7636	-22.0484	23.5255		1992	-34.5725	-18.249	12.0961	-17.8087	11.1241
1993	-61.3585	-8.524	21.9281	-2.26385	26.4153		1993	-11.9892	2.44869	17.2257	0.86823	16.849		1993	4.89469	-20.4182	21.9339	-18.9799	16.5892		1993	-9.3418	-30.9313	32.2065	-20.4996	25.3163		1993	-26.0511	-12.6165	8.91657	-9.39688	8.77883
1994	-26.8577	-1.62846	21.8718	6.11188	38.9708		1994	-9.11312	-10.6068	13.108	-5.07696	15.1417		1994	0.03327	-25.4626	15.005	-23.4672	14.8404		1994	-3.01994	-12.9049	20.8489	-9.34209	18.2552		1994	-13.9098	-13.2999	12.0847	-8.44727	14.65
1995	9.21872	0.6131	6.97324	-3.76207	28.1527		1995	1.23245	-3.78729	19.5934	1.08389	30.6404		1995	2.55674	-10.0752	12.1609	-16.4163	14.5665		1995	5.03395	-14.9982	19.01	-16.7046	16.7175		1995	5.02239	-5.16625	5.86113	-8.72144	12.7354
1996	29.0978	-13.0762	15.7676	-22.3558	42.23		1996	11.4032	6.5089	19.4541	10.5451	25.6839		1996	6.22848	-4.13891	12.6184	-5.12924	10.9818		1996	-4.66985	-8.98643	13.8391	-8.64173	15.8963		1996	15.3757	-6.0794	9.5529	-9.38728	15.2754
1997	14.7971	-9.21163	18.4985	-14.0717	23.3233		1997	13.3563	-5.45132	11.5996	-9.88138	19.9762		1997	20.6044	-5.55386	18.7295	-3.81403	15.246		1997	8.75766	-10.3445	20.6388	-7.09135	17.3544		1997	16.6499	-7.16611	4.9868	-8.89806	8.87748
1998	12.6468	-1.24084	34.6441	13.1328	41.0912		1998	11.7584	-7.20086	25.8034	-11.9337	25.1043		1998	19.2853	-8.92552	12.1293	-8.64524	12.5965		1998	7.12648	-1.20081	9.20307	-1.58415	11.1905		1998	14.9511	-5.33159	15.8346	-0.46527	19.3998
1999	-45.563	-2.50173	28.0442	7.17909	32.8226		1999	2.49852	-3.44536	13.1673	-7.13178	19.0966		1999	8.44986	7.13158	12.5592	1.83932	14.4103		1999	6.19444	5.52059	12.2044	5.83943	12.7376		1999	-15.1664	1.63426	10.2958	2.62692	11.5269
2000	6.25871	17.8456	17.823	4.20253	34.5131		2000	11.4104	9.44107	19.8127	-0.59228	21.9337		2000	12.9112	13.4048	20.8929	9.71784	20.3758		2000	8.98987	8.02459	16.1182	7.08753	13.4828		2000	8.71959	14.2262	11.0768	5.80302	14.4402
2001	32.5265	-20.3787	27.346	-22.373	28.0424		2001	10.7547	5.46225	11.2138	3.47909	24.5091		2001	5.84174	15.1658	12.6895	15.1901	14.376		2001	7.36308	1.17712	16.8933	10.6977	20.0582		2001	17.0243	-0.73852	10.1705	-1.3809	13.0668
2002	24.9293	2.38581	27.7599	0.96785	28.4558		2002	1.98365	8.34833	19.6059	-1.75212	21.2865		2002	-2.70489	14.0969	30.111	15.1962	23.4065		2002	2.03765	17.4236	25.3482	13.1838	21.338		2002	9.38589	8.80805	12.6147	6.87873	11.1882
2003	18.951	6.94807	25.9391	26.6626	50.6259		2003	3.35948	4.90906	16.1315	-0.47375	18.9496		2003	-1.19166	32.7195	34.1521	18.3641	29.1833		2003	2.7764	24.5397	20.582	17.1146	19.2604		2003	4.70204	17.9137	20.2333	18.4524	22.6736
2004	13.9565	-4.83937	27.3837	11.7633	42.6252		2004	6.80792	15.2684	7.72108	12.2031	16.8747		2004	8.57931	25.7531	24.3737	20.7357	20.286		2004	1.65923	17.0979	20.0356	14.7422	15.7481		2004	10.7236	11.8745	14.8441	15.6227	20.3224
2005	15.0944	18.0878	35.2563	26.9235	41.0744		2005	2.02449	20.9204	19.8976	16.9395	19.0349		2005	15.3032	33.0355	25.7211	26.162	24.0731		2005	5.76284	23.738	39.7254	19.9204	29.7198		2005	15.9774	24.8892	19.2	24.6751	17.9048
2006	42.7865	10.3909	28.9244	9.39737	36.2469		2006	2.23963	4.19818	10.9244	7.03918	19.1079		2006	7.23302	33.0082	22.7615	27.2068	20.8529		2006	6.08629	24.8249	28.6843	15.3922	24.1655		2006	29.4153	19.2552	12.7685	16.5385	14.7127
2007	20.6226	27.5668	36.6227	16.5333	47.3936		2007	1.03988	13.8898	15.4885	13.7608	29.6455		2007	4.56292	25.127	25.8241	28.8015	21.8452		2007	9.40484	25.5218	20.187	17.3325	20.1295		2007	14.1904	24.2649	20.708	21.1136	20.8358
2008	15.0856	26.159	15.3846	47.8732	43.8487		2008	4.03469	7.84885	10.6475	23.9784	27.1522		2008	-0.35129	30.1052	16.3822	34.3183	19.3083		2008	5.68641	30.295	34.2705	23.4693	26.9409		2008	6.51206	24.9895	9.68944	37.3665	19.0594
2009	27.2268	38.1673	25.1221	32.6364	24.1443		2009	2.00189	8.96621	11.5168	9.39388	26.1239		2009	8.32016	39.1651	19.4352	37.3974	19.3796		2009	7.38073	33.6724	34.3823	30.832	26.1472		2009	17.3656	33.6377	10.6788	30.727	12.351
2010	37.771	32.6165	31.9689	21.9837	36.4071		2010	12.9444	6.21717	25.0098	17.0449	24.081		2010	5.35545	39.6906	34.0546	39.2283	28.281		2010	6.95659	31.3851	20.6475	25.59	19.1925		2010	22.9256	31.1634	9.01732	28.3673	14.9114
2011	63.7007	13.3755	25.4821	26.5317	36.5784		2011	8.7549	18.4397	13.9714	22.81	19.7141		2011	9.91243	35.7478	24.9937	36.9506	24.0864		2011	11.3024	36.5011	33.7333	27.6302	29.7273		2011	34.2968	24.3624	15.7469	30.2195	15.2006
2012	49.8345	24.092	43.1427	32.9138	33.5506		2012	4.99676	18.2645	17.5135	19.797	22.5084		2012	-0.6675	44.7142	18.2433	47.2826	19.7134		2012	7.07547	38.0583	33.7285	33.6202	27.3967		2012	20.2614	32.1821	15.1583	36.6695	12.9321
2013	37.3665	52.195	32.9657	50.4652	32.8642		2013	4.85901	29.3825	22.3624	25.0339	27.8853		2013	15.1979	41.368	16.7605	43.1319	18.0502		2013	6.05468	32.4858	27.339	26.8689	23.4999		2013	25.8872	43.1891	20.025	42.2787	19.8124
2014	67.7402	51.1345	30.5022	54.9194	26.3957		2014	16.329	31.0491	18.5329	30.5283	25.1067		2014	9.76151	46.9559	13.0033	51.8123	23.6835		2014	1.3208	41.0177	31.1931	35.6491	28.9215		2014	36.2577	45.7165	17.8864	48.8199	18.7517
