# Supplementary material for: Transition from positive to negative indirect CO2 effects on the vegetation carbon uptake
Source: Nat Commun. 2024 Feb 19;15:1500. doi: 10.1038/s41467-024-45957-x (PMC10876672; doi:10.1038/s41467-024-45957-x)
Supplement: Supplementary file 3 — Source Data [file 41467_2024_45957_MOESM3_ESM.zip › Source Data/Figure S27.xlsx]

## Sheet: panels c-e
eCO2(dir) during 1982-1996			eCO2(dir) during 2000-2014			eCO2(dir) during 2086-2100
Eq. (4)	Eq. (19)		Eq. (4)	Eq. (19)		Eq. (4)	Eq. (19)
-0.65833	-0.17336		0.01736	-0.48275		0.05476	0.1268
-0.22254	-0.15274		0.32576	0.00631		0.27874	0.18315
-0.20434	-0.22124		0.26344	0.00254		0.26099	0.16463
0.04831	-0.05287		0.60836	0.17323		0.39688	0.27069
-0.0505	-0.06685		0.26358	0.06192		0.08601	0.05055
0.00955	0.14022		0.91066	0.79519		0.41617	0.26585
0.12313	0.22631		0.8334	0.77704		0.22592	0.14488
0.01998	0.31232		2.1327	2.1824		0.43848	0.219
0.03913	0.34232		2.196	2.2704		0.61763	0.10632
-0.64347	-0.1888		0.0269	-0.45412		0.06606	0.11792
-0.17187	-0.07108		0.07131	-0.00437		0.15046	0.10665
-0.02475	-0.10067		0.59357	0.20615		0.30396	0.19758
-0.01602	-0.05576		0.73813	0.47953		0.28863	0.17039
0.00591	0.14026		0.92208	0.78894		0.29025	0.16118
-0.52595	-0.21975		0.11699	0.1964		0.08652	0.09001
-0.14066	-0.10173		0.33829	0.04204		0.27307	0.03615
-0.02088	-0.05939		0.6792	0.36694		0.26642	0.16391
0.07994	0.13675		1.1651	0.95473		0.35974	0.23203
0.09296	0.23707		1.2982	1.1612		0.27535	0.13019
0.17007	0.34376		1.5125	1.4196		0.26781	0.13265
-0.43467	-0.2475		0.20349	0.63105		0.11702	0.06794
-0.12237	-0.08391		0.1946	-0.12973		-0.13483	-0.17678
0.04968	0.03003		0.83651	0.56624		0.2893	0.14067
0.13535	0.20438		1.4515	1.2667		0.30845	0.16774
0.25668	0.46765		1.9704	1.8771		0.34101	0.19154
-0.20701	0.21335		1.3441	0.58378		0.10954	0.03268
-0.01014	-0.06884		0.03193	0.15389		0.0063	-0.00923
0.29	0.10691		0.02189	0.05694		-0.06207	-0.15959
0.05058	-0.00787		0.90237	0.71755		0.17494	0.02178
0.27062	0.30392		1.4844	1.3488		0.26024	0.11823
0.39228	0.54988		1.9521	1.8699		0.31833	0.17044
0.04052	0.22426		0.63077	0.35512		0.05623	0.06215
0.14729	0.06213		1.2288	1.062		0.17762	-0.04879
0.41956	0.38874		1.5329	1.4653		0.21717	0.07065
0.58847	0.51435		1.5326	1.4475		0.20109	0.08715
0.51728	0.59384		1.9287	1.8871		0.30212	0.15042
0.27184	0.15152		1.5834	1.5343		0.17037	-0.05264
0.61871	0.53114		1.5972	1.6384		0.18062	0.03791
0.64567	0.58507		1.8512	1.8422		0.29681	0.1194
0.2005	0.41569		1.0816	0.9606		0.12306	-0.00778
0.38015	0.16128		1.8832	1.8553		0.15585	-0.0566
0.76713	0.61015		1.9337	2.0719		0.2176	0.02161
0.79154	0.60199		1.4746	1.4723		0.2502	0.04645
0.26672	0.48084		1.0287	0.95556		0.13556	-0.00265
0.92295	0.66092		2.0454	2.2473		0.2263	-0.0112
1.035	0.90787		1.6683	1.8011		0.23597	0.04865
0.87673	0.70568		1.3989	1.4675		0.26489	0.02901
0.34577	0.81376		1.1689	0.92141		0.13718	0.03546
-0.00035221	0.01634		0.04375	0.03336		0.01998	0.01226
1.0149	0.5992		2.1354	2.3192		0.1454	-0.17008
1.1239	1.0675		1.4516	1.5949		0.20943	0.02718
0.91403	1.0382		1.349	1.4624		0.26679	0.02109
0.38867	1.03		1.0395	0.5893		0.11565	0.03322
0.97137	1.3393		1.3413	1.5028		0.25402	0.00568
1.0703	1.8564		2.2467	2.7757		0.49464	0.17447
1.9415	2.5596		2.5698	3.53		0.94291	0.17934
1.9303	2.3749		1.8529	2.3255		0.75656	0.17634
1.0406	1.6043		1.6398	1.8597		0.30366	-0.00213
1.1692	1.8852		1.7953	2.1868		0.37505	0.12959
1.73	2.2368		2.0497	2.732		0.79445	0.19281
2.4199	3.0018		2.7067	3.2626		0.69963	0.09968
1.3969	1.5436		1.7444	1.8217		0.23246	-0.10425
1.1275	1.7452		1.6588	1.8745		0.28807	-0.02846
1.3065	2.2421		2.2549	2.6978		0.39383	0.12303
1.7876	2.2382		2.1095	2.5184		0.69444	0.19189
1.9012	2.3162		2.1241	2.448		0.61899	0.15131
1.7979	2.1443		2.0263	2.0293		0.29646	-0.14155
1.4345	2.1394		1.948	2.1547		0.34625	-0.02767
1.413	2.4007		2.2799	2.5935		0.35948	0.09828
1.5829	2.5279		2.4328	2.7422		0.38606	0.05487
2.3258	2.9193		2.2976	2.2403		0.32225	-0.28395
1.8831	2.7099		2.2479	2.2003		0.35455	-0.14635
1.5718	2.5438		2.309	2.3057		0.3602	0.09542
1.6899	2.7944		2.4714	2.4731		0.36541	0.03222
2.2388	2.7457		1.792	1.4744		0.31406	-0.1655
1.9901	2.6169		1.725	1.5128		0.26606	-0.09012
1.7774	2.818		2.3372	2.1589		0.3615	0.0988
1.8655	2.6462		2.5733	2.5355		0.37484	0.07252
2.6889	1.7231		10.856	9.1586		0.60347	0.63238
2.2723	3.1175		2.2043	2.0085		0.48457	-0.10944
2.1194	3.0097		2.2175	2.0407		0.42442	-0.05167
0.82903	1.2456		0.87604	0.93593		0.247	0.12456
2.31	3.2421		1.5639	1.3556		0.31969	-0.14921
2.2378	3.6076		1.9994	1.9132		0.40696	-0.11874
0.38268	1.3495		0.2341	0.21132		0.225	-0.01521
0.78962	1.4601		0.86361	0.88011		0.28311	0.09958
3.0548	4.9207		1.3733	1.529		0.42304	0.49928
3.7456	5.9257		1.1941	0.35651		0.34537	0.28829
3.9862	5.9421		1.3287	0.37907		0.36152	0.3046
0.51738	0.3147		3.33	3.3133		0.30714	0.66208
2.8267	3.4669		1.3769	1.5721		0.27494	0.24429
3.3295	4.0844		1.5506	1.4366		0.30045	0.3063
7.9585	6.1921		-0.161	0.44994		0.28459	0.4213
2.7546	-0.01585		2.5123	2.4689		0.30974	0.50215
3.8035	4.3481		1.7204	1.2093		0.36675	0.37308
3.6542	3.5648		0.92789	0.58786		0.6162	0.61891
4.695	4.5375		1.0372	0.90105		0.64252	0.57835
9.1241	6.2911		-0.7413	-0.53336		0.30353	0.51031
6.5595	2.1329		3.6106	0.99162		0.53429	0.58697
-0.41418	2.2515		6.2737	7.038		0.47031	-0.46847
-1.0748	3.7274		6.1948	7.352		1.5574	-0.0492
3.6643	4.6404		2.2203	1.6437		0.75437	0.73921
2.8763	3.983		1.2797	0.97338		0.45747	0.49362
4.5702	4.721		2.2592	2.3813		0.60479	0.68869
3.7037	4.5667		1.5819	1.5882		0.59135	0.53213
4.3147	3.0779		-0.11598	0.30222		0.66169	0.46197
3.4361	3.2476		-0.13668	0.06252		0.46577	0.6773
0.84595	2.5617		5.0444	5.8154		0.31087	-0.56618
-1.12	2.9033		3.8205	4.2323		0.66831	-0.19632
3.879	4.758		1.9352	1.7879		0.74003	0.8122
3.9068	4.3964		2.3023	2.1289		0.51906	0.87403
3.6759	4.6819		1.3289	1.4426		0.5935	0.51844
4.4606	3.2258		-0.06357	0.08315		0.81182	0.48562
0.41731	2.3262		6.9991	6.9006		0.91172	0.61328
1.0144	2.9353		2.3954	1.9862		0.75434	0.56782
3.9473	4.3106		2.6117	2.6706		0.53981	0.92447
4.5155	4.5404		2.6304	2.7292		0.64022	0.78581
3.5584	4.6757		1.0621	1.2439		0.57433	0.4933
6.7861	4.0212		0.95801	0.51386		1.1216	0.34424
4.5471	2.8916		0.1267	0.08232		0.86489	0.30519
4.4343	3.7002		-0.1323	-0.09884		0.89979	0.46663
4.5169	4.4669		-0.13131	-0.14978		0.95486	0.78828
3.1223	3.2436		-0.51771	-0.48179		0.56124	0.54573
1.71	2.3053		4.9452	4.8861		-0.1023	-0.40904
2.2872	2.8133		3.4193	3.399		0.10157	-0.08295
3.3313	2.7997		2.9508	3.0289		0.16244	-0.13165
4.172	3.5056		1.9612	3.2003		0.08692	0.00862
2.2787	2.9822		0.69663	0.88655		0.18009	0.12958
3.2742	2.7947		1.7381	2.1903		0.1604	0.19576
2.5582	2.6333		0.46223	0.66661		0.26706	0.2557
3.8704	2.869		0.56345	0.17242		0.49821	-0.04101
3.0223	2.7765		0.00171	-0.08869		0.48293	-0.08809
2.9698	3.2552		-0.29084	-0.23481		0.53788	0.08711
3.0741	3.728		-0.31763	-0.24881		0.62549	0.42734
3.6592	3.5081		-0.03073	0.29468		0.70138	1.0224
-0.107	-0.47155		1.4277	1.0742		1.4882	1.559
2.569	2.4844		3.1848	2.8825		-0.12478	-0.46882
1.9767	2.4902		2.3459	1.9141		0.13853	-0.1302
2.7448	2.4399		2.4417	2.3057		0.10609	-0.16001
3.8745	2.4838		2.1906	3.0237		0.10572	0.00874
3.1964	3.2818		1.9608	2.3638		0.19148	0.20136
2.8729	3.0615		0.51693	0.65555		0.1482	0.11934
4.0558	3.5301		1.8086	2.0317		0.42699	0.40254
2.6798	2.455		0.5764	0.54599		0.41953	0.1493
2.6257	2.6522		0.14301	-0.00503		0.40101	-0.00638
2.5546	3.0299		-0.21005	-0.25577		0.44934	0.15796
2.7039	3.8019		-0.17041	-0.13785		0.57655	0.49062
2.0016	2.3338		2.7005	2.2662		-0.21508	-0.51648
1.4947	2.3677		0.65253	0.10098		0.04663	-0.0855
2.3074	2.2492		2.2294	1.9561		0.02888	-0.28037
3.6524	2.4646		2.0651	2.6227		0.10078	-0.02965
2.5944	3.2591		0.72313	0.69482		0.23049	0.22077
2.5592	3.1219		0.80219	0.91446		0.25557	0.2163
4.2928	3.7178		1.9256	2.0952		0.46628	0.41592
2.5851	2.5242		0.63605	0.75357		0.34803	0.17218
2.5647	2.6782		0.15962	0.11456		0.35175	-0.01194
2.4801	3.0666		-0.22691	-0.27392		0.40239	0.03821
2.4597	3.3081		-0.30502	-0.44719		0.46718	0.30453
2.6707	3.058		-0.09496	-0.24502		0.50562	0.45514
4.0025	3.3299		0.5033	0.31351		0.79334	0.86216
2.1437	0.82298		0.35229	-0.13168		-0.16281	-0.12887
2.0788	1.1986		1.0621	1.6401		-0.03231	0.06754
1.5106	2.1552		2.509	2.2916		-0.20478	-0.40302
1.2711	2.3266		0.7858	0.19974		0.05614	-0.00458
0.82554	2.1333		0.97102	0.37505		0.14589	0.06822
3.4177	2.4112		1.9925	2.1923		0.13704	0.01514
3.6297	3.6187		2.0135	1.6678		0.30746	0.31529
3.3017	3.4605		0.50911	0.51455		0.22257	0.19623
4.4534	3.7091		1.8427	1.9113		0.45242	0.39702
2.3007	2.3675		0.71601	0.9695		0.28216	0.18871
2.3397	2.7706		0.26802	0.50079		0.33341	0.00735
2.298	3.3257		-0.14289	-0.08701		0.38513	-0.03998
2.2108	3.1593		-0.29001	-0.36491		0.39375	0.12155
2.1878	2.1417		-0.46797	-0.37906		0.49195	0.40107
3.55	2.6539		0.3229	-0.01484		0.75935	0.86437
1.1463	-0.41528		0.8245	0.02983		1.8685	1.4336
1.0889	1.6684		2.5188	2.3558		-0.21982	-0.44107
1.6395	2.0199		3.2106	3.9241		-0.18561	-0.23549
1.1604	2.2268		1.0624	0.72287		0.07715	0.06527
1.2909	2.223		0.95998	0.44708		0.10823	0.09775
1.7816	1.7189		2.1539	1.8713		0.11777	0.02789
1.6835	2.0463		0.9146	0.45049		0.22524	0.24815
4.3349	3.4135		1.6056	1.7619		0.32175	0.22983
3.7647	3.6328		2.0056	1.2923		0.35532	0.34675
3.817	3.5133		1.9621	1.6239		0.36834	0.32496
4.5702	3.7166		1.9237	1.8831		0.43742	0.37718
3.3972	3.569		1.5289	1.6016		0.51496	0.5115
1.9371	2.2513		0.74341	1.046		0.21781	0.18733
1.9317	2.0879		0.23046	0.78893		0.25473	-0.00449
2.0222	2.5285		-0.19436	0.29325		0.3173	-0.07382
1.9583	2.8135		-0.25985	-0.11932		0.34423	0.04408
2.1057	2.5781		0.001	-0.19879		0.42241	0.30308
2.9593	2.2856		0.30318	0.02272		0.73397	0.79534
1.8629	-1.4973		3.9407	-0.47429		0.63447	0.34041
1.5124	1.7808		1.4318	1.2884		-0.01609	-0.11694
1.2759	1.7663		1.0784	0.86901		0.07015	0.01892
1.2318	1.2991		2.1262	2.2866		-0.03287	-0.06401
1.8991	1.6526		2.1556	1.9048		0.18412	0.06835
3.0073	2.5276		1.8295	1.5859		0.27208	0.14463
2.4057	2.723		0.63656	0.39782		0.30376	0.35931
3.8181	3.4855		1.8266	0.93819		0.36076	0.3233
3.8834	3.4796		1.8552	1.3411		0.36345	0.31136
2.2769	2.8379		1.265	1.2733		0.21025	0.11739
1.5432	2.2136		0.8004	1.0083		0.16328	0.13271
2.2888	2.1835		0.61047	0.98723		0.28817	0.15198
1.6412	2.1753		-0.0548	0.55295		0.27763	-0.02684
1.5262	2.5129		-0.13035	0.14624		0.28974	0.06177
1.5062	2.3104		0.08123	-0.00707		0.36983	0.16455
2.1763	1.5998		0.59089	0.26665		0.7204	0.84029
4.8187	1.2277		-1.3474	0.26579		0.89137	0.78885
6.5333	3.6039		-0.22236	1.3092		0.98831	0.75773
4.7711	2.8194		0.70588	0.29772		0.62325	0.54986
3.0965	3.1023		5.8274	-0.3761		1.1575	0.79261
1.2369	1.4936		0.89845	0.98741		0.08063	0.0883
0.96312	1.2634		0.87096	0.70345		0.13696	0.11451
1.1966	1.6563		0.96854	0.76623		0.15949	0.14964
1.2803	1.3692		2.4018	2.5708		0.21022	0.1815
1.9301	1.9236		0.80461	0.39844		0.1795	0.17648
2.9349	2.6945		1.6664	1.4729		0.29871	0.15535
3.7288	3.4643		1.3915	1.207		0.38228	0.21769
3.7784	3.3603		1.654	0.72766		0.33945	0.28982
3.8153	3.4551		1.769	1.1276		0.3386	0.29427
2.202	2.97		1.2919	1.2501		0.13242	0.02484
1.3768	2.2875		0.90106	0.99781		0.10362	0.0551
1.2442	1.6522		0.55344	0.82245		0.16351	0.03159
1.2945	2.0727		0.23949	0.62344		0.23562	0.01578
1.0342	2.1594		0.10842	0.4423		0.23007	0.09706
1.1372	1.9817		1.2726	0.74582		0.53678	0.74066
1.6056	0.75718		0.20057	0.0632		0.54053	0.799
2.5613	2.2262		0.62367	0.26741		0.54259	0.7095
2.4681	2.2386		3.6467	0.69551		0.33507	-0.31634
1.4407	1.5776		0.4014	1.0291		0.04114	0.01951
1.2332	1.5188		0.80394	0.82078		0.14609	0.11614
1.0014	1.3075		0.86629	0.66772		0.18371	0.11967
1.3774	1.3348		2.0587	2.4048		0.15737	0.12219
1.6312	1.8331		0.99471	0.78857		0.20519	0.19565
2.2001	1.9185		1.997	1.9966		0.27694	0.20214
2.9753	2.8084		1.4908	1.4096		0.3233	0.19934
3.652	3.485		1.2139	0.94202		0.40094	0.28959
3.6488	3.4948		1.4158	0.72783		0.31529	0.18113
3.6598	3.3269		1.598	0.60905		0.32186	0.25964
3.6053	3.4612		1.7882	0.94741		0.32116	0.28152
3.6841	3.889		1.8458	1.4837		0.32224	0.30091
3.6043	4.1556		2.0414	1.7312		0.31591	0.26329
3.2184	3.8617		1.8112	1.6198		0.2203	0.1334
2.5324	3.2357		1.3157	1.4022		0.14075	0.04565
1.5608	2.4392		0.99488	1.1298		0.1127	0.02765
1.1287	1.7652		0.74971	0.93793		0.14777	0.02147
0.96704	1.5499		0.45567	0.75575		0.1778	0.01717
0.57067	1.7258		0.51352	0.88217		0.18489	0.08493
0.19572	2.0627		1.4731	1.2183		0.34474	0.36751
-0.00289	0.9465		1.4711	0.13023		0.51269	0.77508
0.59474	0.97888		0.12989	-0.01174		0.41205	0.61207
1.7365	2.0069		0.4078	0.30531		0.44743	0.71654
3.4088	2.1738		0.76944	0.77983		0.31979	0.27639
3.1012	2.7939		3.3329	1.2429		0.1811	-0.21291
0.24768	0.36203		0.4362	0.04149		-0.35943	-0.33088
1.462	1.8851		0.47046	0.78903		0.09722	0.03355
1.302	1.5246		0.77911	0.69973		0.19103	0.12945
1.1107	1.354		0.87914	0.67921		0.21098	0.11436
1.4082	1.671		0.98626	0.92403		0.23268	0.16513
1.7892	1.7909		0.99108	0.85759		0.23053	0.21269
2.3518	2.0519		1.9778	2.0336		0.31403	0.26463
2.5098	2.521		0.39924	0.2199		0.23944	0.28692
3.5788	3.548		1.1814	0.98818		0.41656	0.38759
3.5113	3.5101		1.3531	0.7242		0.31329	0.22143
3.4152	3.3311		1.5892	0.60358		0.308	0.25285
3.3221	3.5195		1.7993	0.87509		0.30699	0.28242
3.3778	4.0918		1.7903	1.2211		0.3155	0.3096
3.338	4.429		1.9713	1.5477		0.34791	0.30113
3.3152	4.1343		1.7433	1.5187		0.27953	0.1997
2.9437	3.4443		1.2988	1.4638		0.2299	0.12145
1.9046	2.5796		1.0705	1.2667		0.19265	0.03484
1.3348	2.1106		1.0979	1.206		0.17175	0.04537
0.72706	1.4876		0.8579	1.1031		0.17265	0.03406
0.12613	1.3264		0.96951	1.4622		0.1705	0.06161
-0.43322	1.3285		2.02	1.6824		0.38722	0.26465
-0.70454	0.49695		1.3006	0.20906		0.44566	0.55557
0.91286	1.3162		-0.60791	-0.25147		0.58143	0.43625
0.91077	1.6796		0.44476	0.46362		0.27693	0.57958
3.4189	3.2746		0.21093	0.69659		1.9853	1.6631
2.3104	2.1881		0.88305	1.1468		0.90613	0.7906
1.3895	1.9081		0.52134	0.58551		0.13722	0.05037
1.3745	1.6222		0.79917	0.63531		0.22	0.13738
1.2747	1.7107		1.9006	2.3848		0.23949	0.12572
1.5887	1.6558		0.98394	0.95109		0.24229	0.14739
1.7731	1.5413		2.3296	2.3934		0.36422	0.33522
2.4169	2.1375		2.0336	2.0819		0.34757	0.33321
2.9361	2.8913		1.6478	1.6191		0.36789	0.36554
3.3601	3.498		1.4711	1.3352		0.4266	0.50857
3.296	3.5927		1.5014	1.0852		0.28434	0.30007
3.1742	3.5805		1.604	0.95136		0.26846	0.32176
3.0436	3.71		1.7677	0.92013		0.26546	0.33171
3.2445	4.2522		1.7269	0.99364		0.27039	0.32629
3.2814	4.5058		1.843	1.3201		0.30273	0.3214
3.3584	4.1982		1.6086	1.2817		0.27054	0.26984
3.0706	3.5182		1.2544	1.3393		0.24717	0.21277
2.1602	2.5658		1.1491	1.3329		0.1853	0.04427
1.4384	1.8528		1.2137	1.3551		0.13634	-0.03003
0.67841	1.5567		1.4438	1.689		0.08742	-0.02398
-0.41379	1.0574		2.3613	2.2687		0.34502	0.25177
-0.6055	0.71796		1.6202	1.6793		0.26607	0.08613
-0.81341	0.04726		1.0033	-0.10481		0.41534	0.52813
0.6581	1.1993		-0.2893	0.0425		0.58941	0.44746
0.15134	1.2515		0.44841	0.31686		0.22586	0.5652
1.6012	1.4036		0.09057	0.66388		1.3503	1.2425
1.219	2.3013		1.7012	2.3038		0.29078	0.14753
1.4249	1.947		1.8469	2.377		0.28607	0.13277
1.6946	1.6325		0.97032	0.92161		0.2461	0.12507
1.9616	1.6733		0.93268	0.80518		0.25311	0.20392
2.1267	1.8812		0.78723	0.62341		0.25033	0.29379
2.9021	2.8684		1.7849	1.69		0.37493	0.44842
3.2984	3.5286		1.6616	1.5228		0.4056	0.5701
3.2355	3.7504		1.5801	1.3248		0.24819	0.38799
3.1389	3.9546		1.5434	1.0755		0.2303	0.41665
2.9768	4.0066		1.5894	0.72612		0.23403	0.39775
3.293	4.4114		1.426	0.65606		0.23795	0.36174
3.4301	4.5724		1.4726	0.90072		0.26895	0.35275
3.1897	3.6045		1.1054	1.0881		0.28556	0.33118
2.3136	2.5406		1.151	1.3084		0.18811	0.0959
1.6192	1.7823		1.3455	1.5085		0.0657	-0.06085
0.70859	1.3581		1.5333	1.8733		0.07498	-0.0547
-0.54675	0.95802		2.6706	2.5889		0.37457	0.26004
-0.70369	0.50328		1.8563	1.9648		0.22399	0.11889
0.53674	0.89371		1.0274	1.0632		0.69984	0.44097
-0.25177	0.07732		-0.12077	-0.22061		0.29784	0.15407
0.0106	1.0961		0.48796	0.42421		0.15818	0.52597
1.5584	1.0139		0.50566	1.08		0.16334	0.15574
1.4435	1.6988		0.82694	0.53714		0.24431	0.11172
1.5579	1.5492		0.84198	0.75863		0.25221	0.08168
1.746	1.55		0.92085	0.86621		0.23935	0.10253
1.955	1.6087		0.901	0.7762		0.25121	0.1928
1.7947	1.9003		1.2459	0.93392		0.33953	0.40617
2.9138	2.9063		1.9296	1.8051		0.36979	0.50831
3.333	3.6569		1.854	1.7528		0.38546	0.61801
3.3038	4.0196		1.5598	1.5251		0.23482	0.50226
3.2847	4.3713		1.2481	0.99649		0.22004	0.53165
3.098	4.337		1.1337	0.39641		0.2285	0.48593
3.457	4.5175		0.92669	0.1855		0.23053	0.42585
3.5767	4.5623		0.93871	0.36309		0.27017	0.39437
3.6527	4.4741		1.0605	0.56119		0.29341	0.39353
3.1499	3.6278		0.86736	0.81571		0.33942	0.42193
2.3831	2.4121		1.0932	1.2503		0.21504	0.16996
1.7842	1.5777		1.4225	1.6338		-0.03751	-0.06268
0.38097	1.1963		2.3704	2.4113		0.18889	0.2052
0.01125	0.91774		1.8251	2.3092		0.02511	0.03444
-0.53418	0.50195		1.9302	2.2759		0.14145	0.17344
0.5935	0.57762		0.87613	1.7497		0.57526	0.21316
0.60354	0.63869		0.3934	1.0967		0.49523	0.20581
0.14808	0.52891		0.34328	0.6094		0.1416	0.18426
1.7071	1.6532		1.2277	0.56102		1.1177	0.92779
1.5133	1.4773		1.4234	0.4255		0.60087	0.52823
1.1456	1.71		0.57061	0.80404		0.06442	-0.22445
1.246	1.6916		0.71172	0.37397		0.15639	-0.03363
1.3685	1.4952		0.78238	0.47598		0.24753	0.08665
1.5583	1.4611		0.73974	0.68357		0.2592	0.06341
1.722	1.4495		0.80869	0.81192		0.23527	0.07239
1.8942	1.5038		0.89075	0.75845		0.24181	0.17226
1.7834	1.8261		1.3092	0.93133		0.32712	0.39056
2.9504	2.8714		2.0118	1.8814		0.34576	0.51492
3.4522	3.6969		1.9348	1.8764		0.37329	0.65303
3.3945	4.0908		1.4351	1.5829		0.24035	0.57842
3.3147	4.4903		0.94566	0.91849		0.21652	0.59138
3.084	4.4407		0.73212	0.34339		0.2345	0.56484
3.6075	4.5671		0.82286	0.28605		0.23423	0.49311
3.6253	4.5736		0.93048	0.51648		0.28284	0.43438
3.2565	4.2335		0.8474	0.62396		0.32606	0.41348
2.9917	3.4984		0.86787	0.86383		0.36212	0.43073
2.5364	2.3234		1.1853	1.3517		0.25646	0.21502
1.5349	1.4494		2.4832	2.5974		0.2185	0.25693
0.71097	0.99435		2.6119	2.7336		0.05222	0.23937
0.35589	0.81371		1.9576	2.4405		-0.04421	0.04913
-0.19505	0.67818		2.1064	2.6044		0.09372	0.20461
-0.49826	0.38467		1.6223	2.2939		0.20335	0.22192
-0.24607	0.38621		0.63487	1.4852		0.22673	0.33485
0.49298	1.0203		0.60626	0.85233		0.15652	0.1725
1.5156	0.99473		-0.15375	0.63069		0.09888	0.01658
1.9766	1.4466		1.9254	1.4308		0.42431	0.26437
1.1236	2.2787		0.91289	0.71338		1.0523	0.80015
1.1903	1.4138		0.53449	0.85664		0.05676	-0.32325
1.2538	1.4547		0.6904	0.48812		0.15703	-0.07156
1.2856	1.3064		0.69683	0.37312		0.25053	0.05829
1.4812	1.3443		0.60654	0.56199		0.25519	0.0378
1.6408	1.3206		0.68622	0.75112		0.22709	0.03661
1.7777	1.3309		0.93539	0.74628		0.22942	0.14318
1.9368	1.565		0.87632	0.61255		0.21877	0.23425
2.0247	2.0776		1.1232	0.79544		0.30956	0.39129
3.7354	3.7022		1.8216	1.8505		0.36157	0.66961
3.5265	3.9876		1.2763	1.4932		0.24801	0.60708
3.1902	4.3606		0.8006	0.87375		0.20155	0.57383
2.9188	4.4039		0.60768	0.40924		0.24315	0.60325
3.4995	4.4677		0.77014	0.43111		0.28244	0.60477
3.4576	4.4204		0.92912	0.66703		0.33986	0.52038
3.1401	4.1299		1.0144	0.8951		0.38743	0.43074
2.9923	3.6915		2.327	2.0884		0.68781	0.59504
2.7423	2.7372		2.6137	2.6477		0.69511	0.48204
2.5959	1.9005		1.8476	2.0918		0.09657	0.05914
1.7544	1.0593		1.9289	2.2605		-0.10414	0.02677
0.79587	0.74144		2.1781	2.4918		-0.05753	0.07697
0.26894	1.0877		2.3251	2.6261		0.05256	0.15829
-0.0086	0.91002		1.585	2.2684		0.17344	0.19049
0.17406	0.90258		0.69699	1.6249		0.21665	0.25617
0.68709	1.1041		0.49093	0.81286		0.21755	0.16273
1.6262	1.2113		0.0407	0.93162		0.18613	0.27428
1.6411	1.542		1.8641	1.6336		0.52746	0.36989
2.4713	2.3453		1.1413	0.93051		1.6455	1.1849
1.2471	1.3267		0.49791	0.88031		0.05242	-0.38196
1.2776	1.3261		0.66451	0.58567		0.1579	-0.09103
0.88241	1.1342		1.0673	0.68437		0.3074	0.08415
1.3594	1.2007		0.46821	0.44635		0.24924	0.01216
1.505	1.1742		0.64945	0.67387		0.21437	-0.00567
1.6042	1.1266		1.0063	0.74551		0.21241	0.11071
1.8319	1.3921		0.86038	0.62104		0.19768	0.19724
2.2557	1.8158		0.4975	0.40364		0.21939	0.2102
3.9338	3.6586		1.6314	1.7468		0.3525	0.66618
2.2539	2.8774		0.59906	0.58807		0.26866	0.3807
3.012	4.1604		0.72592	0.83688		0.1981	0.54797
2.7241	4.3385		0.62571	0.52167		0.25721	0.63667
3.3243	4.3701		0.96426	0.7238		0.32694	0.70945
3.2591	4.317		1.1636	0.95207		0.38474	0.5989
3.0822	4.0072		1.2221	1.1004		0.43678	0.44962
3.2762	3.2994		1.2716	1.2364		0.48102	0.37315
3.5401	2.9348		1.8353	1.9899		0.5127	0.27035
3.1655	2.2814		2.1589	2.3894		0.27126	0.13821
2.262	0.97221		2.1986	2.3834		-0.04773	0.12011
0.92315	1.0354		4.0465	3.7711		0.06441	0.32621
0.76592	1.4953		2.4534	2.5303		0.00609	0.12005
0.48493	1.4221		1.5916	2.0107		0.13532	0.12398
0.49744	1.2165		0.82739	1.5096		0.23967	0.16324
0.81117	1.0089		0.8844	0.90078		0.51913	0.39749
1.7972	1.5593		1.0602	2.0029		0.40447	0.41248
1.4273	1.3198		1.8362	2.2609		0.56142	0.47926
1.4807	1.5283		1.8111	1.8044		0.49079	0.38987
-0.02114	-1.6438		2.5437	1.4375		0.83411	0.55742
0.12454	0.1798		0.0651	0.11542		0.09328	0.01552
1.2467	1.2604		0.47232	0.94711		0.05385	-0.36978
1.2259	1.1939		0.63607	0.68344		0.15636	-0.09632
1.0775	0.95235		0.51471	0.20807		0.24767	0.01768
1.2153	1.0487		0.35343	0.34875		0.24211	-0.0109
1.3447	1.0345		0.81721	0.56579		0.19803	-0.04545
1.415	0.9065		1.0405	0.74983		0.19259	0.07959
1.7032	1.2982		0.82242	0.66227		0.1769	0.16778
2.2161	1.5904		0.40583	0.40106		0.19853	0.19439
3.9837	3.4784		1.4863	1.6268		0.34303	0.65404
3.4617	3.6345		1.1195	1.2475		0.27283	0.6031
2.8042	3.9154		0.70925	0.79409		0.20843	0.52047
2.5318	4.1958		0.76153	0.66061		0.27816	0.66848
3.081	4.1382		1.2599	1.0377		0.3699	0.80867
3.0301	4.1618		1.4559	1.2339		0.42455	0.674
3.1333	3.9979		2.8021	2.1599		0.63572	0.59565
3.5244	3.2826		1.423	1.328		0.50794	0.32732
4.0089	3.0871		2.0317	2.1305		0.59977	0.27997
3.6541	2.3615		2.3001	2.4754		0.39238	0.24681
2.6953	1.0391		2.3173	2.3415		0.0112	0.2488
1.337	0.97242		4.0128	3.5178		0.16518	0.40068
1.1726	1.7595		2.5278	2.5037		0.00774	0.09649
0.8696	1.7524		1.6749	1.9408		0.14163	0.04469
0.69039	1.2894		1.8304	1.8712		0.53314	0.26058
1.0486	1.209		1.4713	1.135		0.61859	0.41194
1.3947	1.6381		1.6584	0.56918		0.74091	0.54465
1.984	2.1752		1.7843	0.9553		1.0833	0.72623
1.987	1.8954		1.8358	1.2302		1.2751	0.97259
1.577	1.3284		1.3065	0.80326		0.85763	0.77754
0.92573	0.8556		0.44828	0.57562		0.12872	-0.17779
0.79048	0.64293		0.37215	0.2101		0.19384	-0.0832
1.1025	0.93311		0.33702	0.36954		0.22622	-0.05138
1.2242	0.98534		0.9006	0.58639		0.17948	-0.06281
1.2659	0.81441		1.1263	0.8269		0.17528	0.05819
2.1291	2.0201		2.2877	2.199		0.26358	0.30121
1.9286	1.6266		0.99997	0.51631		0.28326	0.36856
3.7137	3.1616		1.5494	1.5721		0.34253	0.64963
3.2728	3.3977		1.2412	1.2713		0.29007	0.60338
2.7495	3.6535		0.85858	0.88199		0.23288	0.52421
2.5146	3.8637		0.95452	0.79279		0.28992	0.65463
3.2377	4.0699		3.0269	2.2782		0.60174	0.91483
2.7693	4.1465		1.7275	1.4324		0.47198	0.73821
2.7372	4.0888		2.9632	2.2383		0.6685	0.5806
2.8909	3.2679		2.6224	2.053		0.64746	0.35506
3.1823	2.8565		3.0455	2.6425		0.71835	0.35495
2.8478	2.1841		1.8703	1.8312		0.36884	0.11825
2.1353	0.89531		2.0217	1.7365		0.0802	0.10411
1.2198	0.3511		2.3106	1.6849		-0.02824	0.07654
0.9724	1.4621		2.4138	2.0122		0.08413	0.05137
0.90438	1.7156		1.7493	1.7077		0.21341	0.03904
0.92619	1.3747		1.3885	1.2197		0.37859	0.10872
1.2616	1.419		1.7773	1.3802		0.665	0.40685
1.9082	2.034		1.6936	0.184		0.90453	0.68188
1.7794	1.4569		1.8826	1.4164		0.9788	0.68586
1.2119	0.76537		1.2453	0.54428		0.68945	0.53284
-0.46971	-0.52792		4.6193	0.16151		-0.50106	-0.84075
0.93134	0.87652		0.21358	0.74424		0.07031	-0.38993
0.83031	0.74853		0.32499	0.65761		0.12407	-0.18079
0.6954	0.52713		0.28681	0.37458		0.17712	-0.11712
1.0018	0.80212		0.35645	0.52702		0.21283	-0.08555
1.1277	0.93933		0.96979	0.71034		0.1647	-0.06401
0.35776	0.1191		0.13545	0.39741		0.00682	-0.03622
1.4383	1.5403		0.9393	0.84686		0.15177	0.12976
1.8986	1.4901		0.48526	0.45676		0.17841	0.19991
3.5113	2.9314		1.6855	1.5864		0.34187	0.6329
3.2438	3.2238		1.3828	1.3759		0.30684	0.59347
2.9456	3.4137		1.0382	1.0549		0.26682	0.53359
2.74	3.5995		1.1539	0.95075		0.31609	0.60181
3.0353	3.9248		1.7783	1.4358		0.43197	0.74025
2.8349	4.4239		3.5829	2.6149		0.73355	0.81439
2.4369	4.1691		3.1251	2.3507		0.78514	0.58642
2.2534	2.9252		1.2483	1.0453		0.63669	0.34118
2.3221	2.5712		2.6663	2.1255		0.66296	0.3063
1.9053	2.1121		2.8457	2.2612		0.37261	0.1617
1.1436	0.97908		3.1514	2.2136		0.16134	0.11778
0.28746	0.03148		3.3606	1.8605		0.15884	0.14943
0.57046	1.1475		2.3737	1.672		-0.02739	-0.00876
0.73738	1.484		1.8264	1.3472		0.26997	0.09367
1.0824	1.4521		1.9333	1.332		0.41424	0.16831
1.4034	1.5052		2.0536	1.6705		0.61638	0.38475
1.4591	1.1265		1.2906	0.45612		0.54814	0.365
1.5969	0.81374		1.3025	0.95903		0.67329	0.47848
1.7712	0.98164		1.3985	0.51854		1.0447	0.80984
22.738	15.973		6.0617	5.216		2.6792	1.1441
0.91996	0.81418		0.09208	0.71878		0.07792	-0.30577
0.83345	0.65993		0.20373	0.72582		0.12096	-0.18334
0.63095	0.44474		0.18747	0.68477		0.15966	-0.15423
0.82749	0.61105		0.33194	0.72127		0.19621	-0.11648
0.9794	0.79208		0.98191	0.70516		0.14708	-0.06135
1.0809	0.92322		1.3697	0.96986		0.13352	0.04474
1.3927	1.6144		1.0334	0.90276		0.13478	0.11221
1.8317	1.5227		0.57937	0.59722		0.16756	0.19317
3.3416	2.6786		1.7887	1.65		0.33961	0.59049
3.2982	3.0583		1.4053	1.457		0.31538	0.54171
3.2523	3.337		1.0739	1.2026		0.2987	0.46818
3.0696	3.5714		1.2374	1.068		0.35368	0.48636
3.2105	3.9263		1.8854	1.5384		0.48278	0.60772
2.7827	4.3537		3.8599	2.8177		0.81911	0.76837
2.2944	3.9756		3.3595	2.5538		0.91242	0.5896
1.8893	2.6791		2.6491	2.0084		0.84718	0.45445
1.2111	1.6662		1.3438	1.1445		0.57642	0.22993
0.75272	1.3029		1.3948	1.1088		0.24977	0.06594
0.31724	0.81386		1.5043	0.88407		0.11885	0.03685
-0.46948	-0.06355		2.5199	1.0373		0.20835	0.24549
-0.08119	0.74686		1.6557	0.89669		0.24618	0.14043
0.45931	1.2592		1.8252	1.169		0.35289	0.16674
1.1532	1.4237		2.1186	1.4208		0.46455	0.22173
1.3138	1.246		1.5944	0.97639		0.45111	0.2567
1.7855	1.2089		1.6133	0.67959		0.48575	0.36611
14.119	11.048		5.4727	1.8039		-0.18284	-0.45267
0.82733	0.67699		-0.02891	0.65303		0.08889	-0.21112
0.78264	0.4991		0.09474	0.72512		0.12295	-0.16091
0.53697	0.33216		0.08801	1.0398		0.14507	-0.1876
0.55906	1.1076		1.1694	2.2635		0.25901	-0.00817
0.79273	0.63758		1.0099	0.61342		0.12428	-0.04324
1.9139	2.3543		2.7958	3.1238		0.31173	0.52469
1.7843	1.4723		0.65308	0.79755		0.15669	0.18186
3.2105	2.4561		1.8182	1.7884		0.34385	0.53878
3.3724	2.9186		1.3918	1.5028		0.32623	0.46658
3.5489	3.3689		1.0822	1.3658		0.32997	0.35941
3.3726	3.6488		1.2451	1.1942		0.39723	0.37179
3.4477	3.9786		3.633	2.8525		0.68362	0.61066
2.5079	3.7312		2.071	1.7119		0.65334	0.56905
2.0455	3.4495		3.4216	2.6591		0.94754	0.54097
1.4377	2.078		2.7718	2.1296		0.94308	0.55121
0.63347	1.0601		1.516	1.1095		0.6033	0.30387
-0.03188	0.74866		2.4314	1.137		0.23015	0.21566
-0.33669	0.41414		1.276	0.28316		0.10658	0.08015
-0.84819	0.14733		0.86368	0.04826		0.17261	0.10691
-0.47268	0.73302		1.3805	0.77019		0.24728	0.15956
0.3075	1.1361		1.9533	1.1951		0.3449	0.20868
1.556	1.2869		1.6401	0.65938		0.30729	0.29919
1.4629	1.0839		1.2031	0.41842		0.13451	0.13275
0.25071	0.09555		-0.00074946	1.0257		0.13117	-0.21323
0.5799	1.2018		1.1179	2.171		0.23974	0.04237
1.1152	1.2231		1.4171	1.654		0.06998	0.0644
1.3677	1.4878		1.1719	1.0569		0.09632	0.08111
1.7891	1.3876		0.67284	0.99799		0.15323	0.1671
3.1021	2.318		1.8182	2.0487		0.3589	0.49991
3.3006	2.7483		1.4524	1.5828		0.34463	0.43671
3.5192	3.1478		1.2055	1.5256		0.36165	0.33932
2.3994	2.6927		0.46051	0.17974		0.25888	0.18062
3.1543	3.7207		1.9376	1.6101		0.56395	0.45309
2.3419	3.6622		3.7068	2.9108		0.8163	0.62423
1.8542	3.0161		3.2182	2.6113		0.93498	0.60091
1.3271	1.7931		2.0109	1.5712		0.77195	0.52801
0.43297	1.0005		2.5657	1.5117		0.68564	0.51545
-0.42946	0.74181		1.3834	0.78191		0.23541	0.19042
1.1895	1.1702		1.9173	1.1664		0.27165	0.14469
1.4414	1.1514		1.5934	0.70213		0.28674	0.21689
1.5606	0.95503		1.354	0.42715		0.37967	0.32897
1.6381	0.40744		1.3504	0.80173		0.40152	0.35209
2.2262	1.2004		2.5059	1.4218		0.94692	0.64299
0.17943	0.07325		-0.12137	0.29486		0.08536	-0.11087
-0.02637	-0.11007		-0.04161	0.75206		0.12368	-0.169
0.70893	0.63779		0.29913	0.55979		0.12796	-0.07882
1.2172	1.3912		1.4672	1.6734		0.05652	0.07141
1.411	1.4506		1.1895	1.3183		0.08544	0.07046
1.8568	1.2443		0.65939	1.2042		0.15623	0.15737
3.1343	2.2626		1.878	2.3245		0.39038	0.49037
3.2847	2.6685		1.529	1.707		0.38607	0.43252
3.4698	2.799		2.4795	2.7538		0.60902	0.63508
3.311	3.3706		1.4379	1.5295		0.51316	0.3988
1.7909	2.222		2.2629	1.6536		0.35482	0.43049
2.1586	3.2928		2.8791	1.8476		0.71658	0.58572
1.8038	2.5926		1.8525	1.6796		0.82193	0.57815
1.1924	1.6904		2.4605	2.0676		0.89879	0.65978
0.358	1.0709		2.5201	1.3514		0.70706	0.58519
0.96995	0.94899		0.48389	0.11631		0.27505	0.20536
-0.21792	0.95714		1.1033	0.37963		0.25482	0.19004
1.6171	1.3502		1.6194	0.26392		0.17109	0.22923
1.6919	0.68246		1.6731	0.67185		0.5132	0.46024
2.5675	1.3295		3.1481	1.8735		0.93982	0.67605
0.28629	0.10507		-0.01576	0.31099		0.08034	-0.06847
-0.1276	-0.22601		-0.00245	0.2986		0.1025	-0.14428
0.00379	-0.0395		0.0274	0.69912		0.12574	-0.10211
0.76585	0.79913		0.32609	0.39762		0.1255	-0.05891
1.2229	1.4621		1.4575	1.6669		0.0667	0.06113
0.99708	0.90286		1.8102	1.0251		0.0284	0.04306
1.4565	1.5765		1.1717	1.6723		0.08402	0.07102
2.7036	1.6212		2.0377	3.1481		0.27368	0.4004
3.2837	2.2163		1.9517	2.6093		0.4275	0.52533
3.32	2.5565		1.6051	1.8734		0.44355	0.46356
3.3701	2.6727		1.396	1.7072		0.49674	0.38826
3.2335	3.1539		1.4888	1.6785		0.59355	0.44326
2.7302	3.483		3.1989	2.4267		0.81396	0.74799
1.9231	3.2534		2.6648	1.6367		0.76343	0.67687
1.6254	2.6893		2.7982	2.7273		0.95336	0.78869
1.2121	1.7441		2.3747	2.1807		0.87614	0.68023
0.40775	1.1947		2.5684	1.6264		0.71656	0.59074
-0.0337	0.98867		1.8237	1.5253		0.3717	0.22352
1.0147	1.2194		0.89637	0.51985		0.29385	0.20424
1.5802	1.3894		0.25336	-0.50561		0.29621	0.28558
1.9071	1.7737		1.929	0.63574		0.27954	0.14832
2.2696	1.5703		2.3903	0.77662		0.73954	0.63201
2.7075	1.8106		3.148	1.8159		0.73447	0.567
0.801	0.43071		0.23335	0.57642		0.09217	-0.00691
0.30032	0.06469		0.23298	0.37752		0.11695	-0.07812
0.24833	0.28604		0.24411	0.98191		0.16185	-0.00964
0.709	1.048		0.8222	0.83131		0.22751	0.03245
1.3083	1.5379		1.4461	1.5948		0.0709	0.01936
1.0051	0.908		1.7775	1.0998		0.02673	0.03215
1.5174	1.8214		1.1019	1.4554		0.08206	0.0731
2.8909	1.8477		1.998	3.1351		0.26724	0.4231
3.4698	2.2385		1.9724	2.918		0.43807	0.57536
3.3929	2.4656		1.6318	2.0201		0.47865	0.50974
3.3102	2.374		1.3996	1.6803		0.55405	0.43511
3.2041	2.8654		1.4615	1.7191		0.64535	0.47898
2.7232	3.511		3.0202	2.4243		0.85335	0.78377
1.9111	3.3244		3.0863	2.5976		0.91265	0.83018
1.5844	2.6594		2.631	2.9024		0.92763	0.80286
1.2032	1.7233		2.3131	2.4158		0.79801	0.65289
0.58345	1.2166		1.9487	1.7185		0.54795	0.37854
1.116	1.2268		0.96672	0.83551		0.32231	0.19335
1.0497	0.99461		0.36326	0.35425		0.20039	0.12063
1.766	1.9273		1.2632	-0.31449		0.28509	0.32505
2.3063	1.7058		2.0582	0.27169		0.65748	0.50921
2.2446	1.5913		2.6086	0.84902		0.75684	0.61178
0.52706	0.18176		0.41072	0.24713		0.12422	-0.03264
0.37569	0.49312		0.42259	1.1552		0.18007	0.03269
0.97451	1.0964		0.39942	0.50365		0.16096	-0.04896
1.3964	1.587		1.3624	1.5955		0.10325	-0.0193
1.0177	0.89033		1.5447	0.98924		0.03474	0.0284
2.2418	2.515		2.2097	2.2427		0.13123	0.2273
2.1758	1.5515		1.1005	1.8689		0.24455	0.2703
3.617	2.2575		1.9858	3.0087		0.40777	0.58106
3.5199	2.3839		1.6868	1.9706		0.4775	0.53714
3.3756	2.1622		1.4236	1.6062		0.5793	0.4835
3.3037	2.4546		1.4023	1.6272		0.66205	0.49993
3.004	3.1689		2.7375	2.3655		0.83068	0.75974
2.2039	3.1213		2.8087	2.7057		0.86048	0.81573
1.4786	2.3764		2.4995	2.9635		0.86152	0.80015
0.91432	1.5405		2.4022	2.6259		0.75208	0.66602
0.93629	0.94931		0.71477	0.66857		0.25516	0.15988
0.563	0.95668		1.7084	0.24367		0.14422	0.09731
3.6809	2.6292		2.7399	0.08735		0.80113	0.60583
0.42196	0.00658		0.49652	0.22397		0.13556	0.00075224
0.355	0.5418		0.55323	1.294		0.19741	0.07577
1.0842	1.2289		0.43519	0.6151		0.18753	-0.01613
1.481	1.6042		1.2418	1.5572		0.15127	-0.048
1.0139	0.85447		1.2432	0.74728		0.05421	0.0264
1.5977	2.1263		0.8818	0.95934		0.07343	0.05131
2.2643	1.8838		1.0537	1.6261		0.22743	0.25921
3.7323	2.3092		2.0163	2.9559		0.36478	0.57389
3.6652	2.3121		1.7521	1.9569		0.46842	0.55781
3.4952	1.9835		1.4408	1.5674		0.60339	0.52563
3.3736	1.8868		1.3626	1.4974		0.67144	0.51166
3.2252	2.4395		2.5764	2.2751		0.77651	0.76868
2.3458	2.5832		2.6142	2.6878		0.7805	0.78649
1.3347	1.9735		2.4479	2.9609		0.76256	0.78289
0.88699	1.3962		1.9698	2.0975		0.57482	0.39058
0.42558	0.70597		1.6434	1.4455		0.49417	0.29346
1.2008	1.3005		0.89889	0.79692		0.46001	0.24269
0.98151	0.95183		0.9604	0.05668		0.37679	0.1821
2.8462	3.1113		2.7534	2.9139		0.69109	0.68254
2.032	1.3697		1.5062	1.2971		0.48117	0.26485
0.4214	-0.0661		0.61382	0.2466		0.14908	0.0366
0.45067	0.60753		0.65891	1.352		0.20899	0.11713
1.1771	1.36		0.44818	0.78746		0.20748	0.02921
1.5631	1.6256		1.1492	1.437		0.19342	-0.06039
1.0098	0.8641		1.0012	0.59924		0.07596	0.02739
1.6241	2.2206		0.78058	0.86461		0.0756	0.03613
3.1415	2.8275		1.9349	2.3739		0.19045	0.37396
3.8366	2.5879		2.0366	2.6791		0.32375	0.56677
3.7923	2.4693		1.8085	1.9194		0.46664	0.577
3.6016	1.9811		1.461	1.5406		0.63534	0.56328
3.3898	1.3707		1.3428	1.3671		0.68297	0.51888
3.1348	1.3441		2.4388	2.1452		0.73065	0.69635
2.3618	1.7116		2.4966	2.6848		0.69041	0.74085
1.0969	1.5576		2.4486	2.9613		0.66493	0.74877
0.55833	0.99826		2.1322	2.1896		0.47572	0.3751
0.45587	0.24736		1.4685	1.2843		0.53704	0.33991
0.16984	0.11018		0.8874	0.68916		0.47242	0.12301
0.18384	0.63932		1.0652	0.23966		0.35182	0.18718
2.9576	3.2225		4.1075	4.9909		0.42938	0.83123
2.6366	2.1254		2.48	2.8777		0.32828	0.4795
1.9215	1.7004		1.2092	1.1953		0.39107	0.3052
0.82611	0.49723		0.88263	0.06146		0.16328	0.06578
0.79124	0.97654		0.77586	1.2302		0.21673	0.12827
1.235	1.4275		0.44451	0.81084		0.21169	0.04128
1.6113	1.5901		1.1049	1.3243		0.22456	-0.07301
1.7085	2.2368		0.67678	0.81021		0.10294	0.02517
3.3643	3.0034		1.8716	2.1991		0.21488	0.38437
4.1586	2.8426		2.0461	2.2539		0.35057	0.58492
3.9896	2.7352		1.8278	1.8313		0.48979	0.60918
3.6468	2.0109		1.4297	1.3843		0.66044	0.59828
1.8407	1.0441		1.4441	1.2684		0.34147	0.49218
3.0623	0.63055		2.4724	2.1858		0.70002	0.71269
2.3369	1.0758		2.6098	2.8217		0.64705	0.73339
1.1313	1.3661		2.0956	2.1913		0.50884	0.4052
1.4253	1.2114		1.1455	1.0893		0.28097	0.29489
0.38789	-0.1605		1.33	1.158		0.56997	0.38748
0.10345	-0.46381		0.77888	0.41868		0.50714	0.19633
0.18085	0.25539		0.86196	0.26641		0.39828	0.27133
1.2794	0.99963		2.6223	2.5998		0.36734	0.46465
2.8933	0.29439		3.5377	4.3541		0.43136	0.82734
2.2886	1.8015		1.4942	2.0029		0.30815	0.43119
1.1859	1.0895		1.1324	-0.20542		0.17299	0.10099
1.0623	1.3331		0.88672	0.97939		0.22414	0.1415
1.2643	1.4383		0.4593	0.76318		0.20839	0.05667
1.5927	1.5088		1.0893	1.2434		0.23994	-0.05653
1.4824	1.2305		2.1341	2.396		0.14398	0.27877
1.7634	2.0784		0.60068	0.78959		0.13344	0.03278
3.4984	2.9661		1.2433	1.6719		0.17254	0.34455
4.4487	2.7733		2.0171	2.1535		0.3891	0.62045
4.1078	2.7906		1.8369	1.7551		0.47227	0.61968
3.595	2.3201		2.8266	2.6784		0.73481	0.77477
3.0874	1.2489		1.4313	1.2815		0.65598	0.58206
2.8257	0.57864		2.6297	2.4665		0.71615	0.78106
2.0974	1.1633		2.842	3.0738		0.67639	0.77242
0.82995	0.65595		2.3307	2.3041		0.48864	0.34219
0.25076	-0.13022		1.8577	1.5145		0.4903	0.45582
0.43535	-0.40016		1.2259	0.96557		0.5197	0.43452
0.03261	-0.79651		1.1693	0.44414		0.78611	0.61032
1.2807	1.0751		2.3183	2.2047		0.5264	0.63037
2.8305	2.2417		2.0574	3.3114		0.2085	0.26041
0.93342	0.87618		1.1905	-0.40693		0.18633	0.14345
0.80133	1.1197		0.90396	0.56631		0.23197	0.15817
1.1776	1.2998		0.49902	0.59157		0.20331	0.0825
1.5318	1.3898		1.0746	1.2146		0.24831	-0.02403
1.7899	1.8955		0.54863	0.79212		0.1699	0.0664
2.6707	1.8789		0.98824	1.4074		0.29935	0.30375
4.405	2.8198		1.3392	1.6431		0.36962	0.55803
4.1033	2.9422		3.0986	2.955		0.63341	0.80836
3.4966	1.9908		1.5684	1.5446		0.56191	0.58076
2.8617	1.3348		1.5757	1.5003		0.63244	0.63228
2.5992	1.2925		2.8248	2.7775		0.74185	0.8753
1.8649	1.3103		3.0259	3.2269		0.72692	0.86118
0.29723	0.18169		2.9199	2.9057		0.67127	0.76107
1.0062	0.9923		1.1775	1.0414		0.30746	0.2773
0.20789	-0.29417		1.617	1.3903		0.44002	0.44084
0.57548	-0.44432		1.2491	0.81888		0.4354	0.45875
0.31343	-0.54109		0.90176	0.16675		0.39762	0.37648
0.09729	-0.4657		1.2578	1.3297		0.6642	0.74356
1.1154	0.94437		1.7241	2.0698		0.1848	0.15415
2.9176	2.1245		3.0951	3.5967		0.24857	-0.05341
0.52097	0.83961		0.91958	0.32345		0.23905	0.17342
1.0334	1.1463		0.53494	0.48906		0.2024	0.09546
1.473	1.3123		1.0909	1.2278		0.24468	0.00707
3.682	2.6752		1.679	2.0891		0.27671	0.44198
4.6088	2.8899		1.9635	2.1895		0.39374	0.64888
4.0496	2.7925		1.9594	1.9473		0.37611	0.58503
3.4055	1.863		1.7257	1.8118		0.47492	0.5177
2.676	0.96809		2.9086	2.9541		0.6954	0.834
2.5012	1.1167		3.0259	3.0606		0.74463	0.91877
1.8755	0.78985		2.3542	2.4074		0.61129	0.55547
0.26921	0.13967		2.1619	2.1121		0.51029	0.29798
0.74163	0.93662		1.5788	1.2642		0.4033	0.32059
0.28615	-0.07908		1.3238	1.2897		0.39842	0.42674
1.3378	0.77657		1.2901	1.0406		0.39023	0.44694
1.1426	0.95863		0.89045	0.30603		0.42045	0.39818
0.35782	-0.03788		0.76953	1.2853		0.34709	0.36138
1.4589	1.3629		1.4125	1.8148		0.2679	0.18548
2.4089	1.8303		2.0105	2.0676		0.23956	-0.1646
-0.02373	-0.01439		0.91027	-0.02618		0.0966	0.11699
0.37408	0.6486		0.94137	0.43001		0.23836	0.17193
0.95665	1.0523		0.58813	0.58386		0.19214	0.08441
1.0362	1.0145		0.74434	0.57009		0.16956	0.01454
2.5603	2.454		1.1892	1.58		0.12313	0.16887
3.6976	2.8647		1.6729	2.0933		0.28829	0.43303
4.5689	3.0884		1.9195	2.1648		0.39815	0.63993
3.8841	2.7705		1.9029	1.9459		0.34988	0.57725
3.2425	1.3907		2.9354	3.0597		0.55191	0.68694
2.5306	0.38017		2.8839	2.982		0.66444	0.80019
2.4869	-0.36362		2.07	2.0729		0.61686	0.59343
1.5549	0.5213		3.1817	3.483		0.77165	0.97346
0.24696	0.22362		2.0079	1.9835		0.53003	0.31191
1.0566	1.0223		1.0861	0.93135		0.33174	0.34813
0.62109	0.68934		1.321	1.4057		0.41516	0.42389
0.74954	0.74466		0.75227	0.53895		0.18613	0.18751
0.63424	0.38865		0.86328	0.29623		0.37858	0.40087
-0.13173	-0.11247		0.87863	0.0933		0.09455	0.11946
0.28459	0.51122		0.96668	0.52004		0.23403	0.1609
0.89732	0.99381		0.66914	0.67279		0.17522	0.06696
1.0586	1.0282		0.80642	0.58517		0.1549	0.00698
0.58757	0.34778		0.65032	0.33686		0.11894	0.04043
1.8821	1.8815		0.69095	0.98768		0.17136	0.08987
3.707	2.9877		1.6628	2.0916		0.32076	0.42437
4.4744	3.2198		1.841	2.1081		0.43842	0.63758
3.6369	2.655		1.765	1.8526		0.3684	0.59375
2.8258	0.83646		1.4589	1.5658		0.41666	0.50161
2.2689	0.4364		1.6034	1.6779		0.53282	0.53516
2.2782	-0.31246		2.0599	2.106		0.59822	0.52317
1.5473	0.44516		3.1609	3.5342		0.73741	0.89151
0.86882	0.52059		0.66558	0.65511		0.27585	0.24733
0.09875	0.78555		1.6771	1.6494		0.44795	0.33428
0.87067	1.2117		1.5617	1.6936		0.46538	0.44299
0.75279	0.78013		0.82246	0.64576		0.18734	0.19254
0.71777	0.64069		0.91613	0.67633		0.42636	0.435
0.30934	0.5631		1.1395	0.56891		0.22961	0.15482
0.83998	0.98266		0.83993	0.69584		0.16343	0.06701
2.6515	2.516		1.7302	1.8167		0.16594	0.25183
3.6876	3.0871		1.6936	2.1425		0.36846	0.4221
4.3293	3.3853		1.8139	2.1501		0.51284	0.63992
3.3894	2.5509		1.6776	1.8102		0.42513	0.61557
2.5642	0.82903		1.2991	1.3964		0.40064	0.49456
2.0794	0.63487		1.4924	1.5811		0.50773	0.47425
2.1385	0.17939		2.0346	2.1279		0.57965	0.45074
1.5304	1.5018		2.4604	2.926		0.53404	0.78943
0.64134	0.7769		0.54952	0.49579		0.0504	0.12589
0.76489	1.3126		1.7763	1.8049		0.42556	0.36561
1.5143	2.0623		1.9483	2.0415		0.37417	0.42496
1.3845	1.6037		2.0488	1.8596		0.40682	0.41308
0.67726	0.65815		1.0813	0.9884		0.46172	0.4614
0.48894	0.86387		1.3174	0.64669		0.2338	0.15239
0.79338	0.98783		0.98333	0.5811		0.17138	0.08463
1.2376	1.2657		0.87808	0.55017		0.05577	0.02108
2.6313	2.5496		1.7783	1.7407		0.17232	0.25213
3.5874	3.1622		1.7822	2.221		0.4017	0.42523
4.0855	3.5211		1.8206	2.2647		0.57992	0.64095
3.1463	2.4068		1.5919	1.785		0.49445	0.62306
2.3471	0.87727		1.1533	1.2382		0.41621	0.47578
1.9167	0.7199		1.3415	1.4635		0.49711	0.4144
2.0607	0.62881		1.9328	2.0387		0.59363	0.40803
1.8015	1.2145		3.1003	3.5453		0.69026	0.73178
1.7013	0.93903		2.331	2.4334		0.69596	0.51659
1.2124	0.35629		2.869	2.9075		0.71672	0.50517
0.99555	0.55991		3.0101	2.541		0.6873	0.38861
0.6342	1.1105		1.3597	0.76439		0.23082	0.15682
0.76555	1.073		0.92248	0.44664		0.18833	0.10952
1.0739	1.3635		1.1564	0.89343		0.18977	0.02338
1.2319	1.5646		1.0362	0.77212		0.11003	0.02267
1.8155	1.9823		1.0277	0.98121		0.18891	0.12276
3.5146	3.1767		1.9077	2.3011		0.42653	0.43561
3.9344	3.6995		2.6363	3.4137		0.80596	0.85093
3.0322	2.2809		1.5478	1.8548		0.55076	0.63284
2.2104	0.82664		1.1989	1.2587		0.45988	0.49466
1.7205	0.65912		1.2908	1.4351		0.51542	0.41165
2.0048	1.2455		2.797	3.024		0.66249	0.61074
1.8335	1.3854		2.1746	2.2556		0.62115	0.46624
1.2409	1.2449		1.3779	1.2931		0.39801	0.42627
2.2038	1.4506		2.2972	2.3685		0.48968	0.56672
1.2404	0.21805		3.139	3.1537		0.7241	0.55868
0.85984	0.25643		3.2514	2.7774		0.71277	0.41889
0.68412	0.87403		0.6996	0.58711		0.19136	0.16825
0.67042	1.0479		0.90609	0.55236		0.20215	0.14045
1.3986	1.2269		1.0976	1.2225		0.26506	0.20382
1.4543	1.3508		1.4863	1.4386		0.28832	0.07908
1.2513	1.7312		1.1522	1.1297		0.18305	0.03298
2.6169	2.6509		2.0388	1.9241		0.28972	0.29435
3.4684	3.2122		2.0192	2.4565		0.45398	0.44404
3.8304	3.808		2.5812	3.5688		0.82542	0.84345
3.0005	2.322		1.4443	1.8933		0.58157	0.62861
2.1046	0.75126		1.1893	1.243		0.49724	0.5205
1.4944	0.46481		1.1632	1.3593		0.52508	0.43132
1.7138	1.1163		2.4639	2.743		0.70221	0.60539
1.6676	1.247		1.8985	1.9382		0.59717	0.44871
1.3313	0.91181		1.5955	1.507		0.48702	0.4949
1.7432	1.219		1.5276	1.5584		0.38995	0.4989
1.2368	0.09087		2.2764	2.3524		0.77483	0.64768
0.75253	-0.16524		2.2835	1.9644		0.76429	0.47725
1.0496	1.2588		1.1968	1.2484		0.56163	0.46588
2.3515	2.3677		0.85958	3.9308		0.38801	0.33432
0.71459	0.93311		0.38636	-0.23429		0.17364	0.14102
0.86992	1.0166		0.30556	0.29216		0.17612	0.10126
1.072	1.2208		0.81238	1.247		0.22323	0.04115
1.262	1.6942		1.2627	1.4271		0.22551	0.05971
2.5818	2.7023		2.1865	2.1848		0.35559	0.32512
3.3363	3.4607		2.8817	3.4755		0.614	0.64136
3.7993	3.8065		1.7743	2.6643		0.63626	0.61278
2.976	2.4914		1.3413	1.929		0.6042	0.62207
2.0389	0.92702		1.1785	1.2295		0.5389	0.55027
1.3074	0.42669		1.0386	1.2821		0.54747	0.46555
1.4066	1.0902		1.3484	1.5131		0.63361	0.41406
1.4849	0.92068		2.2089	2.4676		0.5786	0.63612
1.1498	0.60905		1.7707	1.7754		0.50423	0.68668
1.5596	0.77129		1.35	1.3703		0.73481	0.70899
1.1494	0.1931		1.3475	1.4483		0.8317	0.73301
0.60145	-0.15965		1.6497	1.4662		1.1064	0.8434
0.37676	0.11184		0.71146	0.53424		0.69979	0.44656
0.67961	0.82083		0.46561	0.17199		0.17306	0.14378
1.0638	1.0916		0.81448	1.1937		0.2341	0.05889
1.4807	1.8599		2.5518	1.9343		0.42014	0.26758
1.9298	2.1727		2.2895	2.3543		0.41276	0.35237
1.8949	2.0399		3.0219	3.5393		0.64294	0.64486
2.3038	2.2319		1.9233	2.793		0.64037	0.60838
2.378	1.9065		1.7748	3.1125		0.78235	0.82785
2.0686	1.2405		1.2154	1.2669		0.57468	0.58837
1.2657	0.62536		1.013	1.2728		0.57446	0.51558
1.3937	1.4222		1.2608	1.4724		0.63376	0.42571
1.5459	0.85882		2.0068	2.236		0.60828	0.62772
1.3079	0.38795		1.5724	1.6646		0.55132	0.67901
1.2131	0.4627		1.1097	1.0586		0.81362	0.74531
0.65145	0.12263		1.5042	1.3287		1.0936	0.88014
0.2352	-0.02552		1.0902	0.81653		1.0279	0.82563
0.96241	1.135		0.48012	1.3142		0.58946	0.47162
0.64498	0.6539		0.65243	0.92213		0.19568	0.12817
1.0603	1.0208		0.98437	1.1923		0.24606	0.05034
1.0302	1.3505		1.2694	1.2798		0.26588	0.11023
1.1582	1.5448		2.3492	2.3736		0.4522	0.35059
-0.06294	0.19255		2.2513	2.6561		0.35362	0.38299
0.63079	0.65829		2.3435	2.9343		0.6312	0.59787
1.6738	1.0406		1.2923	2.3278		0.61875	0.61536
2.3166	1.6157		1.3911	1.5541		0.6149	0.61822
1.5972	1.1663		1.2511	1.5259		0.60936	0.58339
1.9106	2.4001		1.5722	1.7972		0.60941	0.49023
1.9797	1.452		1.7224	1.726		0.59303	0.4625
1.5835	0.26096		1.7165	1.8512		0.66833	0.72839
1.0604	0.59399		1.1524	0.90229		0.82206	0.714
0.65961	0.33022		1.5336	1.191		1.078	0.91473
0.21168	-0.0436		0.99771	0.57226		0.96275	0.80631
0.41797	0.46381		-0.67232	-0.31121		1.136	0.50961
0.90121	0.87195		0.61083	1.2194		0.18897	0.11321
1.1185	1.5903		2.3439	1.9694		0.45998	0.23538
0.79408	1.1281		2.5321	2.5504		0.4795	0.34441
-0.33761	0.06705		3.5292	3.7711		0.64041	0.63558
0.05689	-0.05965		2.8429	3.1891		0.61295	0.58674
1.5413	0.71618		1.7678	2.6661		0.61053	0.5953
2.7477	1.866		2.255	2.9778		0.715	0.79132
1.9618	1.5144		1.5329	1.7865		0.6357	0.60983
2.5106	2.8794		1.9003	2.031		0.56864	0.54123
2.546	1.5049		1.959	1.9166		0.65095	0.51547
1.8221	-0.26734		1.9125	1.9618		0.81385	0.79713
1.4154	1.2789		1.1202	1.2851		0.47823	0.40108
0.95234	0.55039		1.6114	1.3675		0.83776	0.69695
0.46615	0.41948		1.44	1.1407		0.78021	0.67334
0.5364	0.50906		0.37428	0.44563		0.1933	0.18286
0.90813	0.78935		0.50444	0.93528		0.29417	0.34072
0.32438	0.44537		0.14254	0.26261		1.0107	0.63335
1.3096	1.2413		0.46858	1.2289		0.17296	0.10936
1.1898	1.7677		2.463	2.294		0.50244	0.25589
0.78404	0.83864		2.8377	2.8327		0.51115	0.37304
-0.34495	-0.22552		4.1093	4.0932		0.64419	0.62461
0.07132	-0.44419		3.4613	3.529		0.59179	0.57225
1.8066	0.8874		2.9289	4.0058		0.73752	0.74949
2.8052	1.9794		1.6487	2.1501		0.68786	0.63595
2.5458	1.8017		2.4507	3.037		0.69208	0.793
2.1372	2.4502		0.99939	1.1055		0.32776	0.33841
2.7516	1.8082		1.7291	1.7761		0.5871	0.44199
1.9533	-0.26653		2.0775	2.0165		0.94357	0.84962
1.3364	1.1308		1.2968	1.525		0.55107	0.40081
0.86271	0.43714		2.2862	2.1062		0.86432	0.68646
0.67112	0.56907		2.22	2.099		0.43072	0.41369
0.67674	0.66189		1.4682	1.8395		0.86807	0.76541
1.5218	1.4326		-0.02689	1.4248		0.1556	0.13183
1.0155	1.0745		1.0184	1.5479		0.25231	0.14945
1.3791	1.7785		2.5281	2.6225		0.53614	0.29834
0.90354	0.68331		3.1314	3.1934		0.54104	0.42419
-0.07032	-0.22756		3.8748	3.7103		0.50784	0.4831
-0.15044	-0.11253		3.4208	3.485		0.43852	0.40198
1.8531	1.1794		2.5774	3.2293		0.60573	0.5459
3.3368	2.0565		2.1407	3.3659		0.75483	0.77418
2.8422	1.8552		2.5432	3.1301		0.73314	0.75524
3.3955	2.4982		2.2237	2.1871		0.53363	0.55332
3.2763	1.6631		2.2599	2.1883		0.80814	0.53879
2.0134	0.37392		1.5811	1.6491		0.83227	0.57534
1.1846	0.7273		2.216	1.6806		1.2163	0.94774
0.79891	0.34997		2.7173	2.6188		0.89522	0.66343
0.70246	0.44562		2.9031	2.8021		0.68974	0.59806
0.79547	0.76625		1.8989	2.1172		1.1227	1.1341
1.1744	1.1886		-0.08942	1.8011		0.11068	0.12535
0.9709	1.0001		0.3652	1.4022		0.15685	0.23387
1.1557	1.4839		1.3894	1.955		0.34986	0.27567
1.7877	1.6453		3.041	3.3053		0.6533	0.43468
1.1678	0.79542		3.4415	3.69		0.57026	0.47387
0.11491	0.52588		5.1671	5.0408		0.63895	0.65484
0.3859	1.0583		5.3645	5.3639		0.693	0.66777
2.2289	2.3574		3.5216	4.477		0.67103	0.6699
3.561	2.2864		1.9847	3.3472		0.67715	0.71564
2.5404	1.6132		1.8841	1.9977		0.80551	0.47555
2.2982	1.7096		1.6832	1.5622		0.32873	0.33922
3.0533	1.4033		2.0389	1.9398		0.90866	0.46512
2.0283	0.8208		1.4892	1.5942		0.92871	0.51789
1.3031	0.89585		2.2986	1.9011		1.4668	0.97497
0.77648	0.32542		2.7551	2.7863		0.91946	0.61178
0.40738	0.41659		0.93869	0.87857		0.84717	0.93815
1.0112	0.94005		0.12011	0.25341		0.47062	0.41169
0.8711	0.99255		0.00053106	2.0036		0.09698	0.11348
1.0814	1.4324		0.99427	1.6903		0.26216	0.18533
1.8791	1.6316		3.087	3.4823		0.67067	0.46663
1.3845	0.95136		3.6905	4.1026		0.57483	0.49339
0.76816	1.3386		4.632	4.9205		0.48475	0.49685
1.0559	1.8452		4.7332	4.9096		0.52113	0.50527
2.3234	2.7895		3.7372	4.7708		0.64702	0.67422
2.9292	1.7349		1.2482	2.3639		0.70844	0.47778
2.4786	1.6036		2.5371	2.7402		0.67079	0.52863
2.677	1.5743		1.7162	1.6564		0.41012	0.36862
2.8721	1.3892		1.763	1.7268		0.87551	0.39356
2.174	1.3268		1.8532	1.9443		1.249	0.71998
1.5214	1.1254		2.2188	2.0972		1.5901	0.94839
0.9284	0.44939		3.1623	3.1123		1.2084	0.78247
1.4124	2.2532		1.1702	2.4417		0.23389	0.3089
0.99977	1.3819		1.102	1.704		0.26011	0.19252
1.9061	1.3804		3.1584	3.5689		0.65969	0.49115
1.7539	0.86315		3.6211	3.9012		0.55916	0.50192
1.4838	1.1523		4.9275	4.9344		0.51923	0.65175
2.1551	2.3452		3.8969	4.0212		0.49366	0.51118
2.4438	2.5552		2.4694	3.2219		0.63889	0.57688
2.7974	1.2398		1.8729	3.3487		0.7017	0.59904
1.7206	1.1389		1.6481	1.824		0.70443	0.34699
2.1669	1.2565		1.3818	1.4138		0.3111	0.32876
2.7731	1.3954		2.0104	2.2105		1.1608	0.64786
2.299	1.5522		1.4265	1.7395		1.003	0.44351
1.8201	1.374		2.1372	2.1457		1.6372	0.98996
1.259	0.87451		2.3666	2.1602		1.0487	0.55623
0.96702	0.77933		2.2396	1.9991		0.67059	0.48001
0.4732	0.64649		1.3873	1.0768		0.74863	0.74816
1.1784	1.3769		1.6376	2.0047		0.35452	0.31175
1.8519	1.0969		3.1758	3.5589		0.64801	0.51759
2.0911	0.85243		3.4005	3.5299		0.5657	0.51966
2.6942	1.0082		3.4291	3.3276		0.44878	0.49524
3.2093	1.716		2.9265	2.9519		0.50946	0.5256
2.7521	1.5703		2.6792	3.556		0.6511	0.71776
1.8101	0.50214		1.0174	2.2467		0.66505	0.44096
1.2576	0.81525		1.4188	1.731		0.68879	0.41066
2.0021	1.4313		1.8031	2.136		0.52326	0.57324
2.6095	1.5445		1.4915	1.7079		0.86359	0.4709
2.4408	1.7972		1.5605	1.8715		1.0216	0.49198
2.074	1.7355		2.1846	2.1096		1.6047	0.87499
1.6114	1.2159		2.2787	1.4425		1.2261	0.72058
1.3845	1.1665		1.7257	1.0818		0.70148	0.47895
0.60884	0.7507		0.90883	0.48362		0.66963	0.70117
0.37522	0.86571		0.89968	1.5758		0.13003	0.24149
0.73239	1.0956		1.2111	1.5263		0.23975	0.23908
1.6122	1.0926		2.9492	3.3		0.64432	0.52143
1.9407	0.95374		3.2387	3.2638		0.58756	0.55429
2.587	0.84308		3.1607	3.1317		0.48389	0.55757
2.9439	0.34812		2.5882	2.9313		0.56684	0.56725
2.2092	-0.34774		1.5279	2.5219		0.64118	0.54882
1.4615	-0.69776		0.76339	1.9883		0.63368	0.44541
1.0198	0.29455		1.0986	1.449		0.69206	0.48613
1.6145	1.2846		1.0628	1.3234		0.61651	0.49807
2.4784	1.8876		1.4357	1.6023		0.87701	0.51889
2.4338	2.0446		1.5989	1.8421		1.0452	0.53399
2.0067	1.7818		2.1571	2.0608		1.6031	0.85418
1.3419	1.0763		1.8466	0.99303		1.2102	0.70469
1.3606	1.1092		1.4571	0.54838		0.77307	0.57613
0.73427	0.67111		0.71121	0.06591		0.58303	0.58227
0.30878	0.72288		0.99376	1.4707		0.1301	0.25953
1.1415	1.9729		2.0936	2.3185		0.39548	0.35567
1.3862	1.0873		2.6882	3.0459		0.62647	0.53607
1.7602	1.0505		3.1185	3.0393		0.59492	0.65568
2.381	0.93629		2.9418	3.006		0.52862	0.74433
2.5576	0.06176		2.3098	2.9591		0.63074	0.65299
1.7364	-1.198		0.89143	1.912		0.49343	0.42876
0.38956	-0.47274		-0.12083	0.38288		0.28158	0.22238
0.83115	-0.16591		0.84029	1.1263		0.69929	0.53943
0.88198	0.76882		0.5313	0.42984		0.33739	0.28376
2.34	2.2631		1.9916	2.207		1.1481	0.78801
2.342	2.2303		2.2164	2.4198		1.2798	0.80892
1.6589	1.6585		1.529	1.5634		1.4351	0.59182
0.85799	0.84286		1.0001	0.41457		1.0467	0.51375
1.0939	0.79519		0.95579	0.10175		0.68138	0.55701
0.75011	0.71388		0.41402	-0.32035		0.3955	0.4258
0.42396	0.61302		1.7096	1.5601		0.10379	0.16185
0.49504	0.82683		1.2549	1.255		0.21876	0.27174
1.2678	1.0686		2.6457	2.8523		0.6059	0.55759
1.6877	1.168		2.9925	2.7493		0.59763	0.78872
2.3159	1.1605		2.7191	2.7377		0.56305	0.97249
2.364	0.18846		2.0632	2.6837		0.65912	0.77592
0.62762	-0.489		0.00538	0.67487		0.31651	0.2696
0.84104	-2.0141		0.36948	1.2365		0.59727	0.47135
0.6572	-0.53041		0.66348	0.93073		0.7225	0.59902
0.72001	0.89784		0.75621	0.6116		0.58096	0.39025
1.8505	2.0792		1.4516	1.5235		0.91451	0.55342
1.9053	1.9575		1.5976	1.7211		1.0682	0.57254
1.4268	1.6148		2.0163	2.1842		1.5113	0.82418
0.66376	0.7604		1.3091	0.8268		1.1159	0.72057
0.95941	0.69408		0.68949	-0.10278		0.64703	0.55326
0.93809	0.98815		0.61073	-0.27614		0.4965	0.43318
0.40034	0.61542		1.6348	1.5712		0.14847	0.16249
0.4737	0.74241		1.2266	1.1947		0.21645	0.29741
1.3163	1.1168		2.7261	2.6808		0.55126	0.5421
1.7253	1.2614		3.0326	2.4571		0.572	0.83448
2.328	1.3067		3.1693	2.4532		0.59402	0.99968
2.3186	0.40926		2.1213	2.453		0.69334	0.73143
1.3341	-1.1423		1.2136	2.0123		0.66165	0.51301
0.83886	-1.4541		0.47024	1.4503		0.60107	0.46242
0.8591	-0.24051		0.85434	1.236		0.72329	0.60321
1.9491	2.2569		1.8093	1.7671		0.91802	0.57087
2.0715	2.2193		2.0647	2.3227		1.0817	0.7429
1.6557	2.1813		1.9632	2.3504		1.4407	0.83614
0.69501	0.89277		1.1516	0.93604		1.1242	0.74291
0.61695	0.41567		0.42378	-0.16724		0.73994	0.62959
0.55082	0.54212		-0.11779	-0.70588		0.41752	0.46481
0.6988	0.67042		0.43802	-0.16967		0.36464	0.38444
0.37701	0.54557		1.5413	1.5643		0.19174	0.15424
1.1474	1.3476		2.0136	1.9447		0.32639	0.35459
1.3935	1.2645		2.8086	2.3603		0.49989	0.53244
1.8376	1.3884		3.0684	2.1026		0.54401	0.82695
2.4183	1.4252		3.3014	2.166		0.62373	0.96193
2.4516	0.71235		2.0698	2.2973		0.72946	0.71587
1.5793	-0.55659		1.1974	2.0141		0.65739	0.52954
1.2038	-1.0535		0.56192	1.6608		0.58797	0.45945
1.4045	0.21208		1.114	1.5029		0.67575	0.5568
1.8509	1.5877		1.7474	1.758		0.63147	0.5009
1.7595	1.5803		1.5206	1.1099		0.40835	0.25163
2.3399	2.6851		2.2857	2.4433		1.1785	0.84501
1.861	2.5288		1.871	2.2659		1.2904	0.89159
0.68254	0.90555		0.90762	0.83322		1.1037	0.76692
0.21961	0.13427		-0.48463	-0.84196		0.60465	0.50362
0.14633	-0.10905		-0.65453	-1.0151		0.50717	0.52563
0.50986	0.47498		0.13049	0.62823		1.9425	1.234
0.79681	0.7954		1.8086	1.8182		0.3215	0.28809
1.2836	1.198		2.3745	1.8001		0.3514	0.35914
1.9039	1.4539		3.0683	1.6662		0.52372	0.74571
2.4241	1.4209		3.2986	1.79		0.66169	0.86049
2.5287	0.94586		1.9895	2.0302		0.74092	0.68341
1.8051	0.05794		1.1984	1.9594		0.64414	0.52116
1.5259	-0.35671		0.68001	1.8987		0.5723	0.44213
1.8642	0.69828		1.4934	1.8197		0.62388	0.48551
2.3541	1.8428		2.5998	2.1818		0.7156	0.51077
1.9341	1.6978		1.7852	1.0269		0.36424	0.20852
2.3562	2.5382		1.6309	1.324		0.93794	0.59545
2.0943	2.7001		1.7932	2.0346		1.2741	0.90398
0.54903	0.735		0.67095	0.66486		1.0368	0.82967
-0.24281	-0.25855		-1.0192	-1.2906		0.62451	0.54065
-0.23895	-0.77073		-1.2531	-1.4553		0.61778	0.60546
0.25408	-0.21868		-0.37352	-0.28388		0.69049	0.65159
0.7114	0.58776		0.95172	0.8904		0.46441	0.4781
1.2755	1.4375		0.2322	0.62616		0.64223	0.37984
-0.27399	-0.42855		0.9797	1.3791		0.25908	0.33262
0.47699	0.54666		1.2671	0.8413		0.19845	0.33211
1.9005	1.4716		2.9273	1.2093		0.51034	0.61486
2.3719	1.3289		2.8047	1.3688		0.69356	0.72696
2.5849	1.1078		1.8153	1.6098		0.71762	0.63259
2.0509	0.65387		1.2142	1.7387		0.60905	0.49194
1.8198	0.3145		0.83297	2.0327		0.54432	0.41276
2.2158	0.98024		1.8998	1.9749		0.56981	0.403
1.7902	1.3799		2.2038	1.1274		0.23308	0.04969
2.0632	1.7199		1.9269	0.88554		0.33215	0.14671
2.7226	2.8444		2.2294	1.9448		1.0765	0.82615
2.0196	2.3445		1.0093	0.85231		1.0118	0.69284
0.27689	0.30153		0.62839	0.6947		0.96601	0.90028
-0.81316	-0.83842		-1.3612	-1.559		0.62321	0.58781
-0.58416	-1.2429		-1.6895	-1.787		0.69953	0.68946
0.09997	-0.50432		-0.74993	-0.05631		0.84899	0.80415
0.91628	0.62311		0.95925	1.5146		0.87405	0.78144
1.2112	0.83074		1.1546	1.1064		0.24904	0.25909
-0.12679	-0.21908		1.6038	1.9396		0.39431	0.46779
1.2265	1.2713		2.1318	1.2378		0.34146	0.28623
0.84369	0.66251		1.5689	0.42819		0.34584	0.54187
2.1581	1.1549		2.4224	0.92557		0.66757	0.64955
2.526	1.1302		1.6305	1.0337		0.65668	0.58471
2.2596	0.97879		1.1355	1.2244		0.53993	0.45251
2.0616	0.75087		0.79987	1.7456		0.4857	0.38562
2.2351	1.19		1.8019	1.6105		0.51066	0.36564
2.6189	1.7558		2.7758	1.3804		0.55176	0.3305
1.9475	1.5335		1.5742	0.60562		0.3013	0.07041
2.3007	2.2713		1.3912	0.94325		0.76864	0.55658
1.7844	1.6398		1.15	0.88409		0.82935	0.66602
0.00512	-0.36432		0.93775	1.1111		0.82197	0.88809
-0.80342	-1.2388		-1.0264	-0.88431		0.57954	0.56923
-0.33443	-1.0017		-1.4032	-1.2576		0.67212	0.68525
0.39298	-0.37755		-0.47276	0.99711		0.8101	0.80676
1.1428	0.78995		1.4062	2.7203		1.1753	1.0448
1.6878	1.6685		1.4376	3.5449		1.0905	1.0402
1.1012	1.2557		1.0229	1.7772		1.0033	0.97872
-0.12365	-0.09631		1.2006	1.6775		0.29877	0.36982
1.1857	1.2776		1.9554	1.0772		0.3525	0.2931
0.66522	0.4528		0.95668	0.31149		0.23731	0.35305
2.1018	1.1979		2.2157	0.67638		0.62356	0.5952
2.6387	1.4005		1.6775	0.74152		0.62026	0.56892
2.473	1.3396		1.1434	1.0541		0.50242	0.43873
2.1896	1.1527		0.80223	1.6172		0.44121	0.37403
2.1152	1.6763		1.7479	1.2938		0.46063	0.35043
2.3873	2.2623		2.4613	0.36132		0.49166	0.34166
1.8741	1.5614		1.2689	0.34537		0.26545	0.03646
1.6321	1.6855		1.1596	0.79251		0.42575	0.25913
1.8111	1.3177		2.0046	1.9493		0.90942	0.94562
-0.00274	-0.66216		0.96963	1.1809		0.76481	0.8533
-0.78585	-0.86158		-0.16577	0.46816		0.458	0.60779
0.02457	-0.52473		-1.0566	-0.59888		0.65038	0.69865
0.76928	0.01821		0.0718	1.7466		0.76373	0.80429
1.3853	1.0635		1.5013	3.026		1.1536	1.0674
1.4655	1.4565		1.3346	2.4717		0.52498	0.52663
0.16786	0.15668		1.1122	1.4039		0.30695	0.37665
1.3998	1.5098		2.3554	0.93789		0.45751	0.41435
1.66	1.2898		1.7343	0.27292		0.41241	0.28152
1.0364	0.55642		0.76376	0.48239		0.31705	0.30968
2.7824	1.7118		1.672	0.56279		0.60631	0.56469
2.6888	1.7116		1.1424	1.2766		0.48485	0.43369
2.2845	1.4265		0.83822	1.5079		0.41404	0.36838
1.9747	2.0376		1.7315	0.98187		0.42741	0.34145
1.4067	1.4417		1.4453	-0.22992		0.13789	0.02338
1.575	1.9596		1.1167	-0.14511		0.2927	0.17174
1.7309	1.8519		0.99555	0.75381		0.57908	0.5076
1.3632	0.73239		1.1937	1.2477		0.5874	0.58161
0.03386	-0.83911		1.3013	1.3618		0.72069	0.82378
-0.59927	-0.66838		0.1085	0.7091		0.73582	0.94292
0.00301	-0.36549		-0.66707	0.00191		0.63324	0.70931
0.62455	0.17238		0.58896	1.7952		0.97892	1.025
1.0571	0.69298		1.2645	2.2327		1.0816	0.97727
1.3436	1.0735		1.0162	1.8543		0.8568	0.79009
0.2567	0.30614		0.33529	0.34479		0.20292	0.1991
0.57831	0.52473		1.2984	0.99707		0.36343	0.32999
1.5928	1.5051		2.3295	-0.49117		0.46866	0.37723
1.8203	1.4476		2.1406	-0.63855		0.51887	0.39417
2.2752	1.4796		1.9822	-0.10362		0.58342	0.51339
2.9784	2.0366		1.7224	0.66286		0.59452	0.55559
1.815	1.133		0.10272	0.69341		0.20823	0.15196
2.4409	1.6851		0.94422	1.3816		0.38144	0.36097
1.0688	1.1606		1.0836	0.58747		0.08205	0.06322
1.2188	1.5365		1.3469	-0.50681		0.13814	0.03609
1.569	1.8441		0.80924	-0.31019		0.23175	0.06991
1.4882	2.0113		0.79233	0.31459		0.5574	0.51597
1.352	0.35191		1.7871	1.9958		0.77478	0.93501
0.26828	-0.80821		1.6274	1.7429		0.74761	0.7661
-0.51651	-1.1634		0.8926	1.2415		0.67478	0.76568
-0.32142	-0.5759		0.23228	0.80652		0.76571	0.89336
0.39185	0.41568		0.43865	1.0763		0.66833	0.72621
0.86193	0.81192		1.1763	1.7041		1.2455	1.1521
1.1676	0.75168		0.859	1.358		0.80471	0.74627
0.85614	0.44189		0.63314	0.79305		1.0342	0.9589
1.2617	1.313		1.165	1.1391		0.20795	0.15211
3.0503	3.0022		2.6105	2.6524		0.59846	0.54038
0.56328	0.36496		0.98557	-0.87739		0.34029	0.39284
0.89306	0.82385		1.0713	-1.8202		0.27975	0.31071
2.4027	1.6523		1.927	-0.12702		0.6149	0.52323
3.1651	2.272		1.7818	0.97255		0.6273	0.54957
3.1954	2.3794		1.3288	1.4289		0.47133	0.43632
2.5816	1.8005		1.167	1.2322		0.35793	0.36013
1.8839	2.32		2.2088	0.56783		0.40122	0.34087
0.99962	1.4413		1.6125	-0.58409		0.14885	0.05552
1.0804	1.8793		0.9559	-0.78353		0.29634	0.2121
0.99704	1.2822		0.6564	-0.28866		0.33987	0.25845
1.2365	0.88726		0.54202	0.1493		0.55097	0.57271
0.41234	-0.41913		1.3465	1.2017		0.81754	0.80304
-0.18605	-0.4493		0.56684	0.55098		0.22738	0.3752
0.81856	0.9777		0.87689	1.0107		1.0953	1.014
0.75966	0.89821		0.83454	0.88981		0.46792	0.43656
0.14805	0.20972		0.17624	0.2052		0.192	0.15452
0.41331	0.39535		0.47653	0.25897		0.22365	0.18133
0.66417	0.07319		0.54806	0.36112		0.61322	0.54713
1.3275	0.78344		1.4464	0.92245		0.6525	0.58448
1.3444	1.2641		0.47652	0.444		0.45627	0.41538
5.0574	4.749		3.3848	3.2276		0.9064	1.2079
0.75181	0.79096		1.3479	1.1091		0.3662	0.40319
1.0243	0.86649		1.1404	-2.0009		0.31735	0.34854
0.99266	0.76608		1.4954	-1.6384		0.43421	0.52798
2.4622	1.7335		1.8833	0.8304		0.65913	0.57225
3.2582	2.2909		1.712	1.3318		0.67332	0.56777
3.3087	2.2764		1.4448	1.4257		0.49828	0.45859
2.6957	1.6762		1.3617	1.1282		0.3485	0.36869
1.8584	2.115		2.3807	0.43148		0.39876	0.34207
1.3985	2.6308		0.97526	-1.8335		0.58088	0.5078
1.3932	1.856		0.31738	-1.4259		0.57532	0.56006
0.71118	0.61288		0.23971	-0.61521		0.39205	0.31956
0.53006	0.08392		0.9497	0.34175		0.88829	0.85093
0.44958	0.45425		0.55641	0.45515		0.67974	0.57258
0.59098	0.88001		0.89729	1.0056		1.0357	1.0561
0.56381	0.75649		0.64412	0.78319		0.78487	0.80201
0.62803	0.74446		0.36725	0.59717		0.65773	0.63873
0.71731	0.54557		0.40058	0.57033		0.70005	0.67873
0.57486	0.69582		0.40288	0.73883		0.29211	0.26517
1.4417	1.3146		0.92041	0.78573		0.31181	0.24266
2.7845	2.3255		2.4119	1.7075		0.31944	0.52608
3.5822	3.7144		2.9484	2.2272		0.77905	1.053
0.25221	0.30371		1.4116	0.23387		0.33686	0.31737
0.58899	0.38584		1.5902	-1.1809		0.48428	0.61075
1.0219	0.82706		1.2	-1.4668		0.35115	0.39652
2.2983	1.7009		1.9332	1.8497		0.69033	0.62648
3.1624	2.3623		1.7234	2.0804		0.70179	0.59894
3.2167	2.007		1.5842	1.6528		0.5305	0.49871
2.6979	1.1971		1.5595	1.1343		0.34912	0.38456
1.8029	1.9084		2.463	0.51846		0.39867	0.34795
0.6716	1.0901		1.8599	-0.73851		0.17711	0.09262
1.2518	1.7051		0.13077	-2.0294		0.60104	0.59836
1.2335	1.0762		-0.08203	-1.6749		0.84546	0.9411
0.64576	0.43574		0.15211	-0.8975		0.66557	0.59125
0.5806	0.51479		0.55782	0.05726		0.48352	0.1954
0.68895	0.78937		0.60606	0.57685		0.73558	0.78642
0.88956	1.1757		0.68465	0.81482		0.68178	0.63424
0.54981	0.59804		0.24382	0.48646		0.62184	0.58569
0.64094	0.58231		0.5483	0.59979		1.0561	0.91902
0.56711	0.7846		0.47562	0.47778		0.25897	0.20616
0.96183	0.65133		0.44586	0.32292		0.1922	0.1659
2.1363	1.6759		1.5896	1.271		0.61804	0.5267
1.3842	1.4601		0.42057	0.18984		0.43312	0.43956
5.7757	4.4746		4.1748	2.705		1.0956	1.3593
3.2105	2.8572		2.0043	1.1078		0.70312	0.97973
0.44349	0.70247		1.5613	0.36939		0.32424	0.3014
0.42345	0.74517		1.7072	-0.9024		0.46897	0.60169
0.70792	0.56578		1.3116	-1.2456		0.34352	0.40641
1.2474	1.2539		2.3023	1.8636		0.64467	0.64611
1.7486	1.3704		2.2164	2.7303		0.6818	0.64926
2.6869	2.1552		2.0436	3.1161		0.68907	0.62338
2.8844	1.9798		1.8614	1.9892		0.5348	0.51764
2.6969	0.97555		1.794	1.2295		0.34781	0.3723
0.79897	0.93589		1.8245	-0.52416		0.19455	0.09813
0.76362	1.2137		1.3427	-1.2225		0.34351	0.25651
1.3728	1.8424		0.48971	-1.9816		0.63722	0.6323
1.4139	1.3823		-0.08291	-1.9928		0.62485	0.65154
0.94401	0.72814		0.23784	-1.056		0.73614	0.63923
0.78942	0.89162		0.89631	0.42088		1.1737	1.0259
1.2255	1.3129		0.82414	0.65678		0.53083	0.34477
0.94505	1.341		0.79166	0.81955		0.73483	0.68186
0.72501	0.74973		0.5683	0.72379		1.157	0.93913
0.38461	0.53326		0.20078	0.3006		0.63301	0.60535
0.25813	0.52124		0.58285	0.33323		1.1081	0.97134
0.44792	-0.04884		0.49014	0.29557		1.0059	0.9003
1.0202	0.69459		0.38036	0.55911		0.18176	0.13105
5.949	4.1231		4.7615	2.846		1.2562	1.4605
0.39737	1.5158		2.2613	1.0328		0.4129	0.39065
0.51632	0.9736		1.316	-0.411		0.33826	0.43622
0.70985	1.4902		2.4473	0.98176		0.56816	0.63165
0.75468	1.211		2.428	2.2791		0.63608	0.66332
1.3617	1.098		1.8436	3.121		0.57683	0.47863
2.4846	1.5954		2.0101	2.0402		0.54689	0.5307
2.6332	0.69276		1.8756	1.2312		0.34228	0.36312
1.9977	1.3077		2.4233	0.63603		0.39865	0.31713
0.89724	0.8633		1.8167	0.18717		0.20222	0.1029
0.89977	1.2393		1.6341	-0.59266		0.32859	0.25136
1.4802	1.954		1.0634	-1.4552		0.63178	0.63766
1.5217	1.3206		0.58929	-0.95873		0.57702	0.52307
0.91661	0.64637		0.48015	-0.57142		0.72033	0.63207
0.72235	0.52902		0.50749	0.26317		0.50772	0.30607
0.94923	0.76115		0.49171	0.28377		0.34091	0.20833
0.89838	0.4101		0.70136	0.55669		0.70775	0.73276
0.73189	0.25315		0.44501	0.43225		0.64204	0.65655
0.36338	0.3828		0.31678	0.3609		0.58133	0.58535
-0.00454	0.2093		0.45968	0.27117		0.51524	0.50905
0.22595	0.07647		0.7478	0.34538		0.48542	0.46245
0.95044	0.12017		1.3501	0.8798		0.81208	0.75096
1.8345	1.7887		1.3168	0.82078		1.0374	0.93314
2.3355	1.8753		1.8623	2.0249		1.1508	1.222
0.70893	1.4703		0.97668	1.3519		0.78828	0.75755
2.8896	3.5838		4.625	3.6549		0.48611	0.63827
0.05279	1.1109		1.6941	0.73901		0.32566	0.29989
0.2908	1.1318		1.2986	0.24085		0.32301	0.41676
0.88968	1.9891		2.4008	1.757		0.53588	0.65429
1.7215	1.7517		2.4047	3.2266		0.68983	0.72103
2.3245	2.3369		2.2713	3.1914		0.71949	0.67402
2.3636	1.4752		1.9742	1.8308		0.60209	0.56787
2.5303	0.46789		1.8328	1.1689		0.33213	0.36464
0.99919	0.72641		1.4254	1.0213		0.10283	0.11172
1.0057	0.7741		1.7554	0.85024		0.22313	0.13955
1.0992	1.1405		1.7467	0.50224		0.24755	0.15842
1.4799	1.8625		1.6929	-0.90527		0.60785	0.62833
1.3005	1.3087		1.1724	-0.90789		0.60825	0.61254
0.86403	0.77126		0.76727	0.285		0.43557	0.21191
0.69633	0.59071		0.19533	0.08866		0.79314	0.74982
1.0146	0.80276		0.39998	0.23807		0.34865	0.2511
1.3326	1.0595		0.88374	0.62907		0.40306	0.39735
0.93894	0.44163		0.67424	0.57313		0.70145	0.73776
0.63531	0.6976		0.92499	0.75684		1.0382	0.99648
0.47167	0.77701		0.93702	0.93713		0.24567	0.18974
0.45857	0.61651		0.94862	0.89297		0.21395	0.16657
0.71788	0.14526		1.0788	0.63831		0.43232	0.39216
0.33071	0.15751		0.01358	-0.1527		0.13112	0.11739
1.3972	1.9406		2.0066	2.1464		0.77734	0.96012
2.8155	3.1381		2.7871	2.7003		0.34805	0.40156
3.1074	3.0067		2.6099	2.2346		0.5144	0.59212
2.8544	2.5672		2.513	2.5183		0.58781	0.65177
0.62666	2.4599		2.5895	2.048		0.57792	0.6592
1.1311	2.4952		2.3294	2.1202		0.50512	0.65856
0.60759	0.96123		1.7095	1.486		0.41431	0.57466
2.1454	2.3575		2.3806	3.0964		0.68975	0.73941
2.4044	2.6248		2.2724	2.9845		0.73227	0.6801
2.2503	1.3647		1.9117	1.6693		0.6419	0.58683
2.4097	0.61551		1.7392	1.099		0.31488	0.37078
1.0007	0.60923		1.401	1.0622		0.1118	0.12466
1.1078	1.0177		1.9289	1.0287		0.25015	0.19099
1.0545	1.1998		2.542	0.64953		0.33845	0.27916
1.3282	1.2578		1.7721	-0.21714		0.59395	0.60053
1.176	0.8821		1.14	0.43575		1.0211	0.89577
0.80719	0.69346		0.03581	0.13658		0.80704	0.81541
0.93217	0.8791		0.21778	0.00599		1.0306	0.96986
1.4023	1.1318		0.76325	0.5014		0.43166	0.44037
1.2331	0.72058		0.81586	0.60134		0.75277	0.80653
0.71118	0.5094		0.86357	0.61463		0.91668	0.86388
0.2071	0.39672		1.0176	0.59969		0.90509	0.80112
0.47125	0.13981		1.1207	0.58938		0.82888	0.71213
0.61197	0.48037		0.9213	0.63056		0.124	0.06297
1.7401	1.6184		1.9102	1.3186		0.79929	1.1942
3.19	3.4986		2.8626	2.5189		0.30647	0.33632
3.621	3.2207		4.1462	3.4283		0.65776	0.7097
3.7736	3.4674		3.4044	3.85		0.55996	0.69053
-0.3226	0.84324		1.0214	0.73601		0.17207	0.10193
-0.32419	1.0392		1.513	0.97788		0.27152	0.22922
0.45241	1.4663		2.1381	2.093		0.49278	0.53401
0.8997	1.7693		1.6615	1.7975		0.41006	0.50741
1.2042	1.4504		2.1154	2.2707		0.62228	0.76237
1.8392	2.0934		2.4116	2.954		0.73941	0.75089
2.0851	2.3066		2.3489	2.9585		0.79658	0.67853
1.9501	1.2072		1.8545	1.5381		0.68656	0.59433
2.2565	0.66132		1.5982	1.0965		0.33996	0.36883
0.93705	0.46385		1.4007	1.0476		0.13531	0.12603
0.96004	0.42127		1.8587	1.0925		0.23769	0.18135
1.0726	1.118		2.1899	1.153		0.31717	0.20184
1.2357	1.063		1.829	0.43787		0.68188	0.68747
1.0694	0.80088		0.79464	0.44027		0.7583	0.72588
0.97574	0.69349		-0.01723	0.22175		0.74504	0.82145
1.0697	0.81007		0.24856	0.03729		0.8238	0.78487
1.3196	1.0307		0.77661	0.508		0.39063	0.37821
1.1939	0.83721		0.79357	0.37826		0.6995	0.75515
0.7283	0.69227		1.0717	0.50911		0.63954	0.68212
0.26611	0.40633		0.93368	0.54698		0.57675	0.54677
0.18372	0.27545		0.81746	0.3998		0.54033	0.4673
0.4362	0.34374		1.0539	0.27043		0.96507	0.79418
0.28815	0.05385		1.0716	0.52301		0.44316	0.38115
0.35766	0.11779		1.2171	0.69618		0.40742	0.37231
1.4267	1.2822		1.3734	1.1269		0.57311	0.52254
2.0252	2.0514		0.41038	0.43321		0.34428	0.29501
1.8831	2.2124		1.0952	1.4943		0.6794	0.60999
0.01527	1.27		2.0343	1.582		0.39254	0.33198
-0.16611	1.2692		1.577	1.105		0.25911	0.19784
0.40101	0.91841		2.0848	2.1812		0.49634	0.51383
0.23288	0.87764		1.713	2.005		0.51022	0.63063
0.65141	0.84965		1.9099	2.0728		0.64238	0.78498
1.4268	1.7814		2.3968	2.7333		0.79889	0.75884
1.7886	1.788		2.4148	2.5596		0.86721	0.68289
1.6913	1.5102		1.8283	1.2095		0.72712	0.59456
2.0445	0.62989		1.4672	1.2319		0.36134	0.35859
0.81039	0.34365		1.8903	1.19		0.21853	0.17213
0.1766	-0.0721		1.0424	0.49533		0.20192	0.13056
0.88847	0.8723		2.3864	1.2798		0.36714	0.33388
1.1241	0.64738		1.7552	0.71218		0.74209	0.75634
1.0442	0.82954		0.8024	0.6086		0.73811	0.76409
1.1153	0.71334		0.15077	0.36038		0.66614	0.81039
1.2202	0.46896		0.40196	0.4474		0.96482	1.0186
1.1957	0.90617		0.8553	0.64427		0.33385	0.29264
1.1231	1.263		1.0933	0.56087		0.31413	0.24478
0.96486	1.2015		1.2748	0.5807		0.27802	0.22354
0.40118	0.29147		0.88274	0.37811		0.58074	0.60642
0.52465	0.47942		0.98074	0.62445		0.25897	0.09818
0.25871	0.16658		0.85608	0.23779		0.54943	0.42967
0.35711	0.40537		1.0365	0.51041		0.2203	0.12038
0.263	0.15273		1.2045	0.64574		0.47143	0.42326
1.6947	1.753		0.41562	0.53385		0.29241	0.22247
1.7436	1.8272		1.1319	1.0292		0.6417	0.56332
1.0587	1.2926		1.9059	1.6184		0.62506	0.56644
0.2854	0.42974		1.4529	1.222		0.34657	0.30718
0.12575	-0.04435		1.4611	1.2893		0.3267	0.27112
0.64101	0.41492		2.2781	2.3718		0.50655	0.48087
0.21534	-0.14422		1.9922	2.204		0.53617	0.62117
0.31349	0.14797		1.9804	2.0724		0.65508	0.7981
0.7365	1.2669		2.0846	2.2699		0.81927	0.80204
1.1085	1.233		2.0515	1.7992		0.87791	0.71015
1.3236	1.3812		1.5974	1.0907		0.74371	0.59005
1.8304	0.82712		1.3754	1.2386		0.37979	0.35132
1.4007	0.66509		1.554	1.2994		0.29217	0.21127
0.01296	-0.17671		1.1388	0.76722		0.19924	0.11521
0.68026	0.21425		1.9067	0.91459		0.20472	0.20319
0.99359	0.56616		1.9042	1.0436		0.28573	0.23097
1.1677	0.93383		1.5018	1.1621		0.33573	0.25187
1.1045	0.97978		1.1737	1.1415		0.3541	0.34848
1.1791	0.8297		0.82157	0.90276		0.30667	0.32731
1.1514	0.15792		0.35392	0.30242		0.58052	0.73872
1.0634	0.80019		0.92929	0.66597		0.2752	0.19681
0.89625	0.75222		0.73009	-0.0545		0.52311	0.5169
0.74351	0.66933		0.87615	-0.0327		0.54009	0.65793
0.47826	0.05396		0.7099	0.05219		0.57641	0.65573
0.5708	0.3722		0.92402	0.49041		0.28034	0.09706
0.37012	0.20384		0.83477	0.24952		0.61682	0.47822
0.62202	0.50647		1.317	0.50939		1.0045	0.83685
0.25011	0.21859		1.0852	0.61472		0.5835	0.4685
-0.00994	0.0127		0.27626	0.0772		0.15971	0.09973
1.2649	1.254		0.48362	0.21875		0.23514	0.17179
1.0884	1.2236		1.4003	1.0925		0.5805	0.43805
0.35853	-0.01863		1.5002	1.3551		0.31743	0.23404
0.90814	0.15516		2.583	2.5238		0.51599	0.43109
0.36281	-0.65708		2.538	2.3036		0.55842	0.56371
0.04767	-0.38934		2.2426	2.0607		0.65957	0.7576
-0.05836	0.64221		1.654	1.7598		0.81882	0.78598
0.27311	0.43077		1.4403	1.3286		0.87072	0.69935
0.96088	1.0486		1.2953	1.1145		0.75279	0.58176
1.723	1.0007		1.3411	1.2715		0.3911	0.36022
0.33596	0.17631		1.1969	1.3544		0.18429	0.11392
0.34909	0.14493		1.6147	1.6462		0.17434	0.16625
0.66091	0.08633		1.7539	0.98791		0.19653	0.21096
1.2261	1.0279		1.9656	1.0982		0.33532	0.33793
1.4809	2.0383		1.4646	1.2159		0.31641	0.27243
1.349	1.509		1.3204	1.2732		0.31811	0.36159
1.4298	0.94668		0.98326	0.64044		0.5538	0.77495
1.3456	0.08416		0.8587	0.3678		0.53441	0.66604
0.95056	0.49988		1.033	0.63467		0.2542	0.14891
0.18299	0.1247		0.30398	0.23283		0.42243	0.29698
0.90855	0.3116		1.0781	0.01066		0.98411	1.0384
0.56114	-0.15329		0.56732	-0.11993		0.59427	0.71596
0.69617	0.53789		0.69298	0.45259		0.22315	0.07058
0.63281	0.39577		0.87449	0.4207		0.68194	0.53887
0.87217	0.71462		1.4249	0.76354		0.73628	0.58384
0.90149	0.77656		1.5848	0.97068		0.33272	0.22767
0.43558	0.48079		1.6167	1.0632		0.65723	0.56905
1.3471	1.3393		0.51829	0.42733		0.20166	0.14963
1.5149	1.5091		0.3289	0.29392		0.19133	0.12173
0.02794	0.03717		0.06925	0.039		-0.00407	0.01631
1.4821	1.8586		2.0784	2.3522		0.53737	0.16445
0.18773	0.29354		0.41225	0.38597		0.03645	-0.04325
1.4599	0.95935		2.4626	2.5686		0.47254	0.32067
0.31191	-0.15528		1.7236	1.0389		0.34756	0.27929
0.53998	-0.31849		2.8134	2.2011		0.56903	0.52221
0.0233	-0.27724		2.284	1.875		0.67657	0.71067
-0.34058	0.39113		1.1963	1.2791		0.84189	0.75065
-0.0849	-0.15329		0.81307	0.89472		0.88769	0.68367
0.7129	0.81939		1.0002	0.92508		0.73526	0.57667
1.4663	1.1428		1.3051	1.249		0.34699	0.34028
0.28396	0.26821		1.1507	1.3185		0.16873	0.10416
-0.06612	-0.15902		1.1355	0.97601		0.20364	0.11658
0.81828	0.3199		1.9249	0.98047		0.28153	0.2763
1.4347	1.8929		1.9093	1.209		0.27859	0.24324
1.7656	2.7142		1.8199	1.7453		0.33897	0.34981
1.492	1.8762		1.6297	1.4379		0.33519	0.34623
1.4162	1.153		1.7429	1.0926		0.34578	0.30424
1.4739	0.31578		1.4801	0.55036		0.60667	0.70679
1.0076	-0.13084		1.0873	0.37208		0.53701	0.63417
0.65558	0.17225		1.053	0.44884		0.22395	0.11878
0.94313	-0.28292		0.87713	-0.13433		1.0439	1.1808
1.0572	0.85779		0.41474	0.0461		0.90137	1.057
0.90785	0.75765		0.83821	0.43033		0.34982	0.1753
1.0186	0.82538		0.93819	0.8075		0.70463	0.55246
1.3698	1.2603		1.6357	1.1951		0.7583	0.60143
1.148	1.0435		1.9394	1.375		0.75686	0.63498
0.13313	0.16537		0.47766	0.28624		0.20308	0.11755
0.29398	0.30508		1.5617	1.3396		0.69335	0.53585
0.27229	0.28019		0.34566	0.36801		0.15759	0.15271
0.88592	0.8721		2.3545	2.1071		0.82104	0.75229
1.6361	1.5308		0.31595	0.95569		0.2667	0.15526
1.1917	1.3745		1.7792	1.7429		0.49399	0.27682
1.2607	1.2555		0.11739	0.62536		0.23975	0.11046
0.73454	0.50393		1.4079	1.2247		0.29369	0.25195
1.4365	0.88327		2.4434	2.5296		0.47151	0.30342
0.34495	0.0026		1.7542	0.96682		0.3449	0.26532
0.81466	0.19641		2.7941	2.1169		0.57752	0.51221
0.351	0.29322		2.081	1.6159		0.68993	0.68769
-0.03293	0.54205		0.75926	0.78125		0.84611	0.72254
0.14922	-0.50211		0.19972	0.37483		0.87623	0.66992
0.77998	0.76485		0.74956	0.67229		0.6927	0.57299
1.2968	1.312		1.2524	1.1891		0.31877	0.32688
1.03	1.0906		1.4007	1.1981		0.3375	0.30077
0.41112	0.50517		1.5258	1.4646		0.1508	0.14792
0.40937	0.59116		1.1181	1.0026		0.19184	0.14527
1.8816	2.495		2.08	2.339		0.62972	0.68661
1.5583	1.9788		1.7878	1.5998		0.36152	0.34502
1.434	1.2001		1.5593	1.105		0.32828	0.21747
0.24718	-0.04366		0.42758	0.48471		0.19807	0.12254
1.0119	-0.16428		1.1195	0.55858		0.59754	0.7566
1.0749	0.14706		0.62754	-0.09271		1.0905	1.2865
1.3883	1.5556		0.52831	0.01457		1.2369	1.2629
1.2885	1.4475		0.54994	0.51057		1.1743	1.0575
1.3148	1.31		1.1584	1.141		0.32185	0.1069
1.5511	1.5031		1.5907	1.8706		0.74509	0.59296
1.2118	1.1096		1.9275	1.7649		0.7611	0.62797
0.69552	0.57528		2.006	1.4736		1.2515	1.0124
0.22051	0.25211		0.56303	0.42539		0.22071	0.18301
0.56756	0.53396		1.7598	1.2683		0.68875	0.52093
0.73567	0.70789		2.2871	1.6971		0.83657	0.7744
0.32261	0.34441		0.10962	0.09638		0.04897	0.18334
1.3445	1.241		1.5692	1.5829		0.55088	0.56077
1.338	1.3141		0.16877	0.97442		0.21573	0.16031
0.25585	0.16942		0.02396	-0.01649		-0.05924	-0.11457
1.5714	1.426		3.4222	3.4119		0.38524	0.62221
1.6593	0.68566		4.3485	3.9314		0.31049	0.30549
1.3706	0.82575		2.4928	2.4519		0.46811	0.29266
1.2647	0.80086		2.7154	2.2667		0.52056	0.36963
1.0659	0.77454		2.728	1.9915		0.58269	0.49622
0.64609	0.79895		1.8818	1.3235		0.69798	0.66645
0.21941	0.59795		0.38744	0.31368		0.84275	0.7071
0.32948	-1.0522		-0.31757	-0.15381		0.85731	0.66706
0.87946	0.21917		0.44749	0.39553		0.65259	0.57346
1.1225	1.2874		1.3177	1.0473		0.316	0.28777
0.47705	0.91761		1.4192	1.3778		0.13664	0.13926
0.80742	1.528		1.9282	1.8108		0.20742	0.19941
1.1596	1.521		2.2648	2.4594		0.27453	0.26352
1.3199	1.4186		2.0182	2.4485		0.30808	0.28758
1.4438	1.6602		1.6859	1.6623		0.33672	0.28071
1.6434	1.4405		1.672	1.2089		0.48361	0.30983
1.5083	0.95562		1.6174	1.1832		0.49462	0.26803
1.0886	0.73871		1.1376	1.0299		0.22802	0.19125
0.26549	-0.24508		0.07209	0.05087		0.60313	0.73433
1.246	1.0305		0.5307	0.09342		1.0735	1.2518
1.6188	1.8745		0.37516	0.09183		1.3021	1.2507
1.1048	1.1925		0.61368	0.51643		0.28151	0.19859
1.4853	1.6509		1.1266	1.2198		0.31889	0.13218
1.8038	1.7927		1.5385	2.2179		0.27805	0.1894
1.4216	1.2578		1.7636	1.6804		0.30315	0.23377
0.77272	0.50605		1.6217	1.1248		0.34137	0.25495
0.20966	0.02501		1.9401	1.175		1.2148	0.99041
0.34464	0.16811		2.1808	1.3169		1.1403	1.0298
0.49922	0.33215		2.4563	1.9868		0.96972	0.98604
0.91842	0.75046		1.8975	1.6462		0.4978	0.49004
0.96398	0.92712		2.7126	1.1774		0.87699	0.95526
1.2772	1.2581		0.35721	0.69927		0.23652	0.25424
0.59364	0.55433		2.2986	2.2188		0.69981	0.73257
1.1798	0.81983		1.3094	1.7903		0.47591	0.47759
2.5751	1.0248		3.1018	2.8691		0.42826	0.50512
0.48951	-0.22708		1.5589	1.2576		0.38664	0.38944
1.3457	0.91423		2.3004	1.9837		0.38329	0.23654
1.2049	0.84818		2.719	2.1135		0.54385	0.4095
1.036	1.0131		2.6494	1.7509		0.62674	0.54147
0.60301	0.86779		1.9628	1.0642		0.72092	0.67641
0.15046	0.49915		0.68596	0.32757		0.82527	0.67458
0.1976	-1.3765		-0.0217	-0.04077		0.81496	0.63935
0.81506	-0.37492		0.74332	0.50705		0.62509	0.57689
1.2096	1.2258		1.261	1.1499		0.34758	0.34019
1.2672	1.3473		1.3798	1.3484		0.33645	0.28152
-0.11492	0.11921		1.1862	1.0404		0.2068	0.09402
0.92251	1.5574		1.6428	1.8771		0.20599	0.19172
0.93565	1.0479		0.75737	0.96728		0.089	0.12388
1.6427	1.6205		1.8367	2.5392		0.33814	0.33515
1.6374	1.7542		1.5365	1.7196		0.34731	0.29009
1.5275	1.2549		1.6097	1.3989		0.51926	0.2724
1.0903	0.39942		1.2543	0.9583		0.62125	0.71269
0.67451	0.50498		0.94796	0.74959		0.28709	0.39245
1.3017	1.6898		0.6667	0.48292		1.1212	1.2842
1.7845	2.017		0.61551	0.40769		1.3249	1.2067
1.8911	1.87		0.62873	0.91952		1.1515	0.96924
1.7944	2.0109		1.0348	1.4813		0.76685	0.60302
2.0073	2.035		1.6187	2.6936		0.27522	0.18936
1.4286	1.3184		2.0086	2.7692		0.74719	0.60308
0.84617	0.49825		1.5869	1.2153		0.35172	0.26936
0.21127	-0.24517		1.731	0.87566		0.75091	0.5694
0.36492	0.0624		1.745	0.93513		0.63846	0.5392
0.54791	0.29756		1.8648	1.4137		0.55629	0.54548
0.55295	0.40626		2.1517	1.8756		0.66316	0.77746
1.3696	1.1601		2.3587	1.8059		0.72101	0.82974
1.2381	1.2009		0.71635	1.078		0.28376	0.28011
0.96255	0.74394		1.5119	2.3771		0.35939	0.43239
0.72011	0.12883		1.979	2.0179		0.34678	0.31219
3.6051	1.8969		3.919	3.8331		0.26026	0.05268
0.58767	0.38423		1.2446	0.93187		0.23124	0.25949
0.45196	-0.34503		1.4387	0.85228		0.25148	0.28688
0.41554	0.02292		1.5396	1.0365		0.20609	0.13337
0.33785	0.12962		1.8985	0.98695		0.38924	0.31889
1.0354	1.2178		2.705	1.5829		0.69598	0.6167
0.63251	0.97889		2.1554	0.7658		0.74057	0.69538
0.25658	0.34474		1.1247	0.29412		0.79054	0.63617
0.22825	-1.2666		0.53631	0.00448		0.75873	0.60001
0.83739	-0.44975		1.2893	0.61518		0.59996	0.57974
1.3308	1.0939		1.6208	1.2398		0.4236	0.38143
1.4294	1.3263		1.6135	1.6028		0.37305	0.27986
1.3841	1.2374		1.3754	1.4609		0.31076	0.22505
0.94091	1.1819		1.2507	1.5957		0.1836	0.17134
1.4467	1.57		1.3126	1.9132		0.26919	0.27027
1.7807	1.8278		1.5248	1.5082		0.344	0.23871
0.23034	0.22598		0.63712	0.64545		0.21248	0.09135
0.76758	0.90823		1.2998	1.2265		0.37739	0.24032
0.6334	2.0554		1.1491	1.17		0.87525	1.0044
0.97579	1.6936		0.61064	0.29389		0.57802	0.7655
1.545	1.7978		0.86303	0.54072		1.0693	1.0507
1.775	1.7614		0.83978	0.91088		1.0185	0.86612
1.8683	1.971		1.4662	1.6076		0.74462	0.59017
2.0055	2.0336		1.7731	2.4147		0.30457	0.21627
1.5343	1.2131		1.761	2.3614		0.314	0.24205
0.87482	0.40923		1.4808	1.3966		0.35309	0.27517
0.57257	-0.05329		1.2586	0.92879		0.36545	0.30227
0.45034	0.00869		1.9303	1.1232		1.0866	1.0301
0.63742	0.42611		1.0395	0.81143		0.26763	0.26836
0.3809	0.18783		2.3195	2.3381		0.83527	0.90612
0.49432	0.27179		2.3009	2.3433		0.5858	0.69006
0.67635	0.48028		1.9322	1.9866		0.37934	0.40062
-0.11129	-0.05575		0.55666	0.43122		0.07498	0.19529
0.31522	0.43416		0.90303	0.62368		0.2559	0.19021
0.0302	0.13558		0.24306	0.18075		0.06247	0.02822
0.24976	0.3407		2.1662	2.4219		0.67052	0.25367
0.8228	0.62022		2.4656	3.1285		0.68196	0.04503
-1.3139	-0.49865		1.1877	1.0567		0.25308	0.46309
0.42415	-0.55174		1.7599	1.0382		0.25991	0.31378
0.37606	-0.11651		1.7044	1.0546		0.20584	0.15594
0.43247	0.17015		1.5604	0.643		0.31807	0.26543
0.32317	0.49831		1.93	0.51874		0.52948	0.45403
1.0434	1.3346		2.2726	0.70291		0.75349	0.70995
1.2506	0.60991		0.77383	-0.09016		0.67795	0.57428
1.1028	0.49166		1.609	0.76931		0.54806	0.56754
1.1152	1.0249		1.7016	1.5838		0.4702	0.40662
1.4359	1.3526		1.6493	1.9442		0.41264	0.26189
1.6378	1.616		1.2039	1.7357		0.3764	0.29089
1.826	2.0527		0.84061	1.5706		0.36371	0.39438
1.2927	1.283		1.0808	1.5451		0.23368	0.23653
1.4934	1.4628		1.1318	1.4199		0.30727	0.28274
1.2481	1.4426		1.4276	1.4287		0.23989	0.17809
0.62586	1.2448		1.333	1.3204		0.33299	0.17449
-0.06166	1.4727		0.17821	0.37223		0.58085	0.77537
0.95768	2.4532		0.66709	0.70839		0.66282	0.85804
0.42373	0.93612		0.3346	0.4275		0.70544	0.72103
1.8333	1.9174		1.2965	0.98691		1.0623	0.90265
1.8098	1.8293		1.8351	1.7424		0.7601	0.58644
1.8563	1.8422		2.4581	2.7851		0.80192	0.61197
1.5427	1.1932		2.0363	2.7888		0.34953	0.25456
0.99989	0.34162		1.5759	1.8348		0.35899	0.27677
0.71633	0.12952		1.2843	1.1521		0.3567	0.30092
0.62577	0.35676		1.7328	1.1206		0.95659	0.88182
0.74268	0.48901		1.5882	1.2204		0.56812	0.53696
0.58648	0.34656		2.0966	1.9956		0.68248	0.71369
0.75035	0.47413		2.1773	2.0401		0.40169	0.40854
0.71622	0.55188		2.0881	1.9875		0.39901	0.3905
-0.14471	-0.14808		0.39249	0.23733		0.09939	0.19884
-0.26306	-0.10945		0.76018	0.26859		0.1161	0.24107
0.18756	0.37063		0.25223	0.39596		0.23545	0.1314
0.54529	0.85827		0.53601	0.61901		0.45085	0.26922
1.3031	0.66382		1.7362	2.2516		0.55412	0.29552
1.1375	1.0132		0.40322	0.51611		0.4321	0.24816
0.31418	-0.2903		1.8472	1.0963		0.20061	0.17141
0.43937	0.03683		1.6114	0.7314		0.31734	0.29072
1.1084	1.311		2.7573	1.5174		0.76963	0.71845
1.4704	1.6623		2.3338	0.73716		0.74282	0.70889
2.1217	2.1649		1.431	0.42867		0.70062	0.64253
2.1518	2.0534		0.99136	-0.14143		0.60264	0.54292
1.3452	1.3457		1.6781	0.77435		0.52807	0.54576
0.83731	1.4482		1.5315	1.8706		0.4869	0.38542
1.6383	1.6815		1.0444	1.933		0.34174	0.27233
1.7047	1.9139		0.77844	1.568		0.30298	0.34905
1.8232	1.6936		0.71163	1.114		0.34662	0.42723
1.3609	1.1584		0.82073	0.99261		0.28138	0.24284
2.2186	2.0564		0.6171	0.79599		0.59464	0.53226
1.4632	1.6293		1.0677	1.201		0.51762	0.53132
0.56022	1.6088		1.0961	1.1402		0.52323	0.49056
-0.02894	1.3716		0.8057	0.7859		0.46072	0.46938
0.50202	1.803		1.0159	1.0622		0.91889	0.92755
1.2314	2.0158		1.0438	1.0051		0.84899	0.82849
1.9855	2.2396		1.4686	1.2101		1.0664	0.91464
1.675	1.6929		1.9916	1.9103		0.77002	0.57389
1.7871	1.7076		2.7742	2.7833		0.84144	0.64116
0.83095	0.75807		1.0377	1.2291		0.2817	0.17475
1.2527	0.71721		1.7148	2.1198		0.36343	0.26633
0.69259	0.25844		1.8338	1.4791		0.71469	0.59034
0.51203	0.15865		1.5798	0.72781		0.88917	0.81119
1.0176	0.67702		1.6308	1.2872		0.56774	0.51776
0.87118	0.68261		1.9758	1.886		0.48235	0.4316
0.66815	0.57943		2.2645	2.0927		0.42879	0.38969
-0.38072	-0.3687		2.2578	2.2171		0.73557	0.73612
0.18154	0.31367		1.7629	1.7956		0.44521	0.44831
0.25962	0.50247		1.0209	0.84364		0.34732	0.30256
0.22123	0.56167		0.69803	0.69073		0.31136	0.21903
-0.19312	0.08755		0.5569	0.52526		0.20047	0.23907
3.3369	-0.39682		2.8175	1.8941		0.50106	0.84329
0.83209	-0.49442		4.1908	1.6285		0.69332	0.46286
0.26383	-0.38263		1.9208	1.107		0.20008	0.18035
0.45233	-0.03405		1.6498	0.78245		0.31271	0.30557
1.2355	1.2654		2.7693	1.5117		0.76028	0.72116
1.5265	1.5068		2.4315	0.86551		0.73113	0.68565
0.74229	0.80762		0.29528	0.00087465		0.20707	0.16221
1.083	1.0759		1.9112	0.83934		0.51675	0.53036
0.60071	0.8386		1.539	1.483		0.47694	0.37274
1.2046	1.2378		1.0428	2.3924		0.41608	0.15919
1.6841	1.7434		1.1674	2.1163		0.35337	0.25107
1.7207	1.8664		1.0061	1.6476		0.30234	0.33231
1.8346	1.7958		0.78212	1.1688		0.29661	0.42106
2.206	1.9235		0.41987	0.75056		0.43471	0.47538
1.4277	1.2601		0.50827	0.77193		0.24384	0.18181
0.27888	0.41548		0.46796	0.58739		0.10755	0.09648
1.5678	1.4781		0.81414	1.0898		0.41109	0.45594
0.92566	0.74648		0.95147	1.0681		0.68787	0.62223
0.10002	0.96719		0.74699	0.73219		0.54157	0.4276
0.36869	1.3297		1.0916	1.2356		0.96388	0.85597
-0.21921	0.98222		0.59201	0.68222		0.38436	0.52719
1.3213	1.3606		1.1429	0.91954		0.6313	0.46357
1.5505	1.5357		1.5279	1.3838		0.39155	0.25334
1.906	1.8891		2.3514	2.1379		0.39568	0.27572
1.9495	1.7272		2.4347	2.4933		0.37689	0.2621
1.0606	0.71732		1.5568	1.5104		0.37203	0.29637
1.0033	0.7462		1.5357	1.2294		0.39739	0.3582
0.6234	-0.17871		1.7461	1.5746		0.84438	0.81141
0.58383	0.45259		2.4011	2.3731		0.74511	0.70679
0.08607	0.00466		2.4467	2.1653		0.64024	0.59635
-0.15774	-0.34947		1.8102	1.6811		0.60146	0.57772
0.30716	0.33981		0.99563	1.1141		0.28036	0.23861
-0.66272	-0.54792		1.9417	2.6016		0.69416	0.8592
0.53866	0.45581		1.1162	1.3212		0.35938	0.29836
0.69778	0.56299		0.7476	1.0516		0.32735	0.24847
1.0206	-0.14287		2.443	2.802		0.55611	0.55494
1.1632	-0.21877		2.4668	2.5571		0.46921	0.55163
0.64291	0.43324		1.4956	1.4211		0.42564	0.10818
0.21796	-0.4153		1.9271	1.0729		0.21243	0.19434
0.46064	-0.05014		1.6719	0.78048		0.31315	0.3201
0.59426	0.39962		2.0655	0.77098		0.54657	0.52107
0.95203	0.93543		2.0748	0.66633		0.5785	0.53126
0.40374	0.14626		1.6575	0.98287		0.45299	0.38512
1.0861	0.85392		1.2098	2.0257		0.42321	0.11831
1.7333	1.7812		1.519	2.2982		0.39806	0.20911
1.7754	1.8456		1.5266	1.8937		0.34781	0.32217
1.7911	1.7076		1.1471	1.4084		0.3239	0.40557
2.0505	1.7939		0.55894	0.92329		0.40347	0.43503
1.3431	1.0044		0.60193	0.74888		0.13024	0.12372
1.6452	1.3976		0.68166	0.98015		0.34569	0.37727
1.0448	0.89349		0.85875	0.91601		0.40545	0.39161
0.83724	0.65635		0.85643	0.98478		0.71372	0.61513
0.54998	0.86478		1.2737	1.5987		0.93297	0.75261
0.04654	1.196		1.2853	1.4127		0.74841	0.70311
0.93142	1.3676		1.2351	1.2017		0.77942	0.65733
1.4611	1.7559		1.6569	1.3891		0.74848	0.53091
0.70989	0.78873		0.55204	0.57954		0.24884	0.11499
1.9196	1.589		2.6153	2.3487		1.0666	0.78474
1.6922	1.1524		2.5589	1.9738		0.7763	0.58371
1.0526	0.22066		2.5791	1.6814		1.0889	0.89462
1.1689	0.75017		2.2464	1.8564		0.63946	0.56331
1.0148	0.69215		1.8724	1.6454		0.56532	0.523
-0.2759	-0.24372		2.2499	2.2363		0.66333	0.59742
-0.30166	-0.25963		2.2468	2.2975		0.64386	0.59889
-0.18532	-0.01787		2.1287	2.057		0.68056	0.67695
-0.4807	-0.30485		2.1116	2.5142		0.81164	0.86335
-1.1019	-1.2422		0.74063	1.6634		0.39581	0.55689
-0.75567	-0.85522		1.6604	2.7654		0.71167	0.80619
0.31101	0.42351		0.73166	1.0621		0.31891	0.28697
0.82993	0.43401		1.5503	1.6035		0.48371	0.49458
0.92458	0.64082		0.8197	1.1626		0.29558	0.23548
1.1082	0.66738		1.3814	1.3792		0.42607	0.3801
0.06719	-0.27572		1.804	2.0009		0.36462	0.00272
1.3865	1.1205		-0.05601	-0.72425		0.33276	0.67309
0.1163	-0.48203		1.8474	0.97483		0.25261	0.2412
0.44366	-0.03985		1.6285	0.73708		0.33695	0.35221
0.99519	0.78853		2.3658	1.1791		0.67761	0.63079
0.43514	0.28932		2.5306	0.9579		0.50249	0.49119
0.38643	0.09256		2.0926	0.80987		0.44077	0.4012
1.0105	0.78561		1.8137	1.7699		0.45248	0.10822
1.6392	1.734		1.999	2.4991		0.48779	0.16992
1.5975	1.7092		2.3111	2.439		0.42701	0.28276
1.4916	1.315		2.2426	2.2381		0.56046	0.44365
1.6369	1.464		1.2136	1.3472		0.39708	0.39512
1.8745	1.4183		0.44098	0.69223		0.42343	0.31022
1.4911	1.1724		0.84951	0.99081		0.356	0.31087
1.2182	0.75652		1.0127	1.0524		0.56106	0.50513
0.94252	0.72197		0.82691	0.98524		0.73255	0.48245
0.72995	0.49919		1.4298	1.8745		0.85647	0.65762
0.16619	0.62155		1.4143	1.8665		0.73499	0.64509
0.36404	0.78255		0.94396	1.2082		0.57982	0.46844
1.2248	1.5247		1.4078	1.2857		0.69955	0.52742
2.2166	2.0612		2.5415	2.1072		0.82736	0.62969
1.6868	1.1798		2.5438	2.0359		1.1084	0.83547
1.2472	0.46072		2.835	2.2454		1.0525	0.84745
0.78569	0.33669		2.4181	2.1254		0.88678	0.86446
0.9075	0.77129		1.877	1.7604		0.58012	0.53098
0.12044	0.121		2.1483	2.0952		0.70288	0.66032
-0.58598	-0.43143		2.0215	2.6326		0.67854	0.61481
-0.55176	-0.73649		1.3896	1.7799		0.63404	0.55166
-0.03691	-0.06594		1.957	1.9797		0.72078	0.65518
-0.14737	-0.03584		2.0964	2.2267		0.84162	0.8805
-0.33124	-0.37359		1.2743	2.5291		0.67643	0.67579
1.0963	0.94216		1.1213	1.0755		0.40075	0.37776
1.0679	0.62255		0.60321	0.45421		0.22527	0.11811
0.71159	-0.70827		3.0816	2.5478		0.93996	0.57566
2.2388	0.70983		3.1621	2.0885		0.76766	0.57699
0.20987	0.2632		0.21169	0.13145		0.02092	0.01421
1.0389	0.85447		0.10367	-0.40881		0.25606	0.30107
0.0985	-0.43293		1.7723	0.90858		0.28492	0.27615
0.42323	0.0029		1.5703	0.71339		0.35872	0.37263
0.80653	0.58332		1.5203	0.74212		0.46118	0.43217
0.76319	0.30493		2.064	1.0744		0.58365	0.53404
1.4	1.0779		2.571	1.3564		0.67794	0.63969
1.1667	1.06		3.0483	1.3148		0.59593	0.52987
0.59858	0.32213		2.8207	1.0582		0.44152	0.41893
0.97923	0.87994		2.339	1.7421		0.4832	0.1363
1.4326	1.5804		2.1084	2.6259		0.57144	0.17176
1.3059	1.5084		2.6388	2.8663		0.489	0.27635
1.1006	1.143		2.737	2.5756		0.4107	0.29164
1.235	1.1255		1.8131	1.8308		0.36578	0.3714
1.6466	1.1844		0.73911	1.0565		0.38629	0.26597
1.7101	1.1815		0.78122	1.1167		0.3105	0.23913
0.93106	0.68947		1.1426	1.1413		0.09874	0.11842
1.1789	0.57435		1.1753	1.1811		0.5807	0.41798
0.91728	0.80814		0.74833	0.90253		0.62714	0.24296
0.86481	0.16564		1.5608	2.1446		0.88782	0.57157
0.12974	0.37738		1.9079	2.5806		0.81878	0.75049
0.1403	0.41883		0.94707	1.6672		0.56776	0.48544
0.94973	1.1402		1.1849	1.5106		0.67304	0.53212
1.8255	1.92		1.5466	1.4104		0.44916	0.31197
1.5311	1.3921		2.1471	1.6232		0.82963	0.60555
1.1804	0.5395		2.74	2.4018		1.0542	0.82013
0.87789	1.0027		2.8459	3.0448		0.90602	0.78305
-0.5258	-0.63847		1.5307	1.2991		0.58941	0.64701
-0.65584	-0.44792		1.9933	1.9748		0.77141	0.73774
-0.2856	-0.05159		1.0011	1.756		0.46477	0.39079
-0.38917	-0.43974		1.6483	2.3042		0.65243	0.58399
0.22383	0.19306		1.9374	2.2537		0.67145	0.62768
0.56867	0.62316		1.9434	2.0008		0.68568	0.66843
0.57023	0.6387		1.3121	1.413		0.50391	0.4797
-0.66366	-1.0719		0.74351	0.52181		0.46282	0.45307
0.54793	0.59371		1.1857	1.2537		0.41775	0.44435
0.54596	-1.1468		2.0149	1.5533		0.79751	0.47246
2.4709	-0.58712		3.5945	2.6641		0.84605	0.56969
0.01278	0.01023		0.00709	0.01708		0.06509	-0.12993
0.84118	0.75656		-0.06625	-0.23933		0.18777	0.19264
0.83092	0.70033		0.0293	-0.19587		0.24409	0.22095
0.85421	0.72326		0.19705	-0.0404		0.274	0.26269
0.5877	0.446		0.13411	-0.14662		0.30123	0.41243
0.06324	-0.34593		1.668	0.81115		0.31308	0.30686
0.35757	-0.00111		1.4723	0.64091		0.37121	0.38509
0.64684	0.49931		1.4679	0.82553		0.4459	0.43009
1.6628	1.1467		2.4159	1.3688		0.66237	0.63637
1.5942	1.2792		2.6153	1.3516		0.65972	0.63227
1.4831	1.3797		3.1856	1.2479		0.60146	0.5369
0.61709	0.36884		3.0291	1.0418		0.44012	0.42677
0.90467	0.91114		2.2071	1.4633		0.46833	0.22855
1.3076	1.496		1.5923	2.295		0.56021	0.20328
1.2443	1.4595		2.2739	2.7128		0.50372	0.2748
1.01	1.1025		2.7051	2.7417		0.42287	0.23125
1.0436	0.86814		2.255	2.3602		0.37336	0.32043
1.3849	0.75424		1.2784	1.7015		0.36854	0.30746
1.4279	0.51043		1.1099	1.3428		0.36675	0.27689
1.1856	0.1246		1.4461	1.4479		0.54604	0.35022
0.81975	0.22349		1.1369	1.1232		0.54383	0.28664
0.8943	0.25705		0.75322	1.0072		0.60805	0.28151
0.70693	0.29685		0.93874	1.3908		0.67861	0.4214
0.30091	0.76865		1.6906	2.3826		0.76013	0.68237
0.34467	1.0686		1.402	1.8423		0.65273	0.683
1.0059	1.0253		1.3379	2.1389		0.79734	0.67259
1.4395	1.5899		1.3602	1.6348		0.82706	0.60612
1.5908	1.7271		1.6475	1.6081		0.88543	0.64527
1.4529	1.6152		1.0908	1.1699		0.49414	0.34424
1.3302	1.08		2.0619	1.98		0.81022	0.60335
0.9112	1.3641		2.9014	2.9414		1.1153	1
0.68907	0.75353		2.0743	1.9614		0.80864	0.82362
0.49082	0.71906		2.0322	2.0225		0.74288	0.6692
-0.04025	0.09992		1.681	2.3625		0.68469	0.61272
0.64448	0.58858		0.95409	1.1249		0.4049	0.33289
0.64031	0.50117		1.9091	2.3601		0.65566	0.61678
0.47911	0.07891		1.7902	1.9231		0.7443	0.76198
0.33727	-0.09098		1.5285	1.5887		0.79918	0.80419
0.25857	0.35237		1.4342	1.3793		0.75278	0.67202
0.25275	-0.28404		2.2335	1.9689		0.94328	0.82036
0.85254	0.56576		1.0133	0.87181		0.44609	0.38581
1.5731	0.54304		3.3034	2.5458		0.76294	0.84079
2.9662	2.1445		4.8375	3.579		0.19768	0.11713
2.875	3.0472		4.3205	3.4428		0.16401	0.00065653
-1.8172	-1.2752		3.0323	3.7477		1.1324	1.0932
1.5716	1.5632		2.7192	2.9082		1.0667	0.97472
1.2892	1.3944		3.3472	2.9121		0.94367	0.88667
0.36208	0.61573		3.9715	2.2846		0.93757	0.71634
0.01423	0.01097		0.00827	0.01525		0.04686	-0.08087
0.87378	0.83379		-0.07232	-0.26333		0.20564	0.19842
0.89332	0.72741		0.07197	-0.13797		0.24752	0.17539
0.95871	0.71528		0.29561	0.07174		0.27168	0.20999
0.82684	0.51876		0.27029	-0.00991		0.30567	0.41524
-0.00956	-0.22217		1.4714	0.53007		0.33801	0.33769
0.25512	-0.11204		1.3454	0.43471		0.36593	0.38336
0.39374	0.22935		1.4299	0.79352		0.40491	0.40727
0.40224	0.10976		1.9988	1.1227		0.53988	0.51212
1.2679	1.0618		2.3761	1.0603		0.62708	0.60114
1.1836	1.1702		2.8408	0.88717		0.61131	0.53623
0.36494	0.31796		2.7472	0.99362		0.45045	0.41201
0.62405	0.71975		1.579	0.85834		0.45668	0.31152
0.96663	1.2014		0.69274	1.2981		0.47226	0.24441
1.0535	1.3096		1.5905	2.0365		0.43516	0.26824
1.0094	1.1157		2.3502	2.545		0.41047	0.22886
0.91765	0.47516		2.7448	2.9762		0.51257	0.32809
1.0699	0.10114		2.0951	2.3754		0.53776	0.39693
1.131	-0.38		1.8678	1.8129		0.58667	0.40315
0.92543	-0.72011		1.9411	1.7077		0.69358	0.39549
0.67097	-0.35216		1.193	1.3944		0.58284	0.31721
1.2684	-0.52984		1.1204	1.972		0.78618	0.51743
1.0578	0.52189		1.2345	1.616		0.70114	0.49013
0.75011	1.3168		1.9215	2.5541		0.80466	0.72617
0.54368	1.2716		0.99406	1.7047		0.57508	0.48585
1.1426	1.2095		1.4132	2.2323		0.75202	0.62536
1.5383	1.5278		1.3618	1.8149		1.0139	0.7636
1.6159	1.6282		1.2548	1.6508		0.92104	0.642
1.6128	1.5797		1.1542	1.3775		0.90941	0.63551
1.5036	1.6344		0.70038	1.0658		0.50958	0.36142
1.4279	1.586		1.3469	1.583		0.68412	0.53022
1.301	1.4459		1.0626	1.0363		0.52396	0.3959
0.76196	0.81691		1.5743	1.7955		0.69499	0.61553
0.88874	0.60501		1.5171	1.994		0.61891	0.55275
0.9615	0.76597		1.7128	2.2386		0.62206	0.60228
0.86183	0.72929		1.7486	1.9721		0.65862	0.62942
0.96398	1.0587		1.352	1.4312		0.44882	0.42586
0.35598	0.17934		2.0425	1.7537		0.81843	0.73266
0.38278	-0.28311		1.481	1.3921		0.77785	0.72457
0.92887	0.81041		1.3348	1.2782		0.41649	0.40608
0.84859	0.61814		1.1186	1.2154		0.37831	0.33662
1.1458	0.9033		1.7056	1.34		0.55758	0.51525
2.229	1.5309		4.2352	3.2083		0.36506	0.3471
1.3242	1.5535		1.712	1.3068		0.06772	-0.01984
1.8323	2.2884		3.8504	3.3139		0.32555	0.1562
3.785	1.2786		6.4649	5.9266		1.3399	1.2192
5.3577	6.6817		8.0932	5.105		1.8953	1.4161
5.6536	7.3141		8.8418	5.1414		2.1923	1.4885
5.4016	5.8871		7.9303	4.9137		1.9945	1.4286
0.02853	1.6449		4.5297	4.4907		1.5104	1.3855
-0.65178	-0.09517		3.7376	3.9931		1.3719	1.3439
-1.3454	-1.6821		3.5748	3.961		1.1858	1.2146
1.4549	1.03		3.0248	3.2504		1.303	1.2373
1.9481	2.0517		2.5806	2.4994		1.0004	1.0774
1.9717	2.0163		2.2652	2.1397		0.88498	0.93744
[truncated: 45,961 more rows]
