# Supplementary material for: Transition from positive to negative indirect CO2 effects on the vegetation carbon uptake
Source: Nat Commun. 2024 Feb 19;15:1500. doi: 10.1038/s41467-024-45957-x (PMC10876672; doi:10.1038/s41467-024-45957-x)
Supplement: Supplementary file 3 — Source Data [file 41467_2024_45957_MOESM3_ESM.zip › Source Data/Figure S28.xlsx]

## Sheet: panel d
Frequency distribution of eCO2(ind) during 2086-2100
Range	Frequency based on factorial experiment	Frequency based on climate analog approach
-3.95	0.00834	0.0563
-3.85	0.01251	0.07298
-3.75	0.02502	0.07715
-3.65	0.00834	0.08132
-3.55	0.02294	0.0834
-3.45	0.02919	0.10843
-3.35	0.03962	0.11677
-3.25	0.05004	0.10843
-3.15	0.0563	0.12511
-3.05	0.08966	0.11885
-2.95	0.08132	0.14596
-2.85	0.11051	0.18349
-2.75	0.13553	0.17515
-2.65	0.15013	0.1814
-2.55	0.17515	0.19392
-2.45	0.19809	0.19392
-2.35	0.22728	0.27732
-2.25	0.2377	0.28149
-2.15	0.25021	0.27524
-2.05	0.32528	0.33779
-1.95	0.36281	0.41285
-1.85	0.38575	0.44621
-1.75	0.45873	0.46498
-1.65	0.42328	0.5609
-1.55	0.50877	0.61719
-1.45	0.51294	0.77566
-1.35	0.63179	0.79234
-1.25	0.72353	0.90285
-1.15	0.86324	1.10094
-1.05	1.09051	1.3032
-0.95	1.15515	1.47418
-0.85	1.32822	1.78486
-0.75	1.45749	1.84533
-0.65	1.64099	2.36869
-0.55	1.95792	2.7461
-0.45	2.31031	3.35286
-0.35	2.9129	4.09516
-0.25	3.98048	5.4213
-0.15	6.42215	6.43466
-0.05	10.7217	7.94429
0.05	13.4365	7.74411
0.15	11.3514	6.73909
0.25	9.55191	5.52347
0.35	8.00892	4.71236
0.45	5.39002	3.80116
0.55	3.28406	3.15269
0.65	2.00171	2.61056
0.75	1.21979	2.04758
0.85	0.80902	1.73064
0.95	0.57549	1.44707
1.05	0.44204	1.19686
1.15	0.3503	1.02796
1.25	0.33987	0.8403
1.35	0.20643	0.74647
1.45	0.18558	0.6443
1.55	0.13553	0.52545
1.65	0.12719	0.48166
1.75	0.08132	0.42119
1.85	0.0563	0.37324
1.95	0.05421	0.34613
2.05	0.05213	0.3357
2.15	0.0417	0.29609
2.25	0.02502	0.27941
2.35	0.01877	0.26064
2.45	0.01043	0.25438
2.55	0.0146	0.18975
2.65	0.01668	0.20434
2.75	0.01043	0.18349
2.85	0.00626	0.13553
2.95	0.00834	0.15013
3.05	0.00626	0.14179
3.15	0.01251	0.11051
3.25	0.00417	0.09383
3.35	0.00209	0.098
3.45	0.00209	0.10217
3.55	0	0.07298
3.65	0	0.07506
3.75	0	0.06464
3.85	0.00209	0.04796
3.95	0	0.05838
