# Supplementary material for: Transition from positive to negative indirect CO2 effects on the vegetation carbon uptake
Source: Nat Commun. 2024 Feb 19;15:1500. doi: 10.1038/s41467-024-45957-x (PMC10876672; doi:10.1038/s41467-024-45957-x)
Supplement: Supplementary file 3 — Source Data [file 41467_2024_45957_MOESM3_ESM.zip › Source Data/Figure S3.xlsx]

## Sheet: panels a and b
Global observed indirect effect of eCO2
period	eCO2(ind)obs	eCO2(ind)kNDVI
1982-1996	0.966298	0.12
2000-2014	0.585283	-0.11

## Sheet: panel c
Zonal medians of difference in indirect CO2 effect between the two periods
Latitude	ΔeCO2(ind)kNDVI	ΔeCO2(ind)obs	ΔeCO2(ind)
87.5	0	0	0
82.5	-0.0006474	-2.48275	0.01583
77.5	-0.00078609	-0.74443	0.10636
72.5	0.00127	0.97192	0.9429
67.5	-0.0005943	-0.25088	-0.05769
62.5	-0.0001449	-1.27128	-1.0344
57.5	-0.0009327	-1.08554	-2.53365
52.5	-0.000486715	-2.53441	-2.1334
47.5	-0.000370395	-1.28668	-0.52088
42.5	-0.00043142	-1.67581	-0.64036
37.5	-3.334e-05	-0.03147	-0.64606
32.5	-0.0002585	0.2487	-0.4742
27.5	0.000106483	-0.03321	-0.72661
22.5	-0.0005408	-0.87919	-1.4844
17.5	-0.000827445	-1.1241	-0.04009
12.5	-0.000191145	-1.5061	-0.43982
7.5	0.000119435	0.89728	1.2854
2.5	0.0001433	1.21528	0.79758
-2.5	-4.7465e-05	-0.23289	0.47806
-7.5	-0.000141575	0.80421	0.06369
-12.5	-0.00048876	-0.08366	0.34796
-17.5	-0.0003085	2.69967	1.7679
-22.5	0.00033039	0.35458	0.56522
-27.5	0.000137525	-0.3499	-0.02704
-32.5	0.0001241	-0.90973	0.09832
-37.5	0.00019939	-1.42711	-0.32302
-42.5	-1.1235e-05	-0.04023	-0.09261
-47.5	2.4238e-05	-1.3385	0.07059
-52.5	0.00194	1.1988	1.389
-57.5	0	0	1.5842

## Sheet: panel d
Mean difference in eCO2(ind)kNDVI between the two periods binned across climate space
P T	-12	-10	-8	-6	-4	-2	0	2	4	6	8	10	12	14	16	18	20	22	24	26	28	30
0	0.000572099	0.00221	0.000391955	0.000879161	-0.000254959	-9999	0.000362359	-0.00109	-0.000853863	-0.000426629	-0.000678699	0.000229929	0.000164144	0.000345694	0.00106	-0.000468343	-2.08124e-05	0.000770336	8.85935e-05	0.000417889	-9999	-9999
200	0.00089382	0.000230851	-0.000500638	-0.00172	-0.000492062	-0.000763022	-0.00151	-0.000769245	-0.00135	0.000113376	-0.000330641	0.000262379	-0.000101996	0.000867896	0.000310317	0.00112	-0.000261211	0.000261228	0.000500311	0.000256595	-0.00123	-9999
400	-0.00222	-0.00178	-0.00156	-0.00202	-0.000860074	-7.95048e-05	-0.000420213	-0.00136	-1.84236e-05	-0.00103	0.000552165	-0.000593158	-0.000554784	0.000926003	0.000683322	0.000841263	-0.000128964	-0.00013308	-0.000299594	-0.00155	-0.000790674	-9999
600	-9999	-9999	-0.00218	-0.00126	-9.876e-06	-0.00117	-0.00179	-0.00148	-0.00103	-2.35481e-06	-0.000848653	-0.000751485	-0.000427688	-0.00166	-0.000850857	-1.7922e-06	6.39986e-05	0.000107932	-0.00155	1.78121e-05	0.00113	-9999
800	-9999	-9999	-9999	-0.00135	-0.00454	-0.000673862	-5.8433e-05	-0.00114	-0.00144	-0.000754747	-0.000932775	-0.000368631	1.28975e-05	-0.00285	-0.000545894	0.000456293	0.000631687	0.000156976	0.000626514	-8.87231e-05	0.000152883	-9999
1000	-9999	-9999	-9999	-9999	-9999	-0.0011	0.000120098	-0.000603809	-0.000134662	0.000683032	-0.00116	-0.00106	0.000216863	-0.000511428	-0.00065355	-0.000949233	-0.000730578	-0.000560489	-0.000886887	-0.000110959	-0.00133	-9999
1200	-9999	-9999	-9999	-9999	-9999	-9999	-9999	-0.000502707	0.000348436	9.60253e-05	-0.000400587	-0.000659179	-0.0013	-0.000578272	-0.00121	0.000674633	-0.001	-0.00123	-0.00030025	-0.0014	-9999	-9999
1400	-9999	-9999	-9999	-9999	-9999	-9999	-9999	-0.0025	-0.000160057	0.00193	-0.000971539	-9999	-9999	0.00192	0.00102	0.000359569	0.000129918	-0.000185054	0.000387983	-0.00107	-9999	-9999
1600	-9999	-9999	-9999	-9999	-9999	-9999	-9999	-9999	-9999	-9999	-9999	-9999	-9999	-9999	0.000291318	0.00151	-0.000254669	0.0027	0.00039486	-0.000768077	-9999	-9999
1800	-9999	-9999	-9999	-9999	-9999	-9999	-9999	-9999	-9999	-9999	-9999	-9999	-9999	-9999	-9999	0.0016	0.000445405	0.00141	-0.000491539	-0.000207746	-9999	-9999
2000	-9999	-9999	-9999	-9999	-9999	-9999	-9999	-9999	-9999	-9999	-9999	-9999	-9999	-9999	-9999	-9999	0.00206	0.00398	0.00067316	-0.000358928	-9999	-9999
2200	-9999	-9999	-9999	-9999	-9999	-9999	-9999	-9999	-9999	-9999	-9999	-9999	-9999	-9999	-9999	-9999	-9999	-0.000267093	0.000845422	0.000300584	-9999	-9999
2400	-9999	-9999	-9999	-9999	-9999	-9999	-9999	-9999	-9999	-9999	-9999	-9999	-9999	-9999	-9999	-9999	-9999	0.00395	0.000307093	9.48769e-05	-9999	-9999
2600	-9999	-9999	-9999	-9999	-9999	-9999	-9999	-9999	-9999	-9999	-9999	-9999	-9999	-9999	-9999	-9999	-9999	0.00436	0.000604212	0.000221997	-9999	-9999
2800	-9999	-9999	-9999	-9999	-9999	-9999	-9999	-9999	-9999	-9999	-9999	-9999	-9999	-9999	-9999	-9999	-9999	0.00148	0.00025305	0.000373065	-9999	-9999
3000	-9999	-9999	-9999	-9999	-9999	-9999	-9999	-9999	-9999	-9999	-9999	-9999	-9999	-9999	-9999	-9999	-9999	-9999	0.000878531	0.00102	-9999	-9999
3200	-9999	-9999	-9999	-9999	-9999	-9999	-9999	-9999	-9999	-9999	-9999	-9999	-9999	-9999	-9999	-9999	-9999	-9999	0.00139	0.000730955	-9999	-9999
3400	-9999	-9999	-9999	-9999	-9999	-9999	-9999	-9999	-9999	-9999	-9999	-9999	-9999	-9999	-9999	-9999	-9999	-9999	0.000218544	-0.000936593	-9999	-9999
3600	-9999	-9999	-9999	-9999	-9999	-9999	-9999	-9999	-9999	-9999	-9999	-9999	-9999	-9999	-9999	-9999	-9999	-9999	-9999	-9999	-9999	-9999
3800	-9999	-9999	-9999	-9999	-9999	-9999	-9999	-9999	-9999	-9999	-9999	-9999	-9999	-9999	-9999	-9999	-9999	-9999	-9999	-9999	-9999	-9999
4000	-9999	-9999	-9999	-9999	-9999	-9999	-9999	-9999	-9999	-9999	-9999	-9999	-9999	-9999	-9999	-9999	-9999	-9999	-9999	-9999	-9999	-9999
