# Supplementary material for: Transition from positive to negative indirect CO2 effects on the vegetation carbon uptake
Source: Nat Commun. 2024 Feb 19;15:1500. doi: 10.1038/s41467-024-45957-x (PMC10876672; doi:10.1038/s41467-024-45957-x)
Supplement: Supplementary file 3 — Source Data [file 41467_2024_45957_MOESM3_ESM.zip › Source Data/Figure S30.xlsx]

## Sheet: panel a
Time series of Tmax anomaly
year	ACCESS-ESM1-5	CanESM5	CNRM-ESM2-1	E3SM-1-1	MIROC-ES2L	MRI-ESM2-0	UKESM1-0-LL
1982	-3.24129	-3.86136	-2.64115	-4.18182	-2.6904	-2.40213	-3.98961
1983	-3.02356	-4.2467	-3.03114	-4.78878	-2.87107	-2.4487	-4.16229
1984	-3.04185	-4.14625	-2.82628	-4.28418	-2.77562	-2.53084	-4.08408
1985	-3.1451	-3.58873	-2.52106	-3.99428	-2.06114	-2.56537	-3.93802
1986	-3.15339	-3.84492	-2.35226	-4.21182	-1.85289	-2.45054	-3.93232
1987	-3.21002	-3.74385	-2.49042	-4.06813	-2.54119	-2.3566	-4.0189
1988	-3.01332	-3.60816	-2.40118	-4.05662	-2.5732	-2.25547	-3.88523
1989	-2.79719	-3.20263	-2.33637	-4.22051	-2.37367	-2.426	-3.6594
1990	-2.72114	-3.43784	-2.15236	-4.12804	-2.0208	-2.15613	-4.01552
1991	-2.91652	-3.34172	-2.35814	-4.07553	-1.74154	-2.26381	-4.09576
1992	-3.17558	-4.15708	-2.4714	-4.13962	-2.85133	-2.56199	-4.12116
1993	-2.95468	-3.76047	-2.64097	-4.24286	-2.919	-2.53407	-3.92478
1994	-3.07051	-3.96518	-2.68964	-4.20444	-2.70298	-2.11571	-4.07397
1995	-2.98135	-3.4716	-2.54608	-4.13417	-2.26524	-2.03282	-3.90598
1996	-2.47986	-2.86301	-2.56557	-4.27635	-1.97768	-2.21882	-3.5234
1997	-2.67446	-3.39156	-2.1996	-4.34696	-1.76405	-2.10408	-3.50092
1998	-2.13136	-3.56081	-2.3327	-4.02284	-2.41616	-1.94002	-3.60301
1999	-2.32166	-3.08913	-2.19284	-3.96902	-2.37803	-1.66369	-3.47368
2000	-2.397	-3.1739	-2.24834	-4.00377	-2.10467	-1.99012	-3.12242
2001	-1.9875	-2.55086	-2.19829	-3.67164	-1.77719	-1.64036	-2.95173
2002	-1.86913	-2.80111	-2.11601	-3.68284	-1.91114	-1.5509	-3.27418
2003	-1.7258	-2.85608	-1.938	-3.48773	-2.0017	-1.68787	-2.9622
2004	-1.77226	-3.01678	-1.76792	-3.4086	-1.58475	-1.62977	-2.78205
2005	-1.84687	-3.29521	-1.91519	-3.24758	-1.35116	-1.4368	-2.91845
2006	-1.96693	-3.25859	-2.12227	-3.4363	-2.02898	-1.48871	-2.89425
2007	-2.30705	-2.96091	-1.80989	-3.27014	-2.25793	-1.5705	-2.69293
2008	-2.09906	-2.92324	-1.92295	-3.29593	-1.9537	-1.6706	-3.00157
2009	-1.94295	-2.86085	-1.94803	-3.41046	-1.83928	-1.53988	-3.08845
2010	-1.93172	-2.85606	-1.86142	-2.75311	-1.30463	-1.467	-3.08138
2011	-1.7546	-2.68785	-1.76348	-3.26891	-1.7571	-1.74553	-2.97604
2012	-1.89414	-2.57715	-1.76945	-2.91664	-1.85738	-1.65687	-2.63905
2013	-1.79875	-2.71239	-1.74425	-2.82851	-1.6909	-1.78667	-3.11062
2014	-1.94887	-2.43663	-1.91211	-3.07643	-1.62029	-1.21277	-3.03054
2015	-1.67884	-2.41774	-1.8099	-3.01301	-0.95847	-1.16148	-2.55638
2016	-2.09007	-2.44396	-1.58281	-2.85389	-1.60008	-1.00113	-2.79431
2017	-1.63409	-2.0542	-1.28844	-2.86008	-2.19167	-1.45869	-2.46076
2018	-1.50883	-1.90677	-1.50518	-2.77239	-1.82194	-1.33844	-2.2949
2019	-1.86008	-1.88465	-1.58639	-2.58257	-0.98375	-1.27588	-2.19806
2020	-1.46879	-1.83149	-1.75583	-2.17912	-0.94455	-0.97672	-2.33774
2021	-1.41598	-2.10114	-1.22442	-2.35272	-1.31523	-1.08687	-2.09424
2022	-1.53913	-1.65834	-1.44304	-2.38747	-1.58892	-1.16063	-2.24443
2023	-1.56828	-1.46051	-1.89993	-2.09376	-1.2099	-0.92732	-2.13159
2024	-1.16663	-1.71139	-1.4175	-1.73038	-1.02411	-0.56662	-2.19838
2025	-1.11706	-1.57714	-0.96305	-2.11919	-1.20773	-0.95689	-2.10634
2026	-0.93835	-1.29188	-0.86108	-2.03621	-0.5993	-0.59955	-2.00244
2027	-1.02725	-1.53339	-1.29229	-1.95203	-0.734	-0.82551	-1.98794
2028	-1.12052	-1.856	-1.37755	-2.19831	-1.00589	-0.98491	-1.99032
2029	-0.95058	-1.30216	-1.10202	-2.06155	-1.01491	-0.78902	-1.67953
2030	-0.72679	-1.12425	-0.73098	-1.76329	-0.65736	-0.53358	-1.53775
2031	-0.63226	-1.25116	-0.63287	-1.28229	-0.16471	-0.67394	-1.70038
2032	-0.62041	-1.40672	-1.04085	-1.07981	-0.66926	-0.56729	-1.40366
2033	-0.70198	-1.59228	-0.83941	-1.33854	-0.85893	-0.35253	-1.24422
2034	-0.70142	-1.41346	-0.9119	-1.17122	-0.91462	-0.54123	-0.77312
2035	-0.50211	-0.65096	-0.73255	-1.01896	-0.36665	-0.1611	-0.95214
2036	-0.70785	-0.455	-0.52068	-1.06909	-0.17833	-0.34732	-0.92723
2037	-0.35047	-0.4235	-0.66896	-1.24423	-0.64907	-0.15695	-1.03471
2038	-0.30063	-0.50619	-0.63131	-0.82539	-0.65246	-0.31561	-0.56043
2039	0.2427	-0.74052	-0.60273	-0.49731	-0.29012	-0.22561	-0.30761
2040	-0.15238	-0.26837	-0.29479	-0.55396	0.05589	-0.27045	-0.81286
2041	-0.26494	-0.52308	-0.6947	-0.49198	-0.20456	-0.18086	-0.78737
2042	-0.01174	-0.29458	-0.31343	-0.30615	-0.54234	0.02177	-0.71074
2043	-0.00152	-0.33542	-0.30856	-0.52007	-0.21797	0.03808	-0.54534
2044	0.18893	-0.21185	-0.29971	-0.05954	0.68144	0.25904	0.1495
2045	-0.14711	-0.27144	-0.13366	-0.09319	0.2485	0.11645	-0.28699
2046	0.25026	-0.27645	-0.36852	0.1435	-0.32954	0.21617	0.0311
2047	0.00926	-0.123	0.0092	0.3622	-0.31149	0.18866	0.11529
2048	-0.04777	-0.04881	0.000619315	0.26907	0.27742	0.14498	0.18401
2049	-0.01382	0.40564	0.11135	0.43694	0.72669	0.33939	0.16506
2050	0.27734	0.28472	-0.07604	0.40841	0.09567	0.56707	0.45384
2051	0.3439	0.34172	-0.05486	0.59357	0.0637	0.55026	0.66382
2052	0.46091	0.47895	-0.08974	0.4378	0.36818	0.49099	0.236
2053	0.66663	0.33225	0.06807	0.37033	0.84969	0.27272	0.77494
2054	0.59808	0.51842	0.23316	0.36424	0.98451	0.50495	0.75472
2055	1.03186	1.15217	0.07935	0.7968	0.37641	0.74149	0.42004
2056	0.8163	1.29412	0.4496	1.47419	0.42068	0.37629	0.95628
2057	0.60809	1.09234	0.07205	0.90012	1.00625	0.3169	1.01582
2058	0.95549	1.12055	0.38707	1.29658	1.38947	0.70293	1.16477
2059	0.92083	1.74272	0.85516	1.56416	0.85194	0.88049	1.01351
2060	1.24784	1.10292	0.54214	1.09234	0.6032	1.11137	1.09068
2061	0.86466	0.9931	0.6739	1.27569	1.03936	0.91892	1.3908
2062	0.74809	1.03006	0.87337	1.79482	1.38137	0.91121	1.35166
2063	0.96801	1.63957	1.09195	1.93406	1.0326	0.58691	1.81184
2064	1.13432	1.62012	0.77691	2.14778	0.77586	0.77201	1.88122
2065	1.38857	1.89194	0.94135	2.1852	1.26201	1.14466	1.94083
2066	1.40321	1.89669	1.35348	2.21528	1.56107	0.97735	1.89181
2067	1.11241	2.18959	1.5438	2.29542	0.94999	1.00237	2.40066
2068	1.50323	2.20801	1.60963	2.67041	0.80519	1.4074	2.36621
2069	1.96947	1.93902	1.36828	2.51842	1.19247	1.54139	2.36852
2070	1.77692	2.15043	1.29645	2.79706	2.03298	1.31517	2.78202
2071	2.0813	2.17269	1.42358	3.14191	1.42894	1.29126	2.83841
2072	1.97099	2.46307	1.64884	2.9147	1.2783	1.17852	2.59878
2073	2.36492	2.75307	1.48099	3.43078	1.42131	1.49655	3.02363
2074	2.33381	2.61543	1.85575	3.48039	2.09549	1.40815	3.02395
2075	1.95827	2.71049	1.95701	3.43424	1.91396	1.71536	3.07272
2076	1.94962	2.85126	1.73067	3.17264	1.57736	1.29367	3.04605
2077	2.38569	3.059	2.26133	3.52502	1.66396	1.35712	3.37537
2078	2.25283	3.34722	1.75262	3.6571	1.96706	1.92569	3.53129
2079	2.01459	3.88215	2.19531	3.85877	2.58235	1.65138	3.63593
2080	2.31768	3.54865	2.26627	4.0835	2.3082	2.15438	3.9962
2081	3.05568	2.84804	2.44075	3.68134	1.74999	2.09697	3.74775
2082	3.11068	3.42585	2.9025	3.79083	1.89603	1.82129	4.19608
2083	2.79699	4.04194	2.80297	4.27539	2.68303	1.78456	4.2866
2084	2.95187	4.06237	2.80401	4.69573	2.61226	2.05104	4.51345
2085	2.67474	3.84913	3.26114	5.04489	1.88092	2.47433	4.31612
2086	3.23272	3.74535	3.10368	4.76645	1.90342	2.35746	4.27719
2087	3.25111	3.93168	3.20657	4.91464	2.26094	2.32727	4.41621
2088	2.78162	4.30876	3.49051	4.83749	3	2.58994	4.89532
2089	3.18718	4.33953	3.049	5.23123	2.61838	2.40716	4.65045
2090	3.27356	4.98494	3.63123	5.19421	2.49435	2.64674	5.20302
2091	3.26743	4.45274	3.6945	5.24393	3.00369	2.56703	5.14257
2092	3.38613	4.80078	3.62857	5.88731	3.25828	2.56093	5.03454
2093	3.48602	5.01627	3.94393	5.6449	2.91907	2.45678	5.06985
2094	3.4691	5.29696	4.242	5.74553	2.65285	2.63185	5.23366
2095	3.36676	5.04609	4.00029	6.05872	3.2276	3.01065	5.56238
2096	3.2857	5.08003	3.97553	6.09196	3.72079	3.00463	5.69861
2097	3.36684	5.26844	4.40843	5.98542	3.52236	3.05826	5.89572
2098	3.56576	5.08532	4.47175	6.46278	3.21844	2.90166	5.85102
2099	3.83254	5.01546	4.52819	6.57536	3.18412	2.99397	5.83485
2100	3.80365	5.76864	4.34764	6.44065	3.94867	2.90529	5.75316

## Sheet: panel b
Time series of Tmax anomaly
year	E3SM-1-1	CRU
1982	-0.39078	-0.51574
1983	-0.99773	-0.10856
1984	-0.49314	-0.60226
1985	-0.20324	-0.6315
1986	-0.42077	-0.32244
1987	-0.27708	-0.21932
1988	-0.26557	-0.02308
1989	-0.42946	-0.17878
1990	-0.337	0.05312
1991	-0.28448	-0.0713
1992	-0.34857	-0.38173
1993	-0.45181	-0.35038
1994	-0.41339	-0.1173
1995	-0.34312	0.18139
1996	-0.4853	-0.37126
1997	-0.55591	-0.05039
1998	-0.23179	0.25073
1999	-0.17797	0.06819
2000	-0.21272	-0.10439
2001	0.11941	0.11202
2002	0.1082	0.28535
2003	0.30332	0.24271
2004	0.38244	0.08658
2005	0.54347	0.38997
2006	0.35475	0.27487
2007	0.52091	0.41535
2008	0.49512	0.1811
2009	0.38059	0.15523
2010	1.03793	0.2518
2011	0.52214	0.19689
2012	0.8744	0.26443
2013	0.96254	0.30775
2014	0.71462	0.33096

## Sheet: panel c
Time series of Tmin anomaly
year	ACCESS-ESM1-5	CanESM5	CNRM-ESM2-1	E3SM-1-1	MIROC-ES2L	MRI-ESM2-0	UKESM1-0-LL
1982	-3.02634	-4.16095	-2.78931	-4.19755	-2.69611	-2.5821	-4.07715
1983	-2.87417	-4.41088	-3.19825	-4.819	-2.843	-2.57591	-4.2132
1984	-2.94688	-4.27238	-2.93555	-4.31577	-2.74605	-2.65052	-4.13556
1985	-2.89267	-3.99266	-2.63877	-4.00485	-2.03793	-2.67271	-3.99415
1986	-2.9471	-4.18578	-2.43953	-4.22258	-1.86514	-2.63984	-4.00744
1987	-2.9814	-4.01726	-2.62775	-4.0825	-2.50865	-2.52375	-4.05376
1988	-2.87867	-3.95953	-2.45415	-4.06513	-2.48363	-2.39241	-4.04252
1989	-2.73711	-3.66105	-2.50982	-4.25207	-2.31556	-2.54504	-3.75101
1990	-2.62131	-3.83471	-2.30716	-4.14994	-1.94526	-2.17003	-3.95263
1991	-2.71369	-3.71634	-2.50818	-4.09839	-1.69105	-2.34624	-4.12236
1992	-3.06152	-4.35308	-2.53883	-4.16009	-2.74447	-2.7127	-4.05721
1993	-2.84089	-3.9135	-2.70016	-4.2737	-2.84997	-2.54555	-3.97926
1994	-2.95161	-4.15339	-2.86096	-4.22402	-2.62154	-2.27141	-4.22116
1995	-2.84476	-3.74327	-2.66073	-4.14836	-2.25467	-2.18543	-3.91646
1996	-2.36782	-3.14262	-2.62873	-4.30636	-1.89881	-2.27435	-3.55333
1997	-2.55868	-3.59497	-2.39274	-4.37037	-1.81146	-2.15893	-3.5832
1998	-2.14457	-3.70479	-2.52313	-4.06204	-2.3957	-2.06381	-3.59628
1999	-2.13024	-3.38249	-2.26568	-3.99871	-2.29677	-1.76787	-3.50547
2000	-2.1876	-3.511	-2.30841	-4.02362	-2.09947	-2.02966	-3.10487
2001	-2.00863	-2.8765	-2.29517	-3.69022	-1.74196	-1.73697	-2.96191
2002	-1.7123	-3.10836	-2.20838	-3.69393	-1.904	-1.59739	-3.26373
2003	-1.67436	-3.12134	-2.00548	-3.48944	-1.99819	-1.74763	-3.03084
2004	-1.73371	-3.17704	-1.86416	-3.42042	-1.53045	-1.64177	-2.8579
2005	-1.88474	-3.39541	-1.98397	-3.24239	-1.35964	-1.45359	-2.95366
2006	-1.87835	-3.41867	-2.20173	-3.44622	-1.92588	-1.54732	-2.93624
2007	-2.0821	-3.24498	-1.80743	-3.25526	-2.255	-1.59511	-2.73264
2008	-1.91934	-3.17753	-1.91951	-3.31359	-1.84745	-1.81227	-3.05886
2009	-1.84455	-3.01288	-2.05198	-3.43694	-1.76291	-1.64192	-3.14097
2010	-1.83948	-3.09996	-1.94736	-2.74756	-1.35107	-1.53794	-3.14626
2011	-1.70077	-2.89408	-1.86457	-3.28368	-1.72888	-1.86391	-3.11513
2012	-1.73665	-2.7233	-1.79699	-2.92202	-1.847	-1.7043	-2.67073
2013	-1.69547	-2.84437	-1.82933	-2.83834	-1.69486	-1.86063	-2.91341
2014	-1.757	-2.57003	-1.97647	-3.08797	-1.64635	-1.32109	-3.06475
2015	-1.61739	-2.46624	-1.90459	-3.0293	-0.98287	-1.26255	-2.62308
2016	-1.92466	-2.44152	-1.63287	-2.85165	-1.51005	-1.11763	-2.88778
2017	-1.54618	-2.18594	-1.30638	-2.8899	-2.05767	-1.54973	-2.5177
2018	-1.44326	-2.14247	-1.64612	-2.80705	-1.76458	-1.42095	-2.3907
2019	-1.66495	-2.12785	-1.73555	-2.60287	-1.03055	-1.3772	-2.16057
2020	-1.41297	-1.97549	-1.78478	-2.16421	-1.00625	-1.04697	-2.4033
2021	-1.34633	-2.20906	-1.29054	-2.34983	-1.30424	-1.11798	-2.16872
2022	-1.4291	-1.86069	-1.52312	-2.38366	-1.53011	-1.13815	-2.34332
2023	-1.48867	-1.57867	-1.92652	-2.07701	-1.24449	-1.01755	-2.20643
2024	-1.00118	-1.80816	-1.50351	-1.7258	-1.07216	-0.6487	-2.1492
2025	-1.05419	-1.69683	-1.06461	-2.1145	-1.28504	-1.05657	-2.18692
2026	-0.93505	-1.40393	-0.87588	-2.03232	-0.61045	-0.58957	-2.07843
2027	-0.99951	-1.65045	-1.39441	-1.944	-0.78117	-0.7825	-1.89128
2028	-1.04445	-1.96515	-1.39429	-2.2021	-1.06088	-1.0338	-2.11269
2029	-0.92735	-1.37472	-1.14064	-2.05137	-1.07359	-0.75949	-1.73987
2030	-0.7021	-1.24764	-0.71919	-1.77262	-0.72589	-0.44793	-1.5852
2031	-0.70256	-1.18122	-0.6317	-1.28055	-0.31091	-0.6696	-1.70054
2032	-0.62377	-1.48036	-1.02944	-1.06053	-0.7398	-0.64929	-1.39441
2033	-0.68228	-1.49477	-0.90066	-1.34865	-0.72255	-0.29536	-1.21446
2034	-0.64175	-1.41321	-1.04242	-1.18203	-0.84701	-0.59416	-0.79872
2035	-0.44418	-0.74878	-0.80796	-1.01098	-0.47635	-0.30853	-0.94045
2036	-0.64551	-0.58684	-0.53356	-1.05681	-0.29378	-0.33036	-1.02306
2037	-0.42182	-0.47887	-0.781	-1.22611	-0.70018	-0.23274	-1.03615
2038	-0.38421	-0.65305	-0.71562	-0.81934	-0.64817	-0.34672	-0.43974
2039	0.15946	-0.7179	-0.5923	-0.48365	-0.33853	-0.17014	-0.3159
2040	-0.14139	-0.36344	-0.33447	-0.53654	0.01906	-0.26265	-0.78962
2041	-0.23616	-0.62702	-0.70898	-0.49159	-0.14813	-0.20973	-0.86493
2042	-0.07382	-0.35844	-0.31972	-0.28093	-0.44012	-0.00714	-0.76086
2043	-0.07492	-0.48081	-0.30124	-0.52173	-0.16173	0.0478	-0.5593
2044	0.15334	-0.23267	-0.34041	-0.04033	0.58086	0.28477	0.22946
2045	0.00549	-0.29776	-0.18522	-0.08907	0.17675	0.1458	-0.29082
2046	0.31086	-0.17139	-0.40818	0.14674	-0.28075	0.16073	0.00358
2047	0.1195	-0.16108	-0.03899	0.37566	-0.31815	0.2467	0.16074
2048	0.01423	0.05112	0.000116183	0.29084	0.28444	0.22135	0.17201
2049	0.07895	0.35309	0.12191	0.48639	0.6147	0.36016	0.09119
2050	0.29393	0.44287	-0.09426	0.43132	0.15558	0.57238	0.43738
2051	0.36835	0.35762	-0.03125	0.61758	0.05287	0.52153	0.6909
2052	0.48194	0.60283	-0.0755	0.46002	0.31689	0.4539	0.12345
2053	0.56045	0.55375	0.04048	0.37034	0.77292	0.26009	0.73213
2054	0.63071	0.53169	0.19012	0.37444	1.00409	0.52468	0.86845
2055	0.91517	1.15363	0.09135	0.79882	0.44065	0.79104	0.38597
2056	0.80063	1.20564	0.50274	1.49096	0.42747	0.43652	0.95104
2057	0.66227	1.05955	0.10796	0.9161	0.99168	0.37624	0.95613
2058	0.95952	1.11375	0.41597	1.29307	1.35639	0.69965	1.14044
2059	0.91972	1.66982	0.81757	1.56003	0.86705	0.98242	0.94988
2060	1.20038	1.32576	0.57168	1.1097	0.62045	1.1379	1.1447
2061	0.90383	1.14951	0.67233	1.31266	0.98698	1.07575	1.4877
2062	0.74598	1.13281	0.90541	1.83018	1.32463	1.05317	1.37262
2063	0.91472	1.75515	1.08066	1.95729	1.07231	0.67117	1.98363
2064	1.05998	1.73526	0.77095	2.16022	0.79094	0.91991	1.9272
2065	1.34354	1.99593	0.99463	2.21871	1.25883	1.27585	1.95629
2066	1.43079	2.02861	1.38996	2.2065	1.57717	1.07514	1.8873
2067	1.12941	2.30116	1.51704	2.30475	0.98772	1.0909	2.47176
2068	1.42235	2.38578	1.66626	2.68697	0.80621	1.47061	2.65677
2069	1.8541	2.2792	1.44639	2.52115	1.18824	1.60132	2.32934
2070	1.67357	2.37078	1.28398	2.81116	1.95199	1.36149	2.6328
2071	1.88135	2.39844	1.4835	3.13962	1.46984	1.319	2.92778
2072	1.84703	2.61981	1.66673	2.91331	1.26398	1.24129	2.67346
2073	2.1508	2.88717	1.54481	3.45331	1.44561	1.56209	3.12735
2074	2.15038	2.95311	1.93063	3.46892	2.07624	1.49927	3.04702
2075	1.91894	2.92427	2.05901	3.45468	1.87646	1.92118	3.13039
2076	1.84767	2.97313	1.7874	3.18641	1.57708	1.36195	3.07726
2077	2.27147	3.2877	2.37721	3.52922	1.63594	1.46436	3.39861
2078	2.12561	3.56185	1.93747	3.67321	1.98445	2.08469	3.59537
2079	1.87947	4.07135	2.25607	3.86734	2.52971	1.7703	3.743
2080	2.14592	3.92109	2.38188	4.08417	2.33312	2.18421	4.06377
2081	2.83708	3.36092	2.5908	3.7084	1.79894	2.11559	3.73601
2082	2.93314	3.8321	3.02647	3.81294	2.00431	1.93665	4.14726
2083	2.67748	4.25493	2.95476	4.28754	2.61955	1.81277	4.35326
2084	2.7305	4.38988	2.9857	4.70244	2.6433	2.10294	4.62307
2085	2.55098	4.19638	3.40165	5.03528	1.96618	2.59485	4.36671
2086	3.03666	4.11501	3.25352	4.77399	1.94852	2.38872	4.32252
2087	3.06543	4.239	3.36911	4.89981	2.18375	2.54308	4.49083
2088	2.63685	4.54486	3.62878	4.85207	2.87572	2.63934	5.00467
2089	2.94765	4.67514	3.25123	5.23953	2.61958	2.43243	4.62153
2090	3.04039	5.21852	3.78035	5.21909	2.57159	2.71645	5.29976
2091	3.02614	4.83362	3.85805	5.23924	3.00932	2.63864	5.23283
2092	3.25523	5.05658	3.83	5.87304	3.26647	2.62449	5.09861
2093	3.30339	5.36396	4.14491	5.64237	2.94615	2.56151	5.07611
2094	3.24781	5.58914	4.49572	5.74549	2.62076	2.6817	5.27322
2095	3.2438	5.36566	4.15413	6.04332	3.1007	3.14776	5.6581
2096	3.11585	5.39726	4.22924	6.08199	3.58307	3.08561	5.70081
2097	3.21074	5.51183	4.61152	5.9822	3.45068	3.16174	5.97351
2098	3.35696	5.46939	4.70029	6.4465	3.20203	3.07781	5.93943
2099	3.63715	5.35183	4.86751	6.55022	3.11726	3.05425	5.98547
2100	3.59918	6.0383	4.61026	6.43275	3.81785	3.07014	5.8576

## Sheet: panel d
Time series of Tmin anomaly
year	E3SM-1-1	CRU
1982	-0.39019	-0.52609
1983	-1.01164	-0.02994
1984	-0.5084	-0.54049
1985	-0.19748	-0.58256
1986	-0.41522	-0.33859
1987	-0.27513	-0.29859
1988	-0.25777	-0.11072
1989	-0.4447	-0.27849
1990	-0.34258	0.01754
1991	-0.29102	-0.09213
1992	-0.35272	-0.3326
1993	-0.46633	-0.26415
1994	-0.41666	-0.17561
1995	-0.34099	0.1729
1996	-0.499	-0.35972
1997	-0.563	-0.00111
1998	-0.25467	0.32666
1999	-0.19134	0.04247
2000	-0.21626	-0.03323
2001	0.11714	0.11935
2002	0.11344	0.2094
2003	0.31793	0.22008
2004	0.38694	0.14393
2005	0.56497	0.42231
2006	0.36115	0.2626
2007	0.55211	0.42107
2008	0.49378	0.1553
2009	0.37042	0.11982
2010	1.0598	0.32251
2011	0.52369	0.19227
2012	0.88534	0.20037
2013	0.96902	0.27871
2014	0.7194	0.33674
