# Supplementary material for: Transition from positive to negative indirect CO2 effects on the vegetation carbon uptake
Source: Nat Commun. 2024 Feb 19;15:1500. doi: 10.1038/s41467-024-45957-x (PMC10876672; doi:10.1038/s41467-024-45957-x)
Supplement: Supplementary file 3 — Source Data [file 41467_2024_45957_MOESM3_ESM.zip › Source Data/Figure S5.xlsx]

## Sheet: Sheet1
	Global eCO2(ind) during 2086-2100	Global eCO2(dir) during 2086-2100
CMIP6SMA	-0.11902	0.64642
CMIP6BMA	-0.1637	0.66451
ACCESS-ESM1-5	0.02152	0.18856
CanESM5	0.22065	0.73811
CNRM-ESM2-1	-0.10983	0.57674
E3SM-1-1	-0.08832	0.92406
MIROC-ES2L	-0.02	0.29636
MRI-ESM2-0	-0.57205	0.8916
UKESM1-0-LL	-0.2821	1.0917
