# Supplementary material for: Transition from positive to negative indirect CO2 effects on the vegetation carbon uptake
Source: Nat Commun. 2024 Feb 19;15:1500. doi: 10.1038/s41467-024-45957-x (PMC10876672; doi:10.1038/s41467-024-45957-x)
Supplement: Supplementary file 3 — Source Data [file 41467_2024_45957_MOESM3_ESM.zip › Source Data/Figure S6.xlsx]

## Sheet: Sheet1
	1982-1996		2086-2100
	mean	se	mean	se
eCO2(ind)-Ra	0.17546	0.18124	-0.03198	0.04275
eCO2(ind)-Rh	0.01601	0.06432	-0.03442	0.03145
eCO2(ind)-Reco	0.19147	0.22962	-0.06641	0.07188
eCO2(ind)-NPP	0.07785	0.16047	-0.08653	0.04837
