# Supplementary material for: Transition from positive to negative indirect CO2 effects on the vegetation carbon uptake
Source: Nat Commun. 2024 Feb 19;15:1500. doi: 10.1038/s41467-024-45957-x (PMC10876672; doi:10.1038/s41467-024-45957-x)
Supplement: Supplementary file 3 — Source Data [file 41467_2024_45957_MOESM3_ESM.zip › Source Data/Figure S9.xlsx]

## Sheet: Sheet1
Time seris of atmospheric CO2 concentration
period	1pctCO2	historical+ssp5-8.5
1850	285	288.644
1851	287.85	288.165
1852	290.729	287.818
1853	293.636	289.128
1854	296.572	288.982
1855	299.538	288.313
1856	302.533	288.058
1857	305.559	289.289
1858	308.614	289.291
1859	311.7	289.176
1860	314.817	289.411
1861	317.965	288.996
1862	321.145	289.388
1863	324.357	289.476
1864	327.6	289.806
1865	330.876	290.712
1866	334.185	290.84
1867	337.527	290.873
1868	340.902	290.865
1869	344.311	290.732
1870	347.754	290.534
1871	351.232	290.908
1872	354.744	291.486
1873	358.291	291.886
1874	361.874	291.696
1875	365.493	291.984
1876	369.148	291.756
1877	372.84	291.915
1878	376.568	292.022
1879	380.334	292.324
1880	384.137	292.938
1881	387.978	293.039
1882	391.858	292.718
1883	395.777	293.239
1884	399.734	293.946
1885	403.732	293.84
1886	407.769	293.786
1887	411.847	293.779
1888	415.965	294.528
1889	420.125	295.327
1890	424.326	295.477
1891	428.569	295.633
1892	432.855	296.052
1893	437.184	296.74
1894	441.556	297.038
1895	445.971	297.211
1896	450.431	297.676
1897	454.935	297.761
1898	459.484	297.732
1899	464.079	298.357
1900	468.72	299.505
1901	473.407	299.803
1902	478.141	299.043
1903	482.923	299.038
1904	487.752	299.986
1905	492.63	300.739
1906	497.556	300.63
1907	502.531	300.605
1908	507.557	301.014
1909	512.632	301.946
1910	517.759	302.22
1911	522.936	302.851
1912	528.166	302.753
1913	533.447	302.928
1914	538.782	303.251
1915	544.169	304.34
1916	549.611	304.802
1917	555.107	305.595
1918	560.658	305.927
1919	566.265	306.971
1920	571.928	307.152
1921	577.647	306.603
1922	583.423	307.251
1923	589.258	308.482
1924	595.15	308.2
1925	601.102	307.825
1926	607.113	308.349
1927	613.184	308.775
1928	619.316	309.982
1929	625.509	310.019
1930	631.764	310.028
1931	638.081	310.117
1932	644.462	310.959
1933	650.907	311.15
1934	657.416	310.568
1935	663.99	310.568
1936	670.63	310.891
1937	677.336	311.69
1938	684.11	312.328
1939	690.951	313.039
1940	697.86	314.01
1941	704.839	314.161
1942	711.887	313.996
1943	719.006	315.051
1944	726.196	315.744
1945	733.458	315.323
1946	740.793	314.975
1947	748.201	315.75
1948	755.683	316.036
1949	763.24	315.491
1950	770.872	316.137
1951	778.581	316.11
1952	786.366	315.848
1953	794.23	316.731
1954	802.172	316.923
1955	810.194	317.23
1956	818.296	317.096
1957	826.479	317.484
1958	834.744	318.386
1959	843.091	318.589
1960	851.522	318.683
1961	860.037	319.009
1962	868.638	319.68
1963	877.324	320.697
1964	886.097	320.692
1965	894.958	321.099
1966	903.908	321.831
1967	912.947	323.698
1968	922.077	323.948
1969	931.297	324.101
1970	940.61	325.325
1971	950.016	326.118
1972	959.517	327.71
1973	969.112	329.045
1974	978.803	330.42
1975	988.591	331.461
1976	998.477	332.516
1977	1008.46	333.621
1978	1018.55	334.6
1979	1028.73	336.85
1980	1039.02	338.91
1981	1049.41	340.11
1982	1059.9	340.86
1983	1070.5	342.52
1984	1081.21	344.08
1985	1092.02	345.55
1986	1102.94	346.96
1987	1113.97	348.68
1988	1125.11	351.16
1989	1136.36	352.78
1990		354.05
1991		355.39
1992		356.1
1993		356.83
1994		358.33
1995		360.18
1996		361.93
1997		363.05
1998		365.7
1999		367.8
2000		368.98
2001		370.57
2002		372.59
2003		375.14
2004		376.95
2005		378.97
2006		381.13
2007		382.9
2008		385.01
2009		386.5
2010		388.76
2011		390.64
2012		392.65
2013		395.39
2014		397.34
2015		399.903
2016		402.099
2017		405.058
2018		407.531
2019		410.346
2020		412.889
2021		415.942
2022		419.229
2023		421.911
2024		424.927
2025		428.385
2026		432.149
2027		435.296
2028		438.867
2029		443.586
2030		446.688
2031		449.956
2032		454.455
2033		458.66
2034		462.488
2035		466.488
2036		471.209
2037		476.801
2038		481.03
2039		485.274
2040		490.791
2041		495.67
2042		501.247
2043		507.189
2044		512.992
2045		519.085
2046		524.731
2047		529.771
2048		536.024
2049		543.039
2050		549.122
2051		555.031
2052		562.404
2053		569.926
2054		576.322
2055		584.282
2056		590.903
2057		598.275
2058		606.463
2059		615.439
2060		622.818
2061		631.495
2062		641.089
2063		649.681
2064		659.748
2065		668.634
2066		677.113
2067		687.074
2068		696.808
2069		707.258
2070		717.795
2071		729.565
2072		739.524
2073		749.733
2074		762.205
2075		773.72
2076		783.645
2077		795.16
2078		807.53
2079		819.886
2080		832.127
2081		845.284
2082		859.554
2083		870.785
2084		883.211
2085		896.196
2086		909.785
2087		922.597
2088		934.077
2089		948.515
2090		962.287
2091		975.88
2092		989.748
2093		1003.04
2094		1016.08
2095		1028.8
2096		1043.28
2097		1055.75
2098		1069.24
2099		1084.31
2100		1096.82
